# Supplementary material for: Comprehensive genomic analysis of Xenorhabdus bovienii strain MEL2.2
Source: PLoS One. 2025 Aug 25;20(8):e0331132. doi: 10.1371/journal.pone.0331132 (PMC12377575; doi:10.1371/journal.pone.0331132)
Supplement: S1 Table — (XLSX) [file pone.0331132.s001.xlsx]

## Sheet:  S1 Table
S1 Table. Xenorhabdus bovienii genomes used in this study
No.	Assembly Accession	Assembly Name	Organism Name	Strain	Host	Annotation Name	Assembly Stats Total Sequence Length	Assembly Level	Assembly Release Date	WGS project accession	Assembly Submitter	Annotation Count Gene Total
1	GCF_024316195.1	ASM2431619v1	Xenorhabdus bovienii subsp. africana	XENO-1	Steinernema africanum	GCF_024316195.1-RS_2024_08_14	4674198	Contig	2022-07-18	JAMGSK01	University of Neuchatel	4320
2	GCF_000973125.1	ASM97312v1	Xenorhabdus bovienii	CS03	Steinernema weiseri	GCF_000973125.1-RS_2024_04_06	4820668	Complete Genome	2015-02-06		GENOSCOPE CEA	4592
3	GCF_000027225.1	ASM2722v1	Xenorhabdus bovienii SS-2004	SS-2004	Steinernema jollieti	GCF_000027225.1-RS_2024_05_07	4225498	Complete Genome	2010-02-18		Danforth Science Center	3923
4	GCF_024721015.1	ASM2472101v1	Xenorhabdus bovienii	T228	Steinernema bibionis	GCF_024721015.1-RS_2024_08_02	4555188	Scaffold	2022-08-19	JANAIF01	University of Neuchatel	4323
5	GCF_963866725.1	ena-yuan-GCF_000973125.1	Xenorhabdus bovienii	ena-yuan-GCF_000973125.1	Steinernema spp.	GCF_963866725.1-RS_2024_04_06	4820668	Contig	2024-03-04	CAWMEF01	Nanjing Agriculture University	4593
6	GCF_029104875.1	ASM2910487v1	Xenorhabdus bovienii	affine MC_81	Steinernema affine	GCF_029104875.1-RS_2024_03_31	4492002	Scaffold	2023-03-09	JAILTH01	Xenorhabdus project-Indiana University	3975
7	GCF_029104825.1	ASM2910482v1	Xenorhabdus bovienii	affine MC_94	Steinernema affine	GCF_029104825.1-RS_2024_04_01	4351182	Scaffold	2023-03-09	JAILTG01	Xenorhabdus project-Indiana University	3859
8	GCF_029104725.1	ASM2910472v1	Xenorhabdus bovienii	affine MC_202	Steinernema affine	GCF_029104725.1-RS_2024_03_31	4570376	Scaffold	2023-03-09	JAILTC01	Xenorhabdus project-Indiana University	4142
9	GCF_029104625.1	ASM2910462v1	Xenorhabdus bovienii	affine MC_221	Steinernema spp.	GCF_029104625.1-RS_2024_08_06	4450700	Scaffold	2023-03-09	JAILSX01	Xenorhabdus project-Indiana University	3986
10	GCF_029104925.1	ASM2910492v1	Xenorhabdus bovienii	affine MC_52	Steinernema affine	GCF_029104925.1-RS_2024_08_06	4490611	Scaffold	2023-03-09	JAILTM01	Xenorhabdus project-Indiana University	4003
11	GCF_029104785.1	ASM2910478v1	Xenorhabdus bovienii	affine MC_218	Steinernema affine	GCF_029104785.1-RS_2024_08_06	4571271	Scaffold	2023-03-09	JAILSY01	Xenorhabdus project-Indiana University	4195
12	GCF_029105025.1	ASM2910502v1	Xenorhabdus bovienii	affine MC_66	Steinernema affine	GCF_029105025.1-RS_2024_04_01	4350514	Scaffold	2023-03-09	JAILTK01	Xenorhabdus project-Indiana University	3868
13	GCF_028863185.1	ASM2886318v1	Xenorhabdus bovienii	MC_226_F_2016	Steinernema affine	GCF_028863185.1-RS_2024_03_29	4561077	Scaffold	2023-02-26	JAILSW01	Xenorhabdus project-Indiana University	4016
14	GCF_029104585.1	ASM2910458v1	Xenorhabdus bovienii	affine MC_228	Steinernema affine	GCF_029104585.1-RS_2024_03_30	4483790	Scaffold	2023-03-09	JAILSV01	Xenorhabdus project-Indiana University	4034
15	GCF_029104695.1	ASM2910469v1	Xenorhabdus bovienii	affine MC_211	Steinernema affine	GCF_029104695.1-RS_2024_03_29	4592239	Scaffold	2023-03-09	JAILTB01	Xenorhabdus project-Indiana University	4042
16	GCF_028863165.1	ASM2886316v1	Xenorhabdus bovienii	MC_235_E_2016	Steinernema affine	GCF_028863165.1-RS_2024_03_30	4694713	Scaffold	2023-02-26	JAILST01	Xenorhabdus project-Indiana University	4273
17	GCF_029104685.1	ASM2910468v1	Xenorhabdus bovienii	affine MC_216	Steinernema affine	GCF_029104685.1-RS_2024_03_30	4672657	Scaffold	2023-03-09	JAILSZ01	Xenorhabdus project-Indiana University	4263
18	GCF_029104565.1	ASM2910456v1	Xenorhabdus bovienii	affine MC_255	Steinernema affine	GCF_029104565.1-RS_2024_03_31	4483637	Scaffold	2023-03-09	JAILSP01	Xenorhabdus project-Indiana University	3957
19	GCF_029104745.1	ASM2910474v1	Xenorhabdus bovienii	MC_200	Steinernema spp.	GCF_029104745.1-RS_2024_12_02	4601750	Scaffold	2023-03-09	JAILTD01	Xenorhabdus project-Indiana University	4153
20	GCF_029105045.1	ASM2910504v1	Xenorhabdus bovienii	affine MC_10	Steinernema affine	GCF_029105045.1-RS_2024_08_06	4476407	Scaffold	2023-03-09	JAILTR01	Xenorhabdus project-Indiana University	4076
21	GCF_029105145.1	ASM2910514v1	Xenorhabdus bovienii	intermedium LD_8	Steinernema affine	GCF_029105145.1-RS_2024_08_06	4736025	Scaffold	2023-03-09	JAILTX01	Xenorhabdus project-Indiana University	4550
22	GCF_029105195.1	ASM2910519v1	Xenorhabdus bovienii	affine LD_28	Steinernema affine	GCF_029105195.1-RS_2024_03_31	4606591	Scaffold	2023-03-09	JAILTU01	Xenorhabdus project-Indiana University	4198
23	GCF_029104845.1	ASM2910484v1	Xenorhabdus bovienii	affine MC_78	Steinernema affine	GCF_029104845.1-RS_2024_04_01	4580028	Scaffold	2023-03-09	JAILTI01	Xenorhabdus project-Indiana University	4450
24	GCF_029105125.1	ASM2910512v1	Xenorhabdus bovienii	intermedium LD_21	Steinernema affine	GCF_029105125.1-RS_2024_04_01	4920543	Scaffold	2023-03-09	JAILTW01	Xenorhabdus project-Indiana University	4753
25	GCF_022095095.1	ASM2209509v1	Xenorhabdus bovienii	18M	Steinernema spp.	GCF_022095095.1-RS_2024_10_12	4573932	Contig	2022-02-08	JAKMXG01	Ordu University	4263
26	GCF_963898185.1	ena-yuan-GCF_022095095.1	Xenorhabdus bovienii	ena-yuan-GCF_022095095.1	Steinernema spp.	GCF_963898185.1-RS_2024_04_06	4573932	Contig	2024-03-04	CAWQUX01	Nanjing Agriculture University	4248
27	GCF_029105065.1	ASM2910506v1	Xenorhabdus bovienii	intermedium LD_52	Steinernema affine	GCF_029105065.1-RS_2024_04_01	4954117	Scaffold	2023-03-09	JAILTS01	Xenorhabdus project-Indiana University	4757
28	GCF_029104665.1	ASM2910466v1	Xenorhabdus bovienii	intermedium MM_1	Steinernema affine	GCF_029104665.1-RS_2024_03_31	4585916	Scaffold	2023-03-09	JAILSN01	Xenorhabdus project-Indiana University	4288
29	GCF_029104515.1	ASM2910451v1	Xenorhabdus bovienii	intermedium LD_3	Steinernema intermedium	GCF_029104515.1-RS_2024_04_01	4911709	Scaffold	2023-03-09	JAILSL01	Xenorhabdus project-Indiana University	4644
30	GCF_022095165.1	ASM2209516v1	Xenorhabdus bovienii	Goncek-1	Steinernema feltiae	GCF_022095165.1-RS_2025_02_05	4462723	Contig	2022-02-08	JAKMXI01	Ordu University	4021
31	GCF_963896725.1	ena-yuan-GCF_022095165.1	Xenorhabdus bovienii	ena-yuan-GCF_022095165.1	Steinernema spp.	GCF_963896725.1-RS_2024_04_06	4462723	Contig	2024-03-04	CAWQRA01	Nanjing Agriculture University	4007
32	GCF_029105155.1	ASM2910515v1	Xenorhabdus bovienii	kraussei LD_5	Steinernema kraussei	GCF_029105155.1-RS_2024_04_01	4740497	Scaffold	2023-03-09	JAILTY01	Xenorhabdus project-Indiana University	4677
33	GCF_029105075.1	ASM2910507v1	Xenorhabdus bovienii	intermedium LD_45	Steinernema affine	GCF_029105075.1-RS_2024_12_02	5185043	Scaffold	2023-03-09	JAILTT01	Xenorhabdus project-Indiana University	5383
34	GCF_029104945.1	ASM2910494v1	Xenorhabdus bovienii	kraussei MC_47	Steinernema kraussei	GCF_029104945.1-RS_2024_08_06	4783830	Scaffold	2023-03-09	JAILTN01	Xenorhabdus project-Indiana University	4583
35	GCF_029104765.1	ASM2910476v1	Xenorhabdus bovienii	kraussei MC_95	Steinernema kraussei	GCF_029104765.1-RS_2024_04_01	4820437	Scaffold	2023-03-09	JAILTF01	Xenorhabdus project-Indiana University	4611
36	GCF_029104795.1	ASM2910479v1	Xenorhabdus bovienii	kraussei MC_96	Steinernema kraussei	GCF_029104795.1-RS_2024_03_31	4796301	Scaffold	2023-03-09	JAILTE01	Xenorhabdus project-Indiana University	4555
37	GCF_029104965.1	ASM2910496v1	Xenorhabdus bovienii	texanum MC_19	Steinernema texanum	GCF_029104965.1-RS_2024_08_06	4849588	Scaffold	2023-03-09	JAILTP01	Xenorhabdus project-Indiana University	4736
38	GCF_037163915.1	ASM3716391v1	Xenorhabdus bovienii	texanum LD_27B	Steinernema texanum	GCF_037163915.1-RS_2024_03_15	4852974	Scaffold	2024-03-14	JAILXJ01	Xenorhabdus project-Indiana University	4617
39	GCF_028863125.1	ASM2886312v1	Xenorhabdus bovienii	MC_266_E_2016	Steinernema kraussei	GCF_028863125.1-RS_2024_04_01	4833018	Scaffold	2023-02-26	JAILSO01	Xenorhabdus project-Indiana University	4518
40	GCF_029105105.1	ASM2910510v1	Xenorhabdus bovienii	texanum LD_27A	Steinernema texanum	GCF_029105105.1-RS_2024_04_02	5162941	Scaffold	2023-03-09	JAILTV01	Xenorhabdus project-Indiana University	5538
41	GCF_029104645.1	ASM2910464v1	Xenorhabdus bovienii	texanum MC_214	Steinernema spp.	GCF_029104645.1-RS_2024_04_01	4890845	Scaffold	2023-03-09	JAILTA01	Xenorhabdus project-Indiana University	4566
42	GCF_028863145.1	ASM2886314v1	Xenorhabdus bovienii	MC_233_E_2016	Steinernema texanum	GCF_028863145.1-RS_2024_08_06	4842008	Scaffold	2023-02-26	JAILSU01	Xenorhabdus project-Indiana University	4557
43	GCF_029104885.1	ASM2910488v1	Xenorhabdus bovienii	kraussei MC_59	Steinernema kraussei	GCF_029104885.1-RS_2024_04_01	4818596	Scaffold	2023-03-09	JAILTL01	Xenorhabdus project-Indiana University	4499
44	GCF_029104865.1	ASM2910486v1	Xenorhabdus bovienii	kraussei MC_67	Steinernema kraussei	GCF_029104865.1-RS_2024_03_31	4815202	Scaffold	2023-03-09	JAILTJ01	Xenorhabdus project-Indiana University	4484
45	GCF_029104545.1	ASM2910454v1	Xenorhabdus bovienii	texanum MM_17	Steinernema texanum	GCF_029104545.1-RS_2024_04_02	5027256	Scaffold	2023-03-09	JAILSM01	Xenorhabdus project-Indiana University	5242
46	GCF_029104955.1	ASM2910495v1	Xenorhabdus bovienii	kraussei MC_44	Steinernema kraussei	GCF_029104955.1-RS_2024_03_31	4444968	Scaffold	2023-03-09	JAILTO01	Xenorhabdus project-Indiana University	4191
47	GCF_028863205.1	ASM2886320v1	Xenorhabdus bovienii	MC_241_E_2016	Steinernema texanum	GCF_028863205.1-RS_2024_04_01	5096295	Scaffold	2023-02-26	JAILSR01	Xenorhabdus project-Indiana University	4820
48	GCF_029104605.1	ASM2910460v1	Xenorhabdus bovienii	texanum MC_250	Steinernema texanum	GCF_029104605.1-RS_2024_05_05	5200808	Scaffold	2023-03-09	JAILSQ01	Xenorhabdus project-Indiana University	5000
49	GCF_037163795.1	ASM3716379v1	Xenorhabdus bovienii	texanum MC_15	Steinernema texanum	GCF_037163795.1-RS_2024_03_15	5052917	Scaffold	2024-03-14	JAILXI01	Xenorhabdus project-Indiana University	4696
50	GCF_029105005.1	ASM2910500v1	Xenorhabdus bovienii	texanum MC_11	Steinernema texanum	GCF_029105005.1-RS_2024_05_05	5221009	Scaffold	2023-03-09	JAILTQ01	Xenorhabdus project-Indiana University	5122
51	GCF_028863225.1	ASM2886322v1	Xenorhabdus bovienii	MC_239_E_2016	Steinernema kraussei	GCF_028863225.1-RS_2024_03_31	4760475	Scaffold	2023-02-26	JAILSS01	Xenorhabdus project-Indiana University	4493
52	GCF_963864375.1	ena-yuan-GCF_000736615.1	Xenorhabdus bovienii str. Intermedium	Intermedium	Steinernema spp.	GCF_963864375.1-RS_2024_04_06	4690935	Scaffold	2024-03-04	CAWLWA01	Nanjing Agriculture University	4389
53	GCF_963864335.1	ena-yuan-GCF_000736635.1	Xenorhabdus bovienii str. puntauvense	puntauvense	Steinernema spp.	GCF_963864335.1-RS_2024_04_06	4451605	Scaffold	2024-03-04	CAWLWN01	Nanjing Agriculture University	4213
54	GCF_963864325.1	ena-yuan-GCF_000736595.1	Xenorhabdus bovienii str. feltiae Moldova	feltiae Moldova	Steinernema spp.	GCF_963864325.1-RS_2024_04_06	4640545	Scaffold	2024-03-04	CAWLWD01	Nanjing Agriculture University	4320
55	GCF_963864645.1	ena-yuan-GCF_000736655.1	Xenorhabdus bovienii str. feltiae France	feltiae France	Steinernema spp.	GCF_963864645.1-RS_2024_04_06	4391967	Scaffold	2024-03-04	CAWLXC01	Nanjing Agriculture University	4103
56	GCF_963864025.1	ena-yuan-GCF_000736535.1	Xenorhabdus bovienii str. oregonense	oregonense	Steinernema spp.	GCF_963864025.1-RS_2024_04_06	4106896	Scaffold	2024-03-04	CAWLUU01	Nanjing Agriculture University	3945
57	GCF_963864985.1	ena-yuan-GCF_000736675.1	Xenorhabdus bovienii str. feltiae Florida	feltiae Florida	Steinernema spp.	GCF_963864985.1-RS_2024_04_06	4447637	Scaffold	2024-03-04	CAWLXJ01	Nanjing Agriculture University	4165
58	GCF_963864465.1	ena-yuan-GCF_000736575.1	Xenorhabdus bovienii str. Jollieti	Jollieti	Steinernema spp.	GCF_963864465.1-RS_2024_04_06	3909983	Scaffold	2024-03-03	CAWLWO01	Nanjing Agriculture University	3691
59	GCF_963865245.1	ena-yuan-GCF_000736555.1	Xenorhabdus bovienii str. kraussei Quebec	kraussei Quebec	Steinernema spp.	GCF_963865245.1-RS_2024_04_06	4179105	Scaffold	2024-03-04	CAWLZI01	Nanjing Agriculture University	3817
60	GCF_963864975.1	ena-yuan-GCF_000736695.1	Xenorhabdus bovienii str. kraussei Becker Underwood	kraussei Becker Underwood	Steinernema spp.	GCF_963864975.1-RS_2024_04_06	4674877	Scaffold	2024-03-04	CAWLXS01	Nanjing Agriculture University	4452
