# Supplementary material for: Comprehensive genomic analysis of Xenorhabdus bovienii strain MEL2.2
Source: PLoS One. 2025 Aug 25;20(8):e0331132. doi: 10.1371/journal.pone.0331132 (PMC12377575; doi:10.1371/journal.pone.0331132)
Supplement: S2 Table — (XLSX) [file pone.0331132.s002.xlsx]

## Sheet: S2 Table
S2 Table. Gene function of X. bovienii strain MEL 2.2 using the EggNOG 5.0-mapper tool
Query	Seed_ortholog	Evalue	Score	eggNOG_OGs	Max_annot_lvl	COG_category	Description	Preferred_name	GOs	EC	KEGG_ko	KEGG_Pathway	KEGG_Module	KEGG_Reaction	KEGG_rclass	BRITE	KEGG_TC	CAZy	BiGG_Reaction	PFAMs
KBIKCJMN_00001	406818.XBJ1_2844	2.81e-97	286.0	COG3134@1|root,COG3134@2|Bacteria	2|Bacteria	I	Outer membrane lipoprotein	ycfJ	GO:0008150,GO:0043900,GO:0050789,GO:0050794,GO:0065007,GO:1900190	-	-	-	-	-	-	-	-	-	-	Rick_17kDa_Anti
KBIKCJMN_00002	406818.XBJ1_2843	0.0	2213.0	COG1197@1|root,COG1197@2|Bacteria,1MUXG@1224|Proteobacteria,1RNCU@1236|Gammaproteobacteria	1236|Gammaproteobacteria	L	Couples transcription and DNA repair by recognizing RNA polymerase (RNAP) stalled at DNA lesions. Mediates ATP-dependent release of RNAP and its truncated transcript from the DNA, and recruitment of nucleotide excision repair machinery to the damaged site	mfd	GO:0000715,GO:0000716,GO:0003674,GO:0003676,GO:0003677,GO:0003824,GO:0005488,GO:0005515,GO:0005575,GO:0005622,GO:0005623,GO:0005737,GO:0005829,GO:0006139,GO:0006259,GO:0006281,GO:0006283,GO:0006289,GO:0006355,GO:0006725,GO:0006807,GO:0006950,GO:0006974,GO:0006996,GO:0008094,GO:0008150,GO:0008152,GO:0009889,GO:0009987,GO:0010468,GO:0010556,GO:0015616,GO:0016043,GO:0016462,GO:0016787,GO:0016817,GO:…	-	ko:K03723	ko03420,map03420	-	-	-	ko00000,ko00001,ko01000,ko03400	-	-	-	CarD_CdnL_TRCF,DEAD,Helicase_C,TRCF
KBIKCJMN_00004	406818.XBJ1_2841	2.42e-263	723.0	COG4591@1|root,COG4591@2|Bacteria,1MVV7@1224|Proteobacteria,1RMP9@1236|Gammaproteobacteria	1236|Gammaproteobacteria	M	Lipoprotein releasing system transmembrane protein	lolC	GO:0005575,GO:0005623,GO:0005886,GO:0008104,GO:0008150,GO:0016020,GO:0032991,GO:0033036,GO:0034613,GO:0044425,GO:0044459,GO:0044464,GO:0044872,GO:0044873,GO:0044874,GO:0051179,GO:0051641,GO:0070727,GO:0071944,GO:0072657,GO:0089705,GO:0098796,GO:0098797,GO:1990778	-	ko:K09808	ko02010,map02010	M00255	-	-	ko00000,ko00001,ko00002,ko02000	3.A.1.125	-	-	FtsX,MacB_PCD
KBIKCJMN_00005	406817.XNC1_2719	2.11e-139	397.0	COG1136@1|root,COG1136@2|Bacteria,1MVSQ@1224|Proteobacteria,1RMWK@1236|Gammaproteobacteria	1236|Gammaproteobacteria	V	Part of the ABC transporter complex LolCDE involved in the translocation of	lolD	GO:0000166,GO:0003674,GO:0003824,GO:0005215,GO:0005488,GO:0005524,GO:0005575,GO:0005623,GO:0005886,GO:0006810,GO:0008104,GO:0008144,GO:0008150,GO:0015399,GO:0015405,GO:0016020,GO:0016462,GO:0016787,GO:0016817,GO:0016818,GO:0016887,GO:0017076,GO:0017111,GO:0022804,GO:0022857,GO:0030554,GO:0032553,GO:0032555,GO:0032559,GO:0032991,GO:0033036,GO:0034613,GO:0035639,GO:0036094,GO:0042623,GO:0042626,GO:…	-	ko:K09810	ko02010,map02010	M00255	-	-	ko00000,ko00001,ko00002,ko01000,ko02000	3.A.1.125	-	-	ABC_tran
KBIKCJMN_00006	406818.XBJ1_2839	2e-283	776.0	COG4591@1|root,COG4591@2|Bacteria,1MVV7@1224|Proteobacteria,1RMP9@1236|Gammaproteobacteria	1236|Gammaproteobacteria	M	Lipoprotein releasing system transmembrane protein	lolE	GO:0005575,GO:0005623,GO:0005886,GO:0005887,GO:0008104,GO:0008150,GO:0016020,GO:0016021,GO:0031224,GO:0031226,GO:0032991,GO:0033036,GO:0034613,GO:0044425,GO:0044459,GO:0044464,GO:0044872,GO:0044873,GO:0044874,GO:0051179,GO:0051641,GO:0070727,GO:0071944,GO:0072657,GO:0098796,GO:0098797	-	ko:K09808	ko02010,map02010	M00255	-	-	ko00000,ko00001,ko00002,ko02000	3.A.1.125	-	-	FtsX,MacB_PCD
KBIKCJMN_00007	406818.XBJ1_2838	3.29e-175	489.0	COG0846@1|root,COG0846@2|Bacteria,1MUK1@1224|Proteobacteria,1RMX5@1236|Gammaproteobacteria	1236|Gammaproteobacteria	K	NAD-dependent lysine deacetylase and desuccinylase that specifically removes acetyl and succinyl groups on target proteins. Modulates the activities of several proteins which are inactive in their acylated form	cobB	GO:0002252,GO:0002376,GO:0003674,GO:0003824,GO:0006464,GO:0006476,GO:0006807,GO:0006935,GO:0006950,GO:0006952,GO:0008150,GO:0008152,GO:0009605,GO:0009607,GO:0009615,GO:0009987,GO:0016787,GO:0016810,GO:0016811,GO:0018193,GO:0018205,GO:0019213,GO:0019538,GO:0033558,GO:0034979,GO:0034983,GO:0035601,GO:0036048,GO:0036049,GO:0036055,GO:0036211,GO:0040011,GO:0042221,GO:0042330,GO:0043170,GO:0043207,GO:…	-	ko:K12410	-	-	-	-	ko00000,ko01000	-	-	-	SIR2
KBIKCJMN_00008	529507.PMI0882	2.85e-246	682.0	COG2195@1|root,COG2195@2|Bacteria,1MV7D@1224|Proteobacteria,1RMKZ@1236|Gammaproteobacteria,3Z1SW@583|Proteus	1236|Gammaproteobacteria	E	peptidase	pepT	GO:0003674,GO:0003824,GO:0004177,GO:0005575,GO:0005622,GO:0005623,GO:0005737,GO:0005829,GO:0006508,GO:0006518,GO:0006807,GO:0008150,GO:0008152,GO:0008233,GO:0008238,GO:0009987,GO:0016787,GO:0019538,GO:0034641,GO:0034701,GO:0043170,GO:0043603,GO:0044237,GO:0044238,GO:0044424,GO:0044444,GO:0044464,GO:0045148,GO:0070011,GO:0071704,GO:0140096,GO:1901564	3.4.11.4	ko:K01258	-	-	-	-	ko00000,ko01000,ko01002	-	-	-	M20_dimer,Peptidase_M20,Peptidase_M42
KBIKCJMN_00009	406818.XBJ1_2837	1.76e-283	773.0	COG2850@1|root,COG2850@2|Bacteria,1MW30@1224|Proteobacteria,1RN2Q@1236|Gammaproteobacteria	1236|Gammaproteobacteria	S	Cupin 4 family protein	ycfD	GO:0003674,GO:0003824,GO:0005488,GO:0005506,GO:0006464,GO:0006807,GO:0008150,GO:0008152,GO:0008198,GO:0009987,GO:0016491,GO:0016705,GO:0016706,GO:0018193,GO:0018195,GO:0019538,GO:0030961,GO:0036211,GO:0043167,GO:0043169,GO:0043170,GO:0043412,GO:0043687,GO:0044237,GO:0044238,GO:0044260,GO:0044267,GO:0046872,GO:0046914,GO:0051213,GO:0055114,GO:0071704,GO:1901564	1.14.11.47	ko:K18850	-	-	-	-	ko00000,ko01000,ko03009	-	-	-	Cupin_4
KBIKCJMN_00010	406818.XBJ1_2836	1.15e-314	860.0	COG0642@1|root,COG0642@2|Bacteria,1MX6R@1224|Proteobacteria,1T213@1236|Gammaproteobacteria	1236|Gammaproteobacteria	T	Histidine kinase	phoQ	-	2.7.13.3	ko:K07637	ko01503,ko02020,map01503,map02020	M00444,M00709,M00721,M00723,M00724,M00744	-	-	ko00000,ko00001,ko00002,ko01000,ko01001,ko01504,ko02022	-	-	-	HATPase_c,PhoQ_Sensor
KBIKCJMN_00011	406818.XBJ1_2835	9.77e-160	447.0	COG0745@1|root,COG0745@2|Bacteria,1N0YI@1224|Proteobacteria,1RMWT@1236|Gammaproteobacteria	1236|Gammaproteobacteria	K	Response regulators consisting of a CheY-like receiver domain and a winged-helix DNA-binding domain	phoP	GO:0000976,GO:0001067,GO:0001130,GO:0001216,GO:0003674,GO:0003676,GO:0003677,GO:0003690,GO:0003700,GO:0005488,GO:0005515,GO:0005575,GO:0005622,GO:0005623,GO:0005737,GO:0005829,GO:0006355,GO:0008150,GO:0009889,GO:0009891,GO:0009893,GO:0010468,GO:0010556,GO:0010557,GO:0010604,GO:0010628,GO:0019219,GO:0019222,GO:0031323,GO:0031325,GO:0031326,GO:0031328,GO:0032991,GO:0032993,GO:0042802,GO:0043565,GO:…	-	ko:K07660	ko01503,ko02020,map01503,map02020	M00444,M00709,M00721,M00723,M00724,M00744	-	-	ko00000,ko00001,ko00002,ko01504,ko02022	-	-	-	Response_reg,Trans_reg_C
KBIKCJMN_00013	406818.XBJ1_2833	0.0	892.0	COG0015@1|root,COG0015@2|Bacteria,1MV4B@1224|Proteobacteria,1RN93@1236|Gammaproteobacteria	1236|Gammaproteobacteria	F	Belongs to the lyase 1 family. Adenylosuccinate lyase subfamily	purB	GO:0003674,GO:0003824,GO:0004018,GO:0005575,GO:0005622,GO:0005623,GO:0005737,GO:0005829,GO:0006950,GO:0006974,GO:0008150,GO:0009987,GO:0016829,GO:0016840,GO:0016842,GO:0033554,GO:0044424,GO:0044444,GO:0044464,GO:0050896,GO:0051716	4.3.2.2	ko:K01756	ko00230,ko00250,ko01100,ko01110,ko01130,map00230,map00250,map01100,map01110,map01130	M00048,M00049	R01083,R04559	RC00379,RC00444,RC00445	ko00000,ko00001,ko00002,ko01000	-	-	iAF1260.b1131,iBWG_1329.BWG_0979,iE2348C_1286.E2348C_1272,iEC042_1314.EC042_1202,iECABU_c1320.ECABU_c13450,iECDH10B_1368.ECDH10B_1203,iECP_1309.ECP_1126,iECUMN_1333.ECUMN_1375,iETEC_1333.ETEC_1255,iEcHS_1320.EcHS_A1251,iEcolC_1368.EcolC_2472,iJO1366.b1131,iJR904.b1131,iLF82_1304.LF82_1774,iNRG857_1313.NRG857_05460,iY75_1357.Y75_RS05905,ic_1306.c1510	ASL_C,Lyase_1
KBIKCJMN_00014	406818.XBJ1_2832	3.27e-135	384.0	COG2915@1|root,COG2915@2|Bacteria,1RI8B@1224|Proteobacteria,1RPCC@1236|Gammaproteobacteria	1236|Gammaproteobacteria	S	High frequency lysogenization protein hflD homolog	hflD	GO:0005575,GO:0005622,GO:0005623,GO:0005886,GO:0006950,GO:0008150,GO:0009266,GO:0009408,GO:0009628,GO:0009898,GO:0016020,GO:0019897,GO:0019898,GO:0031234,GO:0044424,GO:0044425,GO:0044459,GO:0044464,GO:0050896,GO:0071944,GO:0098552,GO:0098562	-	ko:K07153	-	-	-	-	ko00000	-	-	-	DUF489
KBIKCJMN_00015	406818.XBJ1_2831	2.26e-267	731.0	COG0482@1|root,COG0482@2|Bacteria,1MUT1@1224|Proteobacteria,1RMAK@1236|Gammaproteobacteria	1236|Gammaproteobacteria	J	Catalyzes the 2-thiolation of uridine at the wobble position (U34) of tRNA, leading to the formation of s(2)U34	mnmA	GO:0001510,GO:0002097,GO:0002098,GO:0002143,GO:0003674,GO:0003824,GO:0004808,GO:0005575,GO:0005622,GO:0005623,GO:0005737,GO:0005829,GO:0006139,GO:0006396,GO:0006399,GO:0006400,GO:0006725,GO:0006807,GO:0008033,GO:0008150,GO:0008152,GO:0008168,GO:0008173,GO:0008175,GO:0008757,GO:0009451,GO:0009987,GO:0010467,GO:0016070,GO:0016740,GO:0016741,GO:0016782,GO:0016783,GO:0030488,GO:0032259,GO:0034227,GO:…	2.8.1.13	ko:K00566	ko04122,map04122	-	R08700	RC02313,RC02315	ko00000,ko00001,ko01000,ko03016	-	-	-	tRNA_Me_trans
KBIKCJMN_00016	406818.XBJ1_2830	1.59e-105	304.0	COG1051@1|root,COG1051@2|Bacteria,1N03W@1224|Proteobacteria,1S970@1236|Gammaproteobacteria	1236|Gammaproteobacteria	F	Belongs to the Nudix hydrolase family. NudJ subfamily	nudJ	GO:0003674,GO:0003824,GO:0004787,GO:0016462,GO:0016787,GO:0016817,GO:0016818,GO:0017110,GO:0017111	3.6.1.55	ko:K03574,ko:K12152	-	-	-	-	ko00000,ko01000,ko03400	-	-	iSbBS512_1146.SbBS512_E1312	NUDIX
KBIKCJMN_00017	406818.XBJ1_2829	1.85e-159	447.0	COG1187@1|root,COG1187@2|Bacteria,1R9VV@1224|Proteobacteria,1S1ZX@1236|Gammaproteobacteria	1236|Gammaproteobacteria	J	Belongs to the pseudouridine synthase RsuA family	rluE	GO:0000154,GO:0000455,GO:0001522,GO:0003674,GO:0003824,GO:0005575,GO:0005622,GO:0005623,GO:0005737,GO:0005829,GO:0006139,GO:0006364,GO:0006396,GO:0006725,GO:0006807,GO:0008150,GO:0008152,GO:0009451,GO:0009982,GO:0009987,GO:0010467,GO:0016070,GO:0016072,GO:0016853,GO:0016866,GO:0022613,GO:0031118,GO:0034470,GO:0034641,GO:0034660,GO:0042254,GO:0043170,GO:0043412,GO:0044085,GO:0044237,GO:0044238,GO:…	5.4.99.20	ko:K06181	-	-	-	-	ko00000,ko01000,ko03009	-	-	-	PseudoU_synth_2
KBIKCJMN_00018	406818.XBJ1_2828	5.32e-305	831.0	COG0538@1|root,COG0538@2|Bacteria,1MW3J@1224|Proteobacteria,1RNMD@1236|Gammaproteobacteria	1236|Gammaproteobacteria	C	Isocitrate dehydrogenase	icd	GO:0003674,GO:0003824,GO:0004448,GO:0004450,GO:0005575,GO:0005622,GO:0005623,GO:0005737,GO:0005829,GO:0006091,GO:0006950,GO:0006979,GO:0008150,GO:0008152,GO:0009987,GO:0016491,GO:0016614,GO:0016616,GO:0022900,GO:0044237,GO:0044424,GO:0044444,GO:0044464,GO:0050896,GO:0055114	1.1.1.42	ko:K00031	ko00020,ko00480,ko00720,ko01100,ko01110,ko01120,ko01130,ko01200,ko01210,ko01230,ko04146,map00020,map00480,map00720,map01100,map01110,map01120,map01130,map01200,map01210,map01230,map04146	M00009,M00010,M00173,M00740	R00267,R00268,R01899	RC00001,RC00084,RC00114,RC00626,RC02801	br01601,ko00000,ko00001,ko00002,ko01000	-	-	e_coli_core.b1136,iAF1260.b1136,iECDH1ME8569_1439.ECDH1ME8569_1071,iEcDH1_1363.EcDH1_2511,iJN746.PP_4011,iJO1366.b1136,iJR904.b1136,iY75_1357.Y75_RS05930,iYL1228.KPN_01144	Iso_dh
KBIKCJMN_00019	406818.XBJ1_2756	2.31e-277	761.0	COG0814@1|root,COG0814@2|Bacteria,1QF5A@1224|Proteobacteria,1RR18@1236|Gammaproteobacteria	1236|Gammaproteobacteria	E	transporter	yqeG	GO:0005575,GO:0005623,GO:0005886,GO:0016020,GO:0044464,GO:0071944	-	-	-	-	-	-	-	-	-	-	Trp_Tyr_perm
KBIKCJMN_00021	406818.XBJ1_2754	6.35e-174	485.0	COG0666@1|root,COG0666@2|Bacteria,1R5VS@1224|Proteobacteria,1RXDS@1236|Gammaproteobacteria	1236|Gammaproteobacteria	S	Ankyrin repeat	-	-	-	-	-	-	-	-	-	-	-	-	Ank_2
KBIKCJMN_00022	1441930.Z042_07220	9.21e-189	533.0	COG1690@1|root,COG1690@2|Bacteria,1MUHA@1224|Proteobacteria,1RN50@1236|Gammaproteobacteria,400P5@613|Serratia	1236|Gammaproteobacteria	S	tRNA-splicing ligase RtcB	rtcB	-	6.5.1.3	ko:K14415,ko:K18148	ko01501,map01501	-	-	-	ko00000,ko00001,ko01000,ko03016	-	-	-	RtcB
KBIKCJMN_00023	406818.XBJ1_2751	1.06e-134	382.0	COG1186@1|root,COG1186@2|Bacteria,1R9YA@1224|Proteobacteria,1RR3F@1236|Gammaproteobacteria	1236|Gammaproteobacteria	J	chain release factor	prfH	-	-	ko:K02839	-	-	-	-	ko00000,ko03012	-	-	-	RF-1
KBIKCJMN_00024	406818.XBJ1_2750	1.03e-74	224.0	2DTEH@1|root,33K08@2|Bacteria,1NJ6J@1224|Proteobacteria,1SJCN@1236|Gammaproteobacteria	1236|Gammaproteobacteria	-	-	-	-	-	-	-	-	-	-	-	-	-	-	-
KBIKCJMN_00025	406818.XBJ1_2749	4.26e-103	299.0	2E3QW@1|root,32YNQ@2|Bacteria,1N5FR@1224|Proteobacteria,1T18C@1236|Gammaproteobacteria	1236|Gammaproteobacteria	S	Periplasmic lysozyme inhibitor of I-type lysozyme	-	-	-	-	-	-	-	-	-	-	-	-	PliI
KBIKCJMN_00026	406818.XBJ1_2748	5.71e-40	132.0	COG0582@1|root,COG0582@2|Bacteria	2|Bacteria	L	DNA integration	-	-	-	-	-	-	-	-	-	-	-	-	Arm-DNA-bind_5,Phage_int_SAM_5,Phage_integrase
KBIKCJMN_00027	406818.XBJ1_2747	0.0	888.0	COG1115@1|root,COG1115@2|Bacteria,1MUI3@1224|Proteobacteria,1RMNF@1236|Gammaproteobacteria	1236|Gammaproteobacteria	E	alanine symporter	yaaJ	GO:0005575,GO:0005623,GO:0005886,GO:0016020,GO:0044464,GO:0071944	-	ko:K03310	-	-	-	-	ko00000	2.A.25	-	iEcE24377_1341.EcE24377A_0007	Na_Ala_symp
KBIKCJMN_00028	406818.XBJ1_2746	2.01e-196	545.0	COG3023@1|root,COG3023@2|Bacteria,1RDHU@1224|Proteobacteria,1RMDN@1236|Gammaproteobacteria	1236|Gammaproteobacteria	V	N-acetylmuramoyl-L-alanine amidase	b0867	-	3.5.1.28	ko:K01447,ko:K11066	-	-	R04112	RC00064,RC00141	ko00000,ko01000,ko01011	-	-	-	Amidase_2,PG_binding_1,SH3_3
KBIKCJMN_00029	406818.XBJ1_2745	2.03e-89	262.0	COG2207@1|root,COG2207@2|Bacteria,1RDFH@1224|Proteobacteria,1S45A@1236|Gammaproteobacteria	1236|Gammaproteobacteria	K	AraC family transcriptional regulator	soxS	-	-	ko:K18325	-	M00647	-	-	ko00000,ko00002,ko03000	-	-	-	HTH_18
KBIKCJMN_00030	406818.XBJ1_2742	0.0	877.0	COG1113@1|root,COG1113@2|Bacteria,1MUPS@1224|Proteobacteria,1RNK0@1236|Gammaproteobacteria	1236|Gammaproteobacteria	E	amino acid	pheP	GO:0005575,GO:0005623,GO:0005886,GO:0016020,GO:0044464,GO:0071944	-	ko:K03293,ko:K11732,ko:K11734	-	-	-	-	ko00000,ko02000	2.A.3.1,2.A.3.1.1,2.A.3.1.3	-	iAPECO1_1312.APECO1_1472,iECW_1372.ECW_m0628,iEcolC_1368.EcolC_3070,iJN746.PP_4495,iUTI89_1310.UTI89_C0576,iWFL_1372.ECW_m0628	AA_permease
KBIKCJMN_00031	406818.XBJ1_2741	1.09e-42	139.0	COG1278@1|root,COG1278@2|Bacteria,1N6Q5@1224|Proteobacteria,1SCA7@1236|Gammaproteobacteria	1236|Gammaproteobacteria	K	Cold shock	cspC	-	-	ko:K03704	-	-	-	-	ko00000,ko03000	-	-	-	CSD
KBIKCJMN_00032	406818.XBJ1_2739	4.25e-182	508.0	COG0351@1|root,COG0351@2|Bacteria,1MU9J@1224|Proteobacteria,1RNFP@1236|Gammaproteobacteria	1236|Gammaproteobacteria	H	phosphomethylpyrimidine kinase	thiD	GO:0003674,GO:0003824,GO:0005575,GO:0005622,GO:0005623,GO:0005737,GO:0005829,GO:0006725,GO:0006732,GO:0006766,GO:0006767,GO:0006772,GO:0006790,GO:0006793,GO:0006796,GO:0006807,GO:0008150,GO:0008152,GO:0008902,GO:0009058,GO:0009108,GO:0009110,GO:0009228,GO:0009229,GO:0009987,GO:0016301,GO:0016310,GO:0016740,GO:0016772,GO:0016773,GO:0017144,GO:0018130,GO:0019438,GO:0019637,GO:0034641,GO:0042357,GO:…	2.7.1.49,2.7.4.7	ko:K00941	ko00730,ko01100,map00730,map01100	M00127	R03471,R04509	RC00002,RC00017	ko00000,ko00001,ko00002,ko01000	-	-	iG2583_1286.G2583_2635	Phos_pyr_kin
KBIKCJMN_00033	406817.XNC1_2688	1.25e-239	660.0	COG1830@1|root,COG1830@2|Bacteria,1MW9N@1224|Proteobacteria,1RQHJ@1236|Gammaproteobacteria	1236|Gammaproteobacteria	G	Catalyzes the formation of glycerone phosphate and D-glyceraldehyde 3-phosphate from D-fructose 1,6-bisphosphate	fbaB	GO:0003674,GO:0003824,GO:0004332,GO:0005488,GO:0005515,GO:0005575,GO:0005622,GO:0005623,GO:0005737,GO:0005829,GO:0016829,GO:0016830,GO:0016832,GO:0042802,GO:0044424,GO:0044444,GO:0044464	4.1.2.13	ko:K11645	ko00010,ko00030,ko00051,ko00680,ko00710,ko01100,ko01110,ko01120,ko01130,ko01200,ko01230,map00010,map00030,map00051,map00680,map00710,map01100,map01110,map01120,map01130,map01200,map01230	M00001,M00003	R01068,R01070,R01829,R02568	RC00438,RC00439,RC00603,RC00604	ko00000,ko00001,ko00002,ko01000	-	-	iETEC_1333.ETEC_2236,iSBO_1134.SBO_0918,iUMNK88_1353.UMNK88_2640	DeoC
KBIKCJMN_00035	406818.XBJ1_2736	0.0	908.0	COG0826@1|root,COG0826@2|Bacteria,1MUQG@1224|Proteobacteria,1RNPY@1236|Gammaproteobacteria	1236|Gammaproteobacteria	O	protease	yegQ	GO:0005575,GO:0005622,GO:0005623,GO:0005737,GO:0005829,GO:0044424,GO:0044444,GO:0044464	-	ko:K08303	ko05120,map05120	-	-	-	ko00000,ko00001,ko01000,ko01002	-	-	-	Peptidase_U32,Peptidase_U32_C
KBIKCJMN_00036	406818.XBJ1_2734	3.03e-167	467.0	COG0745@1|root,COG0745@2|Bacteria,1MVCB@1224|Proteobacteria,1RMD0@1236|Gammaproteobacteria	1236|Gammaproteobacteria	K	response regulator	baeR	GO:0000976,GO:0000984,GO:0000986,GO:0000987,GO:0001017,GO:0001067,GO:0003674,GO:0003676,GO:0003677,GO:0003690,GO:0005488,GO:0005515,GO:0005575,GO:0005622,GO:0005623,GO:0005737,GO:0005829,GO:0006139,GO:0006351,GO:0006355,GO:0006725,GO:0006807,GO:0008150,GO:0008152,GO:0009058,GO:0009059,GO:0009889,GO:0009891,GO:0009893,GO:0009987,GO:0010467,GO:0010468,GO:0010556,GO:0010557,GO:0010604,GO:0010628,GO:…	-	ko:K07664,ko:K18144	ko01501,ko02020,map01501,map02020	M00450,M00645,M00646,M00648,M00649,M00655	-	-	ko00000,ko00001,ko00002,ko01504,ko02022	-	-	-	Response_reg,Trans_reg_C
KBIKCJMN_00037	406818.XBJ1_2733	8.92e-317	865.0	COG0642@1|root,COG2205@2|Bacteria,1N17V@1224|Proteobacteria,1RNI8@1236|Gammaproteobacteria	1236|Gammaproteobacteria	T	Histidine kinase	baeS	GO:0005575,GO:0005623,GO:0005886,GO:0006464,GO:0006468,GO:0006793,GO:0006796,GO:0006807,GO:0007154,GO:0007165,GO:0008150,GO:0008152,GO:0009987,GO:0016020,GO:0016310,GO:0019538,GO:0023014,GO:0023052,GO:0036211,GO:0043170,GO:0043412,GO:0044237,GO:0044238,GO:0044260,GO:0044267,GO:0044464,GO:0046777,GO:0050789,GO:0050794,GO:0050896,GO:0051716,GO:0065007,GO:0071704,GO:0071944,GO:1901564	2.7.13.3	ko:K07642	ko02020,map02020	M00450,M00645,M00646,M00648	-	-	ko00000,ko00001,ko00002,ko01000,ko01001,ko02022	-	-	-	HAMP,HATPase_c,HisKA
KBIKCJMN_00038	406818.XBJ1_2732	0.0	1825.0	COG0841@1|root,COG0841@2|Bacteria,1MU48@1224|Proteobacteria,1RMBN@1236|Gammaproteobacteria	1236|Gammaproteobacteria	V	Belongs to the resistance-nodulation-cell division (RND) (TC 2.A.6) family	mdtC	GO:0003674,GO:0005215,GO:0005575,GO:0005623,GO:0005886,GO:0005887,GO:0006810,GO:0006811,GO:0006812,GO:0006855,GO:0008150,GO:0008324,GO:0015075,GO:0015077,GO:0015078,GO:0015238,GO:0015291,GO:0015297,GO:0015298,GO:0015299,GO:0015307,GO:0015318,GO:0015672,GO:0015893,GO:0016020,GO:0016021,GO:0022804,GO:0022857,GO:0022890,GO:0031224,GO:0031226,GO:0034220,GO:0042221,GO:0042493,GO:0044425,GO:0044459,GO:…	-	ko:K07789	ko02020,map02020	M00648	-	-	ko00000,ko00001,ko00002,ko02000	2.A.6.2	-	-	ACR_tran
KBIKCJMN_00039	406818.XBJ1_2731	0.0	1934.0	COG0841@1|root,COG0841@2|Bacteria,1MU48@1224|Proteobacteria,1RMBN@1236|Gammaproteobacteria	1236|Gammaproteobacteria	V	Belongs to the resistance-nodulation-cell division (RND) (TC 2.A.6) family	mdtB	GO:0005575,GO:0005623,GO:0005886,GO:0005887,GO:0016020,GO:0016021,GO:0031224,GO:0031226,GO:0044425,GO:0044459,GO:0044464,GO:0071944	-	ko:K07788	ko02020,map02020	M00648	-	-	ko00000,ko00001,ko00002,ko02000	2.A.6.2	-	-	ACR_tran
KBIKCJMN_00040	406818.XBJ1_2730	3.84e-264	727.0	COG0845@1|root,COG0845@2|Bacteria,1MW65@1224|Proteobacteria,1RQ67@1236|Gammaproteobacteria	1236|Gammaproteobacteria	M	Belongs to the membrane fusion protein (MFP) (TC 8.A.1) family	mdtA	GO:0008150,GO:0008219,GO:0009987,GO:0012501	-	ko:K07799,ko:K21135	ko02020,map02020	M00648,M00822	-	-	ko00000,ko00001,ko00002,ko02000	2.A.6.2.35,8.A.1	-	-	Biotin_lipoyl_2,HlyD_3,HlyD_D23
KBIKCJMN_00042	406818.XBJ1_2067	0.0	907.0	COG2239@1|root,COG2239@2|Bacteria,1MW24@1224|Proteobacteria,1RNE4@1236|Gammaproteobacteria	1236|Gammaproteobacteria	P	Acts as a magnesium transporter	mgtE	-	-	ko:K06213	-	-	-	-	ko00000,ko02000	1.A.26.1	-	-	CBS,MgtE,MgtE_N
KBIKCJMN_00043	406818.XBJ1_2068	0.0	969.0	COG0248@1|root,COG0248@2|Bacteria,1MV35@1224|Proteobacteria,1RN3V@1236|Gammaproteobacteria	1236|Gammaproteobacteria	FP	Catalyzes the conversion of pppGpp to ppGpp. Guanosine pentaphosphate (pppGpp) is a cytoplasmic signaling molecule which together with ppGpp controls the stringent response , an adaptive process that allows bacteria to respond to amino acid starvation, resulting in the coordinated regulation of numerous cellular activities	ppx	GO:0003674,GO:0003824,GO:0004309,GO:0005488,GO:0005515,GO:0006082,GO:0006793,GO:0006797,GO:0006798,GO:0008150,GO:0008152,GO:0009056,GO:0009987,GO:0016462,GO:0016787,GO:0016817,GO:0016818,GO:0042802,GO:0043436,GO:0044237,GO:0044248,GO:0044281,GO:0071704,GO:1901575	3.6.1.11,3.6.1.40	ko:K01524	ko00230,map00230	-	R03409	RC00002	ko00000,ko00001,ko01000	-	-	iECIAI39_1322.ECIAI39_2643	HD,Ppx-GppA
KBIKCJMN_00044	406818.XBJ1_2069	0.0	1348.0	COG0855@1|root,COG0855@2|Bacteria,1MUM3@1224|Proteobacteria,1RNRX@1236|Gammaproteobacteria	1236|Gammaproteobacteria	H	Catalyzes the reversible transfer of the terminal phosphate of ATP to form a long-chain polyphosphate (polyP)	ppk	GO:0003674,GO:0003824,GO:0005575,GO:0005623,GO:0006082,GO:0006091,GO:0006139,GO:0006163,GO:0006165,GO:0006464,GO:0006468,GO:0006725,GO:0006753,GO:0006757,GO:0006793,GO:0006796,GO:0006797,GO:0006799,GO:0006807,GO:0008150,GO:0008152,GO:0008976,GO:0009058,GO:0009117,GO:0009123,GO:0009126,GO:0009132,GO:0009135,GO:0009141,GO:0009144,GO:0009150,GO:0009161,GO:0009167,GO:0009179,GO:0009185,GO:0009199,GO:…	2.7.4.1	ko:K00937	ko00190,ko03018,map00190,map03018	-	-	-	ko00000,ko00001,ko01000,ko03019	-	-	iSbBS512_1146.SbBS512_E2875	PP_kinase,PP_kinase_C,PP_kinase_N
KBIKCJMN_00045	406818.XBJ1_2070	5.19e-133	377.0	COG1670@1|root,COG1670@2|Bacteria,1PDMH@1224|Proteobacteria,1RPZ4@1236|Gammaproteobacteria	1236|Gammaproteobacteria	J	Catalyzes the formation of N(1)- and N(8)-acetylspermidine from spermidine	speG	GO:0000287,GO:0003674,GO:0003824,GO:0004145,GO:0005488,GO:0005515,GO:0006576,GO:0006595,GO:0006598,GO:0006807,GO:0008080,GO:0008150,GO:0008152,GO:0009056,GO:0009308,GO:0009310,GO:0009987,GO:0016043,GO:0016407,GO:0016410,GO:0016740,GO:0016746,GO:0016747,GO:0022607,GO:0034641,GO:0042402,GO:0042802,GO:0043167,GO:0043169,GO:0043933,GO:0044085,GO:0044106,GO:0044237,GO:0046872,GO:0051259,GO:0051260,GO:…	2.3.1.57	ko:K00657	ko00330,ko01100,ko04216,map00330,map01100,map04216	M00135	R01154	RC00004,RC00096	ko00000,ko00001,ko00002,ko01000	-	-	iAF1260.b1584,iB21_1397.B21_01543,iBWG_1329.BWG_1398,iECBD_1354.ECBD_2062,iECB_1328.ECB_01553,iECDH10B_1368.ECDH10B_1717,iECDH1ME8569_1439.ECDH1ME8569_1527,iECD_1391.ECD_01553,iECH74115_1262.ECH74115_2293,iECIAI1_1343.ECIAI1_1634,iECO103_1326.ECO103_1723,iECO111_1330.ECO111_2051,iECSE_1348.ECSE_1705,iECSP_1301.ECSP_2148,iECW_1372.ECW_m1749,iECs_1301.ECs2290,iEKO11_1354.EKO11_2194,iETEC_1333.ETEC_…	Acetyltransf_3
KBIKCJMN_00046	406818.XBJ1_2072	1.92e-148	418.0	COG0299@1|root,COG0299@2|Bacteria,1MWN1@1224|Proteobacteria,1RMHS@1236|Gammaproteobacteria	1236|Gammaproteobacteria	F	Catalyzes the transfer of a formyl group from 10- formyltetrahydrofolate to 5-phospho-ribosyl-glycinamide (GAR), producing 5-phospho-ribosyl-N-formylglycinamide (FGAR) and tetrahydrofolate	purN	GO:0003674,GO:0003824,GO:0004644,GO:0005575,GO:0005622,GO:0005623,GO:0005737,GO:0005829,GO:0006950,GO:0006974,GO:0008150,GO:0009987,GO:0016740,GO:0016741,GO:0016742,GO:0033554,GO:0044424,GO:0044444,GO:0044464,GO:0050896,GO:0051716	2.1.2.2	ko:K11175	ko00230,ko00670,ko01100,ko01110,ko01130,map00230,map00670,map01100,map01110,map01130	M00048	R04325,R04326	RC00026,RC00197,RC01128	ko00000,ko00001,ko00002,ko01000	-	-	iAF1260.b2500,iBWG_1329.BWG_2264,iECDH10B_1368.ECDH10B_2666,iECDH1ME8569_1439.ECDH1ME8569_2426,iEcDH1_1363.EcDH1_1169,iJO1366.b2500,iJR904.b2500,iY75_1357.Y75_RS13050	Formyl_trans_N
KBIKCJMN_00047	406818.XBJ1_2073	1.58e-264	724.0	COG0150@1|root,COG0150@2|Bacteria,1MURG@1224|Proteobacteria,1RNZZ@1236|Gammaproteobacteria	1236|Gammaproteobacteria	F	Phosphoribosylformylglycinamidine cyclo-ligase	purM	GO:0003674,GO:0003824,GO:0004641,GO:0005575,GO:0005622,GO:0005623,GO:0005737,GO:0005829,GO:0006139,GO:0006163,GO:0006164,GO:0006725,GO:0006753,GO:0006793,GO:0006796,GO:0006807,GO:0008150,GO:0008152,GO:0009058,GO:0009117,GO:0009150,GO:0009152,GO:0009165,GO:0009259,GO:0009260,GO:0009987,GO:0016874,GO:0016879,GO:0016882,GO:0018130,GO:0019438,GO:0019637,GO:0019693,GO:0034641,GO:0034654,GO:0044237,GO:…	6.3.3.1	ko:K01933	ko00230,ko01100,ko01110,ko01130,map00230,map01100,map01110,map01130	M00048	R04208	RC01100	ko00000,ko00001,ko00002,ko01000	-	-	iECSF_1327.ECSF_2340	AIRS,AIRS_C
KBIKCJMN_00048	406818.XBJ1_2617	1.29e-141	400.0	COG0035@1|root,COG0035@2|Bacteria,1MV4N@1224|Proteobacteria,1RPBG@1236|Gammaproteobacteria	1236|Gammaproteobacteria	F	Catalyzes the conversion of uracil and 5-phospho-alpha- D-ribose 1-diphosphate (PRPP) to UMP and diphosphate	upp	GO:0003674,GO:0003824,GO:0004845,GO:0004849,GO:0005488,GO:0005515,GO:0005575,GO:0005622,GO:0005623,GO:0005737,GO:0005829,GO:0006139,GO:0006206,GO:0006213,GO:0006220,GO:0006221,GO:0006222,GO:0006725,GO:0006753,GO:0006793,GO:0006796,GO:0006807,GO:0008150,GO:0008152,GO:0008655,GO:0009058,GO:0009112,GO:0009116,GO:0009117,GO:0009119,GO:0009123,GO:0009124,GO:0009129,GO:0009130,GO:0009156,GO:0009161,GO:…	2.4.2.9	ko:K00761	ko00240,ko01100,map00240,map01100	-	R00966	RC00063	ko00000,ko00001,ko01000	-	-	iAF1260.b2498,iAPECO1_1312.APECO1_4071,iB21_1397.B21_02352,iBWG_1329.BWG_2262,iE2348C_1286.E2348C_2723,iEC042_1314.EC042_2699,iEC55989_1330.EC55989_2783,iECABU_c1320.ECABU_c27980,iECBD_1354.ECBD_1190,iECB_1328.ECB_02390,iECDH10B_1368.ECDH10B_2664,iECDH1ME8569_1439.ECDH1ME8569_2424,iECD_1391.ECD_02390,iECED1_1282.ECED1_2921,iECH74115_1262.ECH74115_3720,iECIAI1_1343.ECIAI1_2550,iECIAI39_1322.ECIAI3…	UPRTase
KBIKCJMN_00049	406817.XNC1_2671	6.71e-263	726.0	COG2233@1|root,COG2233@2|Bacteria,1MUN9@1224|Proteobacteria,1RRK5@1236|Gammaproteobacteria	1236|Gammaproteobacteria	F	Xanthine uracil	uraA	-	-	ko:K02824	-	-	-	-	ko00000,ko02000	2.A.40.1.1,2.A.40.1.2	-	-	Xan_ur_permease
KBIKCJMN_00050	406818.XBJ1_2624	1.8e-158	444.0	COG0593@1|root,COG0593@2|Bacteria,1MVW6@1224|Proteobacteria,1RPJP@1236|Gammaproteobacteria	1236|Gammaproteobacteria	L	Mediates the interaction of DNA replication inititator protein DnaA with DNA polymerase subunit beta sliding clamp (dnaN). Stimulates hydrolysis of ATP-DnaA to ADP-DnaA, rendering DnaA inactive for reinititation, a process called regulatory inhibition of DnaA or RIDA	hda	GO:0000166,GO:0003674,GO:0005488,GO:0005515,GO:0005575,GO:0005622,GO:0005623,GO:0005737,GO:0005829,GO:0006139,GO:0006259,GO:0006260,GO:0006261,GO:0006270,GO:0006275,GO:0006725,GO:0006807,GO:0008150,GO:0008152,GO:0008156,GO:0009058,GO:0009059,GO:0009889,GO:0009890,GO:0009892,GO:0009987,GO:0010556,GO:0010558,GO:0010605,GO:0016020,GO:0017076,GO:0019219,GO:0019222,GO:0030174,GO:0030554,GO:0031323,GO:…	-	ko:K10763	-	-	-	-	ko00000,ko03032	-	-	-	Bac_DnaA
KBIKCJMN_00051	406818.XBJ1_2625	7.43e-77	229.0	COG1393@1|root,COG1393@2|Bacteria,1MZ4Z@1224|Proteobacteria,1S8XH@1236|Gammaproteobacteria	1236|Gammaproteobacteria	P	arsenate reductase	arsC	GO:0005575,GO:0005622,GO:0005623,GO:0005737,GO:0005829,GO:0044424,GO:0044444,GO:0044464	1.20.4.1	ko:K00537	-	-	-	-	ko00000,ko01000	-	-	-	ArsC
KBIKCJMN_00052	406818.XBJ1_2626	0.0	924.0	COG4783@1|root,COG4783@2|Bacteria,1MVFV@1224|Proteobacteria,1RP5S@1236|Gammaproteobacteria	1236|Gammaproteobacteria	S	Functions as both a chaperone and a metalloprotease. Maintains the integrity of the outer membrane by promoting either the assembly or the elimination of outer membrane proteins, depending on their folding state	bepA	GO:0003674,GO:0003756,GO:0003824,GO:0004175,GO:0004222,GO:0005488,GO:0005575,GO:0005623,GO:0006457,GO:0006508,GO:0006807,GO:0008150,GO:0008152,GO:0008233,GO:0008237,GO:0009056,GO:0009057,GO:0009987,GO:0016020,GO:0016043,GO:0016787,GO:0016853,GO:0016860,GO:0016864,GO:0019538,GO:0022607,GO:0030163,GO:0030288,GO:0030313,GO:0031975,GO:0042597,GO:0043163,GO:0043165,GO:0043167,GO:0043169,GO:0043170,GO:…	-	-	-	-	-	-	-	-	-	-	Peptidase_M48,TPR_19
KBIKCJMN_00053	406817.XNC1_2667	1.19e-210	587.0	COG0628@1|root,COG0628@2|Bacteria,1MW0B@1224|Proteobacteria,1RPVP@1236|Gammaproteobacteria	1236|Gammaproteobacteria	S	permease	perM	GO:0003674,GO:0005215,GO:0005575,GO:0005623,GO:0005886,GO:0005887,GO:0006810,GO:0008150,GO:0016020,GO:0016021,GO:0031224,GO:0031226,GO:0044425,GO:0044459,GO:0044464,GO:0051179,GO:0051234,GO:0055085,GO:0071944	-	ko:K03548	-	-	-	-	ko00000,ko02000	2.A.86.1	-	-	AI-2E_transport
KBIKCJMN_00054	406818.XBJ1_2628	6.85e-103	298.0	COG1225@1|root,COG1225@2|Bacteria,1RD4R@1224|Proteobacteria,1RQ7F@1236|Gammaproteobacteria	1236|Gammaproteobacteria	O	PFAM alkyl hydroperoxide reductase Thiol specific antioxidant Mal allergen	bcp	GO:0003674,GO:0003824,GO:0004601,GO:0005575,GO:0005622,GO:0005623,GO:0005737,GO:0005829,GO:0006950,GO:0006979,GO:0008150,GO:0008152,GO:0008379,GO:0009636,GO:0009987,GO:0016209,GO:0016491,GO:0016667,GO:0016671,GO:0016684,GO:0032843,GO:0042221,GO:0044424,GO:0044444,GO:0044464,GO:0050896,GO:0051716,GO:0051920,GO:0055114,GO:0070887,GO:0097237,GO:0098754,GO:0098869,GO:1990748	1.11.1.15	ko:K03564	-	-	-	-	ko00000,ko01000	-	-	iPC815.YPO3064	AhpC-TSA
KBIKCJMN_00055	406818.XBJ1_2629	1.07e-128	366.0	COG2716@1|root,COG2716@2|Bacteria,1R7W7@1224|Proteobacteria,1RSDP@1236|Gammaproteobacteria	1236|Gammaproteobacteria	E	glycine cleavage system	gcvR	GO:0005575,GO:0005622,GO:0005623,GO:0005737,GO:0005829,GO:0006139,GO:0006351,GO:0006725,GO:0006807,GO:0008150,GO:0008152,GO:0009058,GO:0009059,GO:0009987,GO:0010467,GO:0016070,GO:0018130,GO:0019438,GO:0032774,GO:0034641,GO:0034645,GO:0034654,GO:0043170,GO:0044237,GO:0044238,GO:0044249,GO:0044260,GO:0044271,GO:0044424,GO:0044444,GO:0044464,GO:0046483,GO:0071704,GO:0090304,GO:0097659,GO:1901360,GO:…	-	ko:K03567	ko02026,map02026	-	-	-	ko00000,ko00001,ko03000	-	-	-	ACT,ACT_6
KBIKCJMN_00056	406818.XBJ1_2630	3.58e-207	573.0	COG0329@1|root,COG0329@2|Bacteria,1MUCM@1224|Proteobacteria,1RNH9@1236|Gammaproteobacteria	1236|Gammaproteobacteria	E	Catalyzes the condensation of (S)-aspartate-beta- semialdehyde (S)-ASA and pyruvate to 4-hydroxy- tetrahydrodipicolinate (HTPA)	dapA	GO:0003674,GO:0003824,GO:0005488,GO:0005515,GO:0005575,GO:0005622,GO:0005623,GO:0005737,GO:0005829,GO:0006082,GO:0006520,GO:0006553,GO:0006807,GO:0008150,GO:0008152,GO:0008652,GO:0008840,GO:0009058,GO:0009066,GO:0009067,GO:0009085,GO:0009089,GO:0009987,GO:0016053,GO:0016829,GO:0016835,GO:0016836,GO:0019752,GO:0019877,GO:0042802,GO:0043436,GO:0043648,GO:0043650,GO:0044237,GO:0044238,GO:0044249,GO:…	4.3.3.7	ko:K01714	ko00261,ko00300,ko01100,ko01110,ko01120,ko01130,ko01230,map00261,map00300,map01100,map01110,map01120,map01130,map01230	M00016,M00525,M00526,M00527	R10147	RC03062,RC03063	ko00000,ko00001,ko00002,ko01000	-	-	iECP_1309.ECP_2492,iJN746.PP_1237,iYL1228.KPN_02812	DHDPS
KBIKCJMN_00057	406818.XBJ1_2631	5.72e-240	660.0	COG3317@1|root,COG3317@2|Bacteria,1MUUK@1224|Proteobacteria,1RN2X@1236|Gammaproteobacteria	1236|Gammaproteobacteria	M	Part of the outer membrane protein assembly complex, which is involved in assembly and insertion of beta-barrel proteins into the outer membrane	bamC	GO:0003674,GO:0005488,GO:0005515,GO:0005575,GO:0005623,GO:0008150,GO:0009279,GO:0009986,GO:0009987,GO:0016020,GO:0016043,GO:0019867,GO:0022607,GO:0030312,GO:0030313,GO:0031224,GO:0031230,GO:0031241,GO:0031246,GO:0031975,GO:0032991,GO:0042802,GO:0043163,GO:0043165,GO:0044085,GO:0044091,GO:0044425,GO:0044462,GO:0044464,GO:0045229,GO:0061024,GO:0071709,GO:0071840,GO:0071944,GO:0098552,GO:0098796,GO:…	-	ko:K07287	-	-	-	-	ko00000,ko02000	1.B.33.1	-	-	Lipoprotein_18
KBIKCJMN_00058	406818.XBJ1_2632	2.22e-170	475.0	COG0152@1|root,COG0152@2|Bacteria,1MUR9@1224|Proteobacteria,1RNNY@1236|Gammaproteobacteria	1236|Gammaproteobacteria	F	Belongs to the SAICAR synthetase family	purC	GO:0003674,GO:0003824,GO:0004639,GO:0005575,GO:0005622,GO:0005623,GO:0005737,GO:0005829,GO:0006139,GO:0006163,GO:0006164,GO:0006188,GO:0006189,GO:0006725,GO:0006753,GO:0006793,GO:0006796,GO:0006807,GO:0008150,GO:0008152,GO:0009058,GO:0009117,GO:0009123,GO:0009124,GO:0009126,GO:0009127,GO:0009150,GO:0009152,GO:0009156,GO:0009161,GO:0009165,GO:0009167,GO:0009168,GO:0009259,GO:0009260,GO:0009987,GO:…	6.3.2.6	ko:K01923	ko00230,ko01100,ko01110,ko01130,map00230,map01100,map01110,map01130	M00048	R04591	RC00064,RC00162	ko00000,ko00001,ko00002,ko01000	-	-	iAF1260.b2476,iB21_1397.B21_02330,iBWG_1329.BWG_2240,iE2348C_1286.E2348C_2713,iEC042_1314.EC042_2677,iEC55989_1330.EC55989_2759,iECABU_c1320.ECABU_c27880,iECBD_1354.ECBD_1213,iECB_1328.ECB_02368,iECDH10B_1368.ECDH10B_2642,iECDH1ME8569_1439.ECDH1ME8569_2402,iECDH1ME8569_1439.EcDH1_1193,iECD_1391.ECD_02368,iECED1_1282.ECED1_2911,iECH74115_1262.ECH74115_3698,iECIAI1_1343.ECIAI1_2527,iECNA114_1301.EC…	SAICAR_synt
KBIKCJMN_00059	406818.XBJ1_2633	6.93e-88	258.0	2CHUB@1|root,339EI@2|Bacteria,1NC7Z@1224|Proteobacteria,1SE6R@1236|Gammaproteobacteria	1236|Gammaproteobacteria	-	-	-	-	-	-	-	-	-	-	-	-	-	-	-
KBIKCJMN_00060	406818.XBJ1_2599	2.72e-92	271.0	COG2707@1|root,COG2707@2|Bacteria,1RA7I@1224|Proteobacteria,1S2D6@1236|Gammaproteobacteria	1236|Gammaproteobacteria	S	UPF0756 membrane protein	yeaL	GO:0005575,GO:0005623,GO:0005886,GO:0016020,GO:0044464,GO:0071944	-	-	-	-	-	-	-	-	-	-	DUF441
KBIKCJMN_00061	406818.XBJ1_2598	0.0	1364.0	COG1444@1|root,COG1444@2|Bacteria,1NBA4@1224|Proteobacteria,1RPAM@1236|Gammaproteobacteria	1236|Gammaproteobacteria	J	Catalyzes the formation of N(4)-acetylcytidine (ac(4)C) at the wobble position of tRNA(Met), by using acetyl-CoA as an acetyl donor and ATP (or GTP)	tmcA	GO:0000049,GO:0000154,GO:0002097,GO:0002101,GO:0003674,GO:0003676,GO:0003723,GO:0003824,GO:0005488,GO:0006139,GO:0006364,GO:0006396,GO:0006399,GO:0006400,GO:0006725,GO:0006807,GO:0008033,GO:0008080,GO:0008150,GO:0008152,GO:0009451,GO:0009987,GO:0010467,GO:0016070,GO:0016072,GO:0016407,GO:0016410,GO:0016740,GO:0016746,GO:0016747,GO:0022613,GO:0030490,GO:0034470,GO:0034641,GO:0034660,GO:0042254,GO:…	2.3.1.193	ko:K06957	-	-	-	-	ko00000,ko01000,ko03016	-	-	-	DUF1726,GNAT_acetyltr_2,Helicase_RecD,tRNA_bind_3
KBIKCJMN_00062	406818.XBJ1_2597	5.04e-39	129.0	2C6G7@1|root,32YJI@2|Bacteria,1N76H@1224|Proteobacteria,1SCQS@1236|Gammaproteobacteria	1236|Gammaproteobacteria	S	UPF0370 protein	ypfN	-	-	-	-	-	-	-	-	-	-	-	UPF0370
KBIKCJMN_00063	406818.XBJ1_2596	2.64e-159	446.0	COG1876@1|root,COG1876@2|Bacteria,1N2IC@1224|Proteobacteria,1S0DU@1236|Gammaproteobacteria	1236|Gammaproteobacteria	M	D-alanyl-D-alanine carboxypeptidase	vanY	-	-	-	-	-	-	-	-	-	-	-	VanY
KBIKCJMN_00064	406818.XBJ1_2595	2.38e-273	747.0	COG0624@1|root,COG0624@2|Bacteria,1MW6G@1224|Proteobacteria,1RMNQ@1236|Gammaproteobacteria	1236|Gammaproteobacteria	E	Catalyzes the hydrolysis of N-succinyl-L,L- diaminopimelic acid (SDAP), forming succinate and LL-2,6- diaminoheptanedioate (DAP), an intermediate involved in the bacterial biosynthesis of lysine and meso-diaminopimelic acid, an essential component of bacterial cell walls	dapE	GO:0003674,GO:0003824,GO:0005488,GO:0005515,GO:0005575,GO:0005622,GO:0005623,GO:0005737,GO:0005829,GO:0006082,GO:0006520,GO:0006553,GO:0006807,GO:0008150,GO:0008152,GO:0008270,GO:0008652,GO:0009014,GO:0009058,GO:0009066,GO:0009067,GO:0009085,GO:0009089,GO:0009987,GO:0016053,GO:0016787,GO:0016810,GO:0016811,GO:0019752,GO:0032153,GO:0042802,GO:0043167,GO:0043169,GO:0043436,GO:0043648,GO:0044237,GO:…	3.5.1.18	ko:K01439	ko00300,ko01100,ko01120,ko01230,map00300,map01100,map01120,map01230	M00016	R02734	RC00064,RC00090	ko00000,ko00001,ko00002,ko01000	-	-	iECP_1309.ECP_2485	M20_dimer,Peptidase_M20
KBIKCJMN_00065	406818.XBJ1_2594	6.41e-84	248.0	COG1393@1|root,COG1393@2|Bacteria,1MZ6S@1224|Proteobacteria,1S8TR@1236|Gammaproteobacteria	1236|Gammaproteobacteria	P	Belongs to the ArsC family	yffB	GO:0005575,GO:0005622,GO:0005623,GO:0005737,GO:0005829,GO:0044424,GO:0044444,GO:0044464	1.20.4.1	ko:K00537	-	-	-	-	ko00000,ko01000	-	-	-	ArsC
KBIKCJMN_00066	406818.XBJ1_2592	8.04e-142	401.0	COG2197@1|root,COG2197@2|Bacteria,1Q7GF@1224|Proteobacteria,1RWWU@1236|Gammaproteobacteria	1236|Gammaproteobacteria	K	response regulator	narP	GO:0003674,GO:0003676,GO:0003677,GO:0005488,GO:0006355,GO:0008150,GO:0009889,GO:0010468,GO:0010556,GO:0019219,GO:0019222,GO:0031323,GO:0031326,GO:0050789,GO:0050794,GO:0051171,GO:0051252,GO:0060255,GO:0065007,GO:0080090,GO:0097159,GO:1901363,GO:1903506,GO:2000112,GO:2001141	-	ko:K07685	ko02020,map02020	M00472	-	-	ko00000,ko00001,ko00002,ko02022	-	-	-	GerE,Response_reg
KBIKCJMN_00067	406818.XBJ1_2590	0.0	1473.0	COG0280@1|root,COG0281@1|root,COG0280@2|Bacteria,COG0281@2|Bacteria,1MU0A@1224|Proteobacteria,1RN5F@1236|Gammaproteobacteria	1236|Gammaproteobacteria	C	Malic enzyme	maeB	GO:0003674,GO:0003824,GO:0004470,GO:0004473,GO:0005488,GO:0008150,GO:0008152,GO:0016491,GO:0016614,GO:0016615,GO:0016616,GO:0030145,GO:0043167,GO:0043169,GO:0046872,GO:0046914,GO:0055114	1.1.1.38,1.1.1.40	ko:K00027,ko:K00029	ko00620,ko00710,ko01100,ko01120,ko01200,ko02020,map00620,map00710,map01100,map01120,map01200,map02020	M00169,M00172	R00214,R00216	RC00105	ko00000,ko00001,ko00002,ko01000	-	-	-	Malic_M,PTA_PTB,malic
KBIKCJMN_00068	406818.XBJ1_2589	1.08e-213	590.0	COG3016@1|root,COG3016@2|Bacteria,1R5UH@1224|Proteobacteria,1RQXM@1236|Gammaproteobacteria	1236|Gammaproteobacteria	S	Iron-regulated protein	cjrA	-	-	-	-	-	-	-	-	-	-	-	Cofac_haem_bdg
KBIKCJMN_00069	406818.XBJ1_2588	1.68e-164	463.0	COG0810@1|root,COG0810@2|Bacteria,1MZXC@1224|Proteobacteria,1S5ID@1236|Gammaproteobacteria	1236|Gammaproteobacteria	M	COG0810 Periplasmic protein TonB, links inner and outer membranes	cjrB	-	-	ko:K03832	-	-	-	-	ko00000,ko02000	2.C.1.1	-	-	TonB_C
KBIKCJMN_00070	406818.XBJ1_2587	0.0	1451.0	COG1770@1|root,COG1770@2|Bacteria,1MUED@1224|Proteobacteria,1RMSV@1236|Gammaproteobacteria	1236|Gammaproteobacteria	E	Protease II	ptrB	-	3.4.21.83	ko:K01354	ko05142,ko05143,map05142,map05143	-	-	-	ko00000,ko00001,ko01000,ko01002	-	-	-	Peptidase_S9,Peptidase_S9_N
KBIKCJMN_00071	406818.XBJ1_2586	0.0	1429.0	COG1629@1|root,COG4771@2|Bacteria,1QUEJ@1224|Proteobacteria,1T1W2@1236|Gammaproteobacteria	1236|Gammaproteobacteria	P	Receptor	-	-	-	ko:K16087	-	-	-	-	ko00000,ko02000	1.B.14.2	-	-	Plug,TonB_dep_Rec
KBIKCJMN_00072	406818.XBJ1_2585	1.24e-311	851.0	COG1570@1|root,COG1570@2|Bacteria,1MUA4@1224|Proteobacteria,1RNAZ@1236|Gammaproteobacteria	1236|Gammaproteobacteria	L	Bidirectionally degrades single-stranded DNA into large acid-insoluble oligonucleotides, which are then degraded further into small acid-soluble oligonucleotides	xseA	GO:0003674,GO:0003824,GO:0004518,GO:0004527,GO:0004529,GO:0004536,GO:0005575,GO:0005622,GO:0005623,GO:0005737,GO:0006139,GO:0006259,GO:0006308,GO:0006725,GO:0006807,GO:0008150,GO:0008152,GO:0008855,GO:0009056,GO:0009057,GO:0009318,GO:0009987,GO:0016787,GO:0016788,GO:0016796,GO:0016895,GO:0019439,GO:0032991,GO:0034641,GO:0034655,GO:0043170,GO:0044237,GO:0044238,GO:0044248,GO:0044260,GO:0044265,GO:…	3.1.11.6	ko:K03601	ko03430,map03430	-	-	-	ko00000,ko00001,ko01000,ko03400	-	-	-	Exonuc_VII_L,tRNA_anti_2
KBIKCJMN_00073	406818.XBJ1_2584	0.0	922.0	COG0516@1|root,COG0517@1|root,COG0516@2|Bacteria,COG0517@2|Bacteria,1MUJM@1224|Proteobacteria,1RMT8@1236|Gammaproteobacteria	1236|Gammaproteobacteria	F	Catalyzes the conversion of inosine 5'-phosphate (IMP) to xanthosine 5'-phosphate (XMP), the first committed and rate- limiting step in the de novo synthesis of guanine nucleotides, and therefore plays an important role in the regulation of cell growth	guaB	GO:0003674,GO:0003824,GO:0003938,GO:0005488,GO:0005515,GO:0005575,GO:0005622,GO:0005623,GO:0005737,GO:0005829,GO:0006139,GO:0006163,GO:0006164,GO:0006183,GO:0006725,GO:0006753,GO:0006793,GO:0006796,GO:0006807,GO:0008150,GO:0008152,GO:0009058,GO:0009116,GO:0009117,GO:0009119,GO:0009141,GO:0009142,GO:0009144,GO:0009145,GO:0009150,GO:0009152,GO:0009163,GO:0009165,GO:0009199,GO:0009201,GO:0009205,GO:…	1.1.1.205	ko:K00088	ko00230,ko00983,ko01100,ko01110,map00230,map00983,map01100,map01110	M00050	R01130,R08240	RC00143,RC02207	ko00000,ko00001,ko00002,ko01000,ko04147	-	-	iAPECO1_1312.APECO1_4018,iECABU_c1320.ECABU_c28100,iECP_1309.ECP_2510,iECSF_1327.ECSF_2349,iUTI89_1310.UTI89_C2826,ic_1306.c3027	CBS,IMPDH,NMO
KBIKCJMN_00074	406818.XBJ1_2583	0.0	1046.0	COG0518@1|root,COG0519@1|root,COG0518@2|Bacteria,COG0519@2|Bacteria,1MU2A@1224|Proteobacteria,1RP81@1236|Gammaproteobacteria	1236|Gammaproteobacteria	F	Catalyzes the synthesis of GMP from XMP	guaA	GO:0003674,GO:0003824,GO:0003921,GO:0003922,GO:0005488,GO:0005515,GO:0005575,GO:0005622,GO:0005623,GO:0005737,GO:0005829,GO:0006139,GO:0006163,GO:0006164,GO:0006177,GO:0006725,GO:0006753,GO:0006793,GO:0006796,GO:0006807,GO:0008150,GO:0008152,GO:0009058,GO:0009116,GO:0009117,GO:0009119,GO:0009123,GO:0009124,GO:0009126,GO:0009127,GO:0009150,GO:0009152,GO:0009156,GO:0009161,GO:0009163,GO:0009165,GO:…	6.3.5.2	ko:K01951	ko00230,ko00983,ko01100,map00230,map00983,map01100	M00050	R01230,R01231,R08244	RC00010,RC00204	ko00000,ko00001,ko00002,ko01000,ko01002	-	-	iJN746.PP_1032,iSF_1195.SF2553,iSFxv_1172.SFxv_2808,iS_1188.S2725,iYL1228.KPN_02833	GATase,GMP_synt_C,NAD_synthase
KBIKCJMN_00075	406818.XBJ1_2571	4.97e-126	359.0	COG1670@1|root,COG1670@2|Bacteria,1RE40@1224|Proteobacteria,1S3E2@1236|Gammaproteobacteria	1236|Gammaproteobacteria	J	Acetyltransferase (GNAT) domain	-	-	-	-	-	-	-	-	-	-	-	-	Acetyltransf_3
KBIKCJMN_00076	406818.XBJ1_2570	4.7e-198	548.0	COG0500@1|root,COG2226@2|Bacteria,1MXDY@1224|Proteobacteria,1RMU7@1236|Gammaproteobacteria	1236|Gammaproteobacteria	Q	Methyl-transferase	rrmA	GO:0000154,GO:0001510,GO:0003674,GO:0003824,GO:0005488,GO:0006139,GO:0006364,GO:0006396,GO:0006725,GO:0006807,GO:0008150,GO:0008152,GO:0008168,GO:0008170,GO:0008173,GO:0008270,GO:0008649,GO:0008757,GO:0008989,GO:0009451,GO:0009987,GO:0010467,GO:0016070,GO:0016072,GO:0016435,GO:0016740,GO:0016741,GO:0022613,GO:0031167,GO:0032259,GO:0034470,GO:0034641,GO:0034660,GO:0042254,GO:0043167,GO:0043169,GO:…	2.1.1.187	ko:K00563	-	-	R07233	RC00003	ko00000,ko01000,ko03009	-	-	-	Methyltransf_11,Methyltransf_25,Methyltransf_31
KBIKCJMN_00077	406818.XBJ1_2569	5.91e-122	349.0	COG1971@1|root,COG1971@2|Bacteria,1NWBY@1224|Proteobacteria,1RR6R@1236|Gammaproteobacteria	1236|Gammaproteobacteria	P	Probably functions as a manganese efflux pump	mntP	GO:0000041,GO:0003674,GO:0005215,GO:0005384,GO:0005575,GO:0005623,GO:0005886,GO:0006810,GO:0006811,GO:0006812,GO:0006828,GO:0008150,GO:0008324,GO:0010035,GO:0010038,GO:0010042,GO:0015075,GO:0015318,GO:0016020,GO:0022857,GO:0022890,GO:0030001,GO:0034220,GO:0042221,GO:0044464,GO:0046873,GO:0046915,GO:0050896,GO:0051179,GO:0051234,GO:0055085,GO:0071421,GO:0071944,GO:0098655,GO:0098660,GO:0098662	-	-	-	-	-	-	-	-	-	-	Mntp
KBIKCJMN_00078	406818.XBJ1_2568	3.95e-86	255.0	COG4811@1|root,COG4811@2|Bacteria,1RDEQ@1224|Proteobacteria,1S3UZ@1236|Gammaproteobacteria	1236|Gammaproteobacteria	S	UPF0266 membrane protein	yobD	GO:0005575,GO:0005623,GO:0005886,GO:0016020,GO:0044464,GO:0071944	-	-	-	-	-	-	-	-	-	-	DUF986
KBIKCJMN_00079	406818.XBJ1_2567	1.1e-197	548.0	COG3716@1|root,COG3716@2|Bacteria,1MWTZ@1224|Proteobacteria,1RNSD@1236|Gammaproteobacteria	1236|Gammaproteobacteria	G	PTS system mannose fructose sorbose family IID component	manZ	GO:0003674,GO:0003824,GO:0005215,GO:0005575,GO:0005623,GO:0005886,GO:0005887,GO:0006810,GO:0008150,GO:0008643,GO:0008645,GO:0008982,GO:0009401,GO:0015144,GO:0015145,GO:0015149,GO:0015578,GO:0015749,GO:0015761,GO:0016020,GO:0016021,GO:0016740,GO:0016772,GO:0016773,GO:0022804,GO:0022857,GO:0022870,GO:0031224,GO:0031226,GO:0034219,GO:0044425,GO:0044459,GO:0044464,GO:0046323,GO:0051119,GO:0051179,GO:…	-	ko:K02796	ko00051,ko00520,ko01100,ko02060,map00051,map00520,map01100,map02060	M00276	R02630	RC00017,RC03206	ko00000,ko00001,ko00002,ko02000	4.A.6.1	-	iECIAI1_1343.ECIAI1_1888,iECP_1309.ECP_1762,iSBO_1134.SBO_1231,iSF_1195.SF1409,iSFxv_1172.SFxv_1596,iS_1188.S1524	EIID-AGA
KBIKCJMN_00080	406818.XBJ1_2566	1.55e-164	463.0	COG3715@1|root,COG3715@2|Bacteria,1MWFP@1224|Proteobacteria,1RN34@1236|Gammaproteobacteria	1236|Gammaproteobacteria	G	pts system	manY	GO:0003674,GO:0003824,GO:0005215,GO:0005575,GO:0005623,GO:0005886,GO:0005887,GO:0006810,GO:0008150,GO:0008643,GO:0008645,GO:0008982,GO:0009401,GO:0015144,GO:0015145,GO:0015149,GO:0015578,GO:0015749,GO:0015761,GO:0016020,GO:0016021,GO:0016740,GO:0016772,GO:0016773,GO:0022804,GO:0022857,GO:0022870,GO:0031224,GO:0031226,GO:0034219,GO:0044425,GO:0044459,GO:0044464,GO:0046323,GO:0051119,GO:0051179,GO:…	-	ko:K02746,ko:K02795	ko00051,ko00052,ko00520,ko01100,ko02060,map00051,map00052,map00520,map01100,map02060	M00276,M00277	R02630,R08366	RC00017,RC03206	ko00000,ko00001,ko00002,ko02000	4.A.6.1,4.A.6.1.4	-	e_coli_core.b1818,iAF1260.b1818,iAPECO1_1312.APECO1_875,iB21_1397.B21_01776,iBWG_1329.BWG_1631,iE2348C_1286.E2348C_1942,iEC55989_1330.EC55989_1991,iECABU_c1320.ECABU_c20770,iECBD_1354.ECBD_1823,iECB_1328.ECB_01788,iECDH10B_1368.ECDH10B_1956,iECDH1ME8569_1439.ECDH1ME8569_1763,iECD_1391.ECD_01788,iECED1_1282.ECED1_2021,iECH74115_1262.ECH74115_2547,iECIAI1_1343.ECIAI1_1887,iECIAI39_1322.ECIAI39_1234…	EII-Sor
KBIKCJMN_00081	406818.XBJ1_2565	2.19e-222	613.0	COG2893@1|root,COG3444@1|root,COG2893@2|Bacteria,COG3444@2|Bacteria,1RHH7@1224|Proteobacteria,1RNAT@1236|Gammaproteobacteria	1236|Gammaproteobacteria	G	pts system	manX	GO:0003674,GO:0003824,GO:0005215,GO:0005575,GO:0005622,GO:0005623,GO:0005737,GO:0005829,GO:0005886,GO:0005887,GO:0006793,GO:0006796,GO:0006810,GO:0008150,GO:0008152,GO:0008643,GO:0008645,GO:0008982,GO:0009401,GO:0009987,GO:0015144,GO:0015145,GO:0015149,GO:0015578,GO:0015749,GO:0015761,GO:0016020,GO:0016021,GO:0016301,GO:0016310,GO:0016740,GO:0016772,GO:0016773,GO:0022804,GO:0022857,GO:0022870,GO:…	2.7.1.191	ko:K02793,ko:K02794	ko00051,ko00520,ko01100,ko02060,map00051,map00520,map01100,map02060	M00276	R02630	RC00017,RC03206	ko00000,ko00001,ko00002,ko01000,ko02000	4.A.6.1	-	iAPECO1_1312.APECO1_874,iECOK1_1307.ECOK1_1934,iECS88_1305.ECS88_1869,iPC815.YPO1758,iUMN146_1321.UM146_08085,iUTI89_1310.UTI89_C2014	EIIA-man,PTSIIB_sorb
KBIKCJMN_00082	406818.XBJ1_2564	0.0	906.0	COG1760@1|root,COG1760@2|Bacteria,1MUZN@1224|Proteobacteria,1RMJZ@1236|Gammaproteobacteria	1236|Gammaproteobacteria	E	l-serine dehydratase	sdaA	GO:0003674,GO:0003824,GO:0003941,GO:0005575,GO:0005622,GO:0005623,GO:0005737,GO:0005829,GO:0006082,GO:0006520,GO:0006563,GO:0006565,GO:0006807,GO:0008150,GO:0008152,GO:0009056,GO:0009063,GO:0009069,GO:0009071,GO:0009987,GO:0016054,GO:0016829,GO:0016840,GO:0016841,GO:0019752,GO:0043436,GO:0044237,GO:0044238,GO:0044248,GO:0044281,GO:0044282,GO:0044424,GO:0044444,GO:0044464,GO:0046395,GO:0071704,GO:…	4.3.1.17	ko:K01752	ko00260,ko00270,ko01100,ko01110,ko01130,ko01200,ko01230,map00260,map00270,map01100,map01110,map01130,map01200,map01230	-	R00220,R00590	RC00331,RC02600	ko00000,ko00001,ko01000	-	-	iECUMN_1333.ECUMN_2106	SDH_alpha,SDH_beta
KBIKCJMN_00083	406817.XNC1_1929	1.05e-108	315.0	COG0494@1|root,COG0494@2|Bacteria,1RD2C@1224|Proteobacteria,1SA4Q@1236|Gammaproteobacteria	1236|Gammaproteobacteria	L	NUDIX hydrolase	nudL	GO:0003674,GO:0003824,GO:0016787,GO:0016817,GO:0016818	-	-	-	-	-	-	-	-	-	-	DUF1289,NUDIX
KBIKCJMN_00084	406818.XBJ1_2562	0.0	915.0	COG0147@1|root,COG0147@2|Bacteria,1MVBJ@1224|Proteobacteria,1RMSE@1236|Gammaproteobacteria	1236|Gammaproteobacteria	EH	Part of a heterotetrameric complex that catalyzes the two-step biosynthesis of anthranilate, an intermediate in the biosynthesis of L-tryptophan. In the first step, the glutamine- binding beta subunit (TrpG) of anthranilate synthase (AS) provides the glutamine amidotransferase activity which generates ammonia as a substrate that, along with chorismate, is used in the second step, catalyzed by the…	pabB	GO:0000287,GO:0003674,GO:0003824,GO:0005488,GO:0005575,GO:0005622,GO:0005623,GO:0005737,GO:0006082,GO:0006575,GO:0006725,GO:0006732,GO:0006760,GO:0006807,GO:0008150,GO:0008152,GO:0008483,GO:0009058,GO:0009108,GO:0009396,GO:0009987,GO:0016053,GO:0016740,GO:0016769,GO:0018130,GO:0019438,GO:0019752,GO:0034641,GO:0042398,GO:0042558,GO:0042559,GO:0043167,GO:0043169,GO:0043436,GO:0043603,GO:0043604,GO:…	2.6.1.85	ko:K01665	ko00790,map00790	-	R01716	RC00010,RC01418	ko00000,ko00001,ko01000	-	-	iEC042_1314.EC042_1977	Anth_synt_I_N,Chorismate_bind
KBIKCJMN_00085	406818.XBJ1_2561	6.96e-33	114.0	COG3140@1|root,COG3140@2|Bacteria,1N89H@1224|Proteobacteria,1SCHP@1236|Gammaproteobacteria	1236|Gammaproteobacteria	S	Belongs to the UPF0181 family	yoaH	-	-	ko:K09917	-	-	-	-	ko00000	-	-	-	UPF0181
KBIKCJMN_00086	406818.XBJ1_2560	9.54e-85	249.0	2DM3Z@1|root,31MN2@2|Bacteria,1RIMG@1224|Proteobacteria,1S6EJ@1236|Gammaproteobacteria	1236|Gammaproteobacteria	S	YebF-like protein	yebF	-	-	-	-	-	-	-	-	-	-	-	YebF
KBIKCJMN_00087	406818.XBJ1_2559	1.2e-239	657.0	COG0596@1|root,COG0596@2|Bacteria,1MWW8@1224|Proteobacteria,1RMKF@1236|Gammaproteobacteria	1236|Gammaproteobacteria	E	Belongs to the peptidase S33 family	pip	-	3.4.11.5	ko:K01259	ko00330,map00330	-	R00135	-	ko00000,ko00001,ko01000,ko01002	-	-	-	Abhydrolase_1
KBIKCJMN_00088	406818.XBJ1_2558	2.25e-45	146.0	2CFYS@1|root,32S2T@2|Bacteria,1MZTI@1224|Proteobacteria,1S8YF@1236|Gammaproteobacteria	1236|Gammaproteobacteria	L	DNA polymerase III	holE	GO:0005575,GO:0005622,GO:0005623,GO:0005737,GO:0005829,GO:0009360,GO:0032991,GO:0042575,GO:0044424,GO:0044444,GO:0044464,GO:0044776,GO:0061695,GO:1902494,GO:1990234	2.7.7.7	ko:K02345	ko00230,ko00240,ko01100,ko03030,ko03430,ko03440,map00230,map00240,map01100,map03030,map03430,map03440	M00260	R00375,R00376,R00377,R00378	RC02795	ko00000,ko00001,ko00002,ko01000,ko03032,ko03400	-	-	-	DNA_pol3_theta
KBIKCJMN_00089	406818.XBJ1_2557	5.55e-116	332.0	COG1528@1|root,COG1528@2|Bacteria,1R9ZC@1224|Proteobacteria,1RYVB@1236|Gammaproteobacteria	1236|Gammaproteobacteria	P	Iron-storage protein	ftnA	GO:0003674,GO:0003824,GO:0004322,GO:0005488,GO:0005506,GO:0005515,GO:0005575,GO:0005622,GO:0005623,GO:0005737,GO:0005829,GO:0006873,GO:0006875,GO:0006879,GO:0006880,GO:0006950,GO:0006974,GO:0006979,GO:0008150,GO:0008152,GO:0008199,GO:0009987,GO:0010035,GO:0010038,GO:0010039,GO:0016491,GO:0016722,GO:0016724,GO:0019725,GO:0030003,GO:0033554,GO:0042221,GO:0042592,GO:0042802,GO:0043167,GO:0043169,GO:…	1.16.3.2	ko:K02217	-	-	-	-	ko00000,ko01000	-	-	-	Ferritin
KBIKCJMN_00090	406818.XBJ1_2556	1.19e-80	239.0	COG2372@1|root,COG2372@2|Bacteria,1N8SS@1224|Proteobacteria,1S9EF@1236|Gammaproteobacteria	1236|Gammaproteobacteria	S	Resistance protein	yobA	GO:0005575,GO:0005623,GO:0030288,GO:0030313,GO:0031975,GO:0042597,GO:0044464	-	ko:K07156	-	-	-	-	ko00000,ko02000	9.B.62.2	-	-	CopC
KBIKCJMN_00091	406818.XBJ1_2555	1.45e-209	581.0	COG1276@1|root,COG1276@2|Bacteria,1P1D5@1224|Proteobacteria,1RYS7@1236|Gammaproteobacteria	1236|Gammaproteobacteria	P	copper resistance protein	yebZ	GO:0005575,GO:0005623,GO:0005886,GO:0016020,GO:0044464,GO:0071944	-	ko:K07245	-	-	-	-	ko00000,ko02000	9.B.62.1	-	-	CopD
KBIKCJMN_00092	406818.XBJ1_2554	6.64e-75	224.0	2DMVD@1|root,32TXR@2|Bacteria,1N3F9@1224|Proteobacteria,1SAPJ@1236|Gammaproteobacteria	1236|Gammaproteobacteria	S	exported protein	yebY	GO:0005575,GO:0005622,GO:0005623,GO:0005737,GO:0005829,GO:0044424,GO:0044444,GO:0044464	-	-	-	-	-	-	-	-	-	-	DUF2511
KBIKCJMN_00093	406818.XBJ1_2553	2.96e-115	330.0	COG1956@1|root,COG1956@2|Bacteria,1RDBM@1224|Proteobacteria,1S6QU@1236|Gammaproteobacteria	1236|Gammaproteobacteria	T	GAF domain-containing protein	yebR	GO:0003674,GO:0003824,GO:0005575,GO:0005622,GO:0005623,GO:0005737,GO:0005829,GO:0008150,GO:0008152,GO:0016491,GO:0016667,GO:0016671,GO:0033745,GO:0044424,GO:0044444,GO:0044464,GO:0055114	1.8.4.14	ko:K08968	ko00270,map00270	-	R02025	RC00639	ko00000,ko00001,ko01000	-	-	-	GAF_2
KBIKCJMN_00094	406818.XBJ1_2552	5.13e-157	442.0	COG3109@1|root,COG3109@2|Bacteria,1N68T@1224|Proteobacteria,1RP4S@1236|Gammaproteobacteria	1236|Gammaproteobacteria	T	RNA chaperone with significant RNA binding, RNA strand exchange and RNA duplexing activities	proQ	GO:0003674,GO:0003676,GO:0003723,GO:0003725,GO:0003727,GO:0003729,GO:0003730,GO:0005488,GO:0005575,GO:0005622,GO:0005623,GO:0005737,GO:0005829,GO:0006950,GO:0006970,GO:0006972,GO:0006974,GO:0007154,GO:0007165,GO:0007231,GO:0008150,GO:0009628,GO:0009651,GO:0009987,GO:0010468,GO:0010608,GO:0010958,GO:0019222,GO:0023052,GO:0032879,GO:0032890,GO:0032892,GO:0033554,GO:0033592,GO:0034057,GO:0034762,GO:…	-	ko:K03607	-	-	-	-	ko00000	-	-	-	ProQ,ProQ_C
KBIKCJMN_00095	406818.XBJ1_2551	0.0	1328.0	COG0793@1|root,COG0793@2|Bacteria,1MU39@1224|Proteobacteria,1RMSR@1236|Gammaproteobacteria	1236|Gammaproteobacteria	M	Belongs to the peptidase S41A family	prc	GO:0003674,GO:0003824,GO:0004175,GO:0005575,GO:0005623,GO:0005886,GO:0006508,GO:0006807,GO:0007154,GO:0007165,GO:0008150,GO:0008152,GO:0008233,GO:0009056,GO:0009057,GO:0009987,GO:0016020,GO:0016787,GO:0019538,GO:0023052,GO:0030163,GO:0030288,GO:0030313,GO:0031975,GO:0042221,GO:0042597,GO:0043170,GO:0044238,GO:0044464,GO:0046677,GO:0050789,GO:0050794,GO:0050896,GO:0051716,GO:0065007,GO:0070011,GO:…	3.4.21.102	ko:K03797	-	-	-	-	ko00000,ko01000,ko01002	-	-	-	BAGE,DUF3340,PDZ,Peptidase_S41
KBIKCJMN_00096	406818.XBJ1_2550	8.56e-192	534.0	COG0501@1|root,COG0501@2|Bacteria,1MUV4@1224|Proteobacteria,1RMN0@1236|Gammaproteobacteria	1236|Gammaproteobacteria	O	Belongs to the peptidase M48B family	htpX	GO:0003674,GO:0003824,GO:0004175,GO:0004222,GO:0005488,GO:0005575,GO:0005623,GO:0005886,GO:0006508,GO:0006807,GO:0006950,GO:0008150,GO:0008152,GO:0008233,GO:0008237,GO:0008270,GO:0009266,GO:0009408,GO:0009628,GO:0016020,GO:0016021,GO:0016787,GO:0019538,GO:0031224,GO:0043167,GO:0043169,GO:0043170,GO:0044238,GO:0044425,GO:0044464,GO:0046872,GO:0046914,GO:0050896,GO:0070011,GO:0071704,GO:0071944,GO:…	-	ko:K03799	-	M00743	-	-	ko00000,ko00002,ko01000,ko01002	-	-	-	Peptidase_M48
KBIKCJMN_00097	406818.XBJ1_2549	5.28e-301	825.0	COG1823@1|root,COG1823@2|Bacteria,1R3F8@1224|Proteobacteria,1RMHV@1236|Gammaproteobacteria	1236|Gammaproteobacteria	U	Belongs to the dicarboxylate amino acid cation symporter (DAACS) (TC 2.A.23) family	ydjN	GO:0000099,GO:0000101,GO:0003333,GO:0003674,GO:0005215,GO:0005342,GO:0005575,GO:0005623,GO:0005886,GO:0006791,GO:0006810,GO:0006811,GO:0006820,GO:0006865,GO:0008150,GO:0008509,GO:0008514,GO:0015075,GO:0015171,GO:0015179,GO:0015184,GO:0015318,GO:0015711,GO:0015804,GO:0015807,GO:0015811,GO:0015849,GO:0016020,GO:0022857,GO:0034220,GO:0044464,GO:0046942,GO:0046943,GO:0051179,GO:0051234,GO:0055085,GO:…	-	ko:K06956	-	-	-	-	ko00000	-	-	-	SDF
KBIKCJMN_00098	406818.XBJ1_2548	4.02e-124	355.0	COG1988@1|root,COG1988@2|Bacteria,1Q0WR@1224|Proteobacteria,1RU1K@1236|Gammaproteobacteria	1236|Gammaproteobacteria	S	membrane-bound metal-dependent	ydjM	GO:0005575,GO:0005623,GO:0005886,GO:0006950,GO:0006974,GO:0007154,GO:0008150,GO:0009432,GO:0009605,GO:0009987,GO:0009991,GO:0016020,GO:0031668,GO:0033554,GO:0044464,GO:0050896,GO:0051716,GO:0071496,GO:0071944	-	ko:K07038	-	-	-	-	ko00000	-	-	-	YdjM
KBIKCJMN_00099	406817.XNC1_1815	9.97e-89	265.0	COG0637@1|root,COG0637@2|Bacteria,1NF90@1224|Proteobacteria,1RNP8@1236|Gammaproteobacteria	1236|Gammaproteobacteria	S	HAD-superfamily hydrolase subfamily IA, variant 3	yniC	GO:0000287,GO:0003674,GO:0003824,GO:0003850,GO:0004346,GO:0005488,GO:0005575,GO:0005622,GO:0005623,GO:0005737,GO:0005829,GO:0006793,GO:0006796,GO:0008150,GO:0008152,GO:0009987,GO:0016311,GO:0016787,GO:0016788,GO:0016791,GO:0019203,GO:0042578,GO:0043167,GO:0043169,GO:0044237,GO:0044424,GO:0044444,GO:0044464,GO:0046872,GO:0050084,GO:0050286,GO:0050308,GO:0050309	3.1.3.23,5.4.2.6	ko:K01838,ko:K19270	ko00500,map00500	-	R02728,R11310	RC00408	ko00000,ko00001,ko01000	-	-	-	HAD_2
KBIKCJMN_00100	406818.XBJ1_3937	2.98e-68	211.0	COG4672@1|root,COG4672@2|Bacteria,1N0JB@1224|Proteobacteria,1RNTC@1236|Gammaproteobacteria	1236|Gammaproteobacteria	S	Phage minor tail protein L	-	-	-	-	-	-	-	-	-	-	-	-	Phage_tail_L
KBIKCJMN_00101	406818.XBJ1_3937	1.6e-83	251.0	COG4672@1|root,COG4672@2|Bacteria,1N0JB@1224|Proteobacteria,1RNTC@1236|Gammaproteobacteria	1236|Gammaproteobacteria	S	Phage minor tail protein L	-	-	-	-	-	-	-	-	-	-	-	-	Phage_tail_L
KBIKCJMN_00102	243265.plu2481	8.78e-76	231.0	COG3637@1|root,COG3637@2|Bacteria,1RAHA@1224|Proteobacteria,1S1ZI@1236|Gammaproteobacteria	1236|Gammaproteobacteria	M	mutations in the gene increase cell-surface contact in fimbriated strains but decrease contact in nonfimbriated strains	ompX	-	-	ko:K16078	-	-	-	-	ko00000,ko02000	1.B.6.2.2	-	-	OMP_b-brl
KBIKCJMN_00103	393305.YE3824	2.81e-34	128.0	COG5421@1|root,COG5421@2|Bacteria,1QUUP@1224|Proteobacteria,1T21N@1236|Gammaproteobacteria,41GYN@629|Yersinia	1236|Gammaproteobacteria	L	to Shigella flexneri,and Shigella flexneri 2A IS10 orf S0034 or Cp0027 SWALL Q9AFX7 (EMBL AF348706) (407 aa) fasta scores E()	-	-	-	-	-	-	-	-	-	-	-	-	DDE_Tnp_1
KBIKCJMN_00104	1283300.ATXB01000002_gene2751	5.55e-54	173.0	COG3293@1|root,COG3293@2|Bacteria,1R9X8@1224|Proteobacteria,1S3IC@1236|Gammaproteobacteria,1XGBB@135618|Methylococcales	135618|Methylococcales	L	Transposase DDE domain	-	-	-	-	-	-	-	-	-	-	-	-	DDE_Tnp_1
KBIKCJMN_00105	406818.XBJ1_3053	3.02e-101	294.0	2DYFN@1|root,349HF@2|Bacteria,1P29G@1224|Proteobacteria,1SRIA@1236|Gammaproteobacteria	1236|Gammaproteobacteria	-	-	-	-	-	-	-	-	-	-	-	-	-	-	-
KBIKCJMN_00106	243265.plu2677	2.99e-85	255.0	28IJC@1|root,2Z8K9@2|Bacteria,1QISB@1224|Proteobacteria,1RP93@1236|Gammaproteobacteria	1236|Gammaproteobacteria	S	Membrane	yniB	GO:0005575,GO:0005623,GO:0005886,GO:0016020,GO:0044464,GO:0071944	-	-	-	-	-	-	-	-	-	-	YniB
KBIKCJMN_00107	406818.XBJ1_2406	4.08e-216	595.0	COG3001@1|root,COG3001@2|Bacteria,1MVHX@1224|Proteobacteria,1RRC5@1236|Gammaproteobacteria	1236|Gammaproteobacteria	G	Fructosamine kinase	yniA	GO:0003674,GO:0003824,GO:0006793,GO:0006796,GO:0008150,GO:0008152,GO:0009987,GO:0016301,GO:0016310,GO:0016740,GO:0016772,GO:0044237	-	-	-	-	-	-	-	-	-	-	Fructosamin_kin
KBIKCJMN_00108	406818.XBJ1_2405	3.93e-191	532.0	COG1108@1|root,COG1108@2|Bacteria,1MVC2@1224|Proteobacteria,1RPBE@1236|Gammaproteobacteria	1236|Gammaproteobacteria	P	COG1108 ABC-type Mn2 Zn2 transport systems permease components	yfeD	GO:0005575,GO:0005623,GO:0005886,GO:0008150,GO:0009987,GO:0010035,GO:0010038,GO:0010039,GO:0010043,GO:0016020,GO:0042221,GO:0044464,GO:0050896,GO:0051716,GO:0070887,GO:0071241,GO:0071248,GO:0071281,GO:0071944	-	ko:K09819,ko:K11606,ko:K11709	ko02010,map02010	M00243,M00317,M00319	-	-	ko00000,ko00001,ko00002,ko02000	3.A.1.15,3.A.1.15.7,3.A.1.15.9	-	iEC042_1314.EC042_1518	ABC-3
KBIKCJMN_00109	406818.XBJ1_2404	1.86e-189	528.0	COG1108@1|root,COG1108@2|Bacteria,1MY5X@1224|Proteobacteria,1RPCD@1236|Gammaproteobacteria	1236|Gammaproteobacteria	P	iron transport system membrane protein	sitC	GO:0005575,GO:0005623,GO:0005886,GO:0008150,GO:0009987,GO:0010035,GO:0010038,GO:0010039,GO:0010043,GO:0016020,GO:0042221,GO:0044464,GO:0050896,GO:0051716,GO:0070887,GO:0071241,GO:0071248,GO:0071281,GO:0071944	-	ko:K09819,ko:K11605,ko:K11709	ko02010,map02010	M00243,M00317,M00319	-	-	ko00000,ko00001,ko00002,ko02000	3.A.1.15,3.A.1.15.7,3.A.1.15.9	-	iECED1_1282.ECED1_1294,iECP_1309.ECP_1190,iPC815.YPO2441	ABC-3
KBIKCJMN_00110	406818.XBJ1_2403	1.22e-216	598.0	COG1121@1|root,COG1121@2|Bacteria,1MW47@1224|Proteobacteria,1RS5Y@1236|Gammaproteobacteria	1236|Gammaproteobacteria	P	(ABC) transporter	sitB	GO:0008150,GO:0009987,GO:0010035,GO:0010038,GO:0010039,GO:0042221,GO:0050896,GO:0051716,GO:0070887,GO:0071241,GO:0071248,GO:0071281	-	ko:K02074,ko:K09820,ko:K11607,ko:K11710	ko02010,map02010	M00243,M00244,M00317,M00319	-	-	ko00000,ko00001,ko00002,ko02000	3.A.1.15,3.A.1.15.7,3.A.1.15.9	-	iSBO_1134.SBO_1692,iSbBS512_1146.SbBS512_E1611	ABC_tran
KBIKCJMN_00111	406818.XBJ1_2402	4.78e-219	604.0	COG0803@1|root,COG0803@2|Bacteria,1MVW9@1224|Proteobacteria,1RRM3@1236|Gammaproteobacteria	1236|Gammaproteobacteria	P	Belongs to the bacterial solute-binding protein 9 family	sitA	GO:0005575,GO:0005623,GO:0008150,GO:0009987,GO:0010035,GO:0010038,GO:0010039,GO:0042221,GO:0042597,GO:0044464,GO:0050896,GO:0051716,GO:0070887,GO:0071241,GO:0071248,GO:0071281	-	ko:K09818,ko:K11604	ko02010,map02010	M00243,M00317	-	-	ko00000,ko00001,ko00002,ko02000	3.A.1.15,3.A.1.15.7,3.A.1.15.9	-	iECED1_1282.ECED1_1296	ZnuA
KBIKCJMN_00112	406818.XBJ1_3253	1.79e-60	186.0	COG5544@1|root,COG5544@2|Bacteria,1N1EG@1224|Proteobacteria,1S9DQ@1236|Gammaproteobacteria	1236|Gammaproteobacteria	S	Required for high salt suppression of motility	yfiM	-	-	ko:K05811	-	-	-	-	ko00000	-	-	-	DUF2279
KBIKCJMN_00113	406818.XBJ1_3251	0.0	872.0	COG1502@1|root,COG1502@2|Bacteria,1MVPU@1224|Proteobacteria,1RN1V@1236|Gammaproteobacteria	1236|Gammaproteobacteria	I	Catalyzes de novo synthesis of phosphatidylserine from CDP-diacylglycerol and L-serine which leads eventually to the production of phosphatidylethanolamine	pssA	GO:0003674,GO:0003824,GO:0003882,GO:0005575,GO:0005622,GO:0005623,GO:0005737,GO:0005829,GO:0005886,GO:0016020,GO:0016740,GO:0016772,GO:0016780,GO:0017169,GO:0044424,GO:0044444,GO:0044464,GO:0071944	2.7.8.8	ko:K00998	ko00260,ko00564,ko01100,ko01110,map00260,map00564,map01100,map01110	M00093	R01800	RC00002,RC00017,RC02795	ko00000,ko00001,ko00002,ko01000	-	-	iECH74115_1262.ECH74115_3822,iECSP_1301.ECSP_3532,iYL1228.KPN_02908	PLDc_2,Regulator_TrmB
KBIKCJMN_00114	406818.XBJ1_3250	0.0	1694.0	COG0454@1|root,COG1042@1|root,COG0456@2|Bacteria,COG1042@2|Bacteria,1MW98@1224|Proteobacteria,1RPXX@1236|Gammaproteobacteria	1236|Gammaproteobacteria	C	Acyl-CoA synthetase (NDP forming)	yfiQ	GO:0003674,GO:0003824,GO:0006464,GO:0006473,GO:0006475,GO:0006807,GO:0006950,GO:0006979,GO:0008080,GO:0008150,GO:0008152,GO:0009266,GO:0009408,GO:0009628,GO:0009987,GO:0016043,GO:0016407,GO:0016410,GO:0016740,GO:0016746,GO:0016747,GO:0018193,GO:0018205,GO:0018393,GO:0018394,GO:0019538,GO:0022607,GO:0032459,GO:0032462,GO:0034212,GO:0036211,GO:0043170,GO:0043254,GO:0043412,GO:0043543,GO:0043933,GO:…	-	ko:K09181	-	-	-	-	ko00000	-	-	-	ATP-grasp_5,Acetyltransf_1,Acetyltransf_3,CoA_binding_2,Succ_CoA_lig
KBIKCJMN_00115	406818.XBJ1_3249	1.18e-123	355.0	COG3148@1|root,COG3148@2|Bacteria,1N8XY@1224|Proteobacteria,1RS6H@1236|Gammaproteobacteria	1236|Gammaproteobacteria	S	DTW domain containing protein	yfiP	-	-	ko:K05812	-	-	-	-	ko00000	-	-	-	DTW
KBIKCJMN_00116	406818.XBJ1_3248	6.41e-219	607.0	COG0566@1|root,COG0566@2|Bacteria,1MXGV@1224|Proteobacteria,1RNWQ@1236|Gammaproteobacteria	1236|Gammaproteobacteria	J	Belongs to the class IV-like SAM-binding methyltransferase superfamily. RNA methyltransferase TrmH family	yfiF	GO:0000154,GO:0000451,GO:0000453,GO:0001510,GO:0003674,GO:0003824,GO:0005575,GO:0005622,GO:0005623,GO:0005737,GO:0005829,GO:0006139,GO:0006364,GO:0006396,GO:0006725,GO:0006807,GO:0008150,GO:0008152,GO:0008168,GO:0008171,GO:0008173,GO:0008649,GO:0008757,GO:0009451,GO:0009987,GO:0010467,GO:0016070,GO:0016072,GO:0016435,GO:0016740,GO:0016741,GO:0022613,GO:0031167,GO:0032259,GO:0034470,GO:0034641,GO:…	-	ko:K03214	-	-	-	-	ko00000,ko01000,ko03009,ko03016	-	-	-	SpoU_methylase,SpoU_sub_bind
KBIKCJMN_00117	406818.XBJ1_3246	0.0	1201.0	COG4264@1|root,COG4264@2|Bacteria,1MVUU@1224|Proteobacteria,1RPN4@1236|Gammaproteobacteria	1236|Gammaproteobacteria	Q	Siderophore biosynthesis protein	frgA	-	-	-	-	-	-	-	-	-	-	-	FhuF,IucA_IucC
KBIKCJMN_00118	406818.XBJ1_3245	0.0	1395.0	COG4773@1|root,COG4773@2|Bacteria,1MW5E@1224|Proteobacteria,1RMBD@1236|Gammaproteobacteria	1236|Gammaproteobacteria	P	receptor	fhuE	-	-	ko:K16088	-	-	-	-	ko00000,ko02000	1.B.14.1.10,1.B.14.1.3,1.B.14.1.8	-	-	Plug,TonB_dep_Rec
KBIKCJMN_00119	406818.XBJ1_3244	1.56e-234	646.0	COG0614@1|root,COG0614@2|Bacteria,1R75I@1224|Proteobacteria,1RYV1@1236|Gammaproteobacteria	1236|Gammaproteobacteria	P	periplasmic	ysuA	-	-	ko:K02016	ko02010,map02010	M00240	-	-	ko00000,ko00001,ko00002,ko02000	3.A.1.14	-	-	Peripla_BP_2
KBIKCJMN_00120	406818.XBJ1_3243	3.88e-220	609.0	COG0609@1|root,COG0609@2|Bacteria,1MYYG@1224|Proteobacteria,1RRQ1@1236|Gammaproteobacteria	1236|Gammaproteobacteria	P	Belongs to the binding-protein-dependent transport system permease family. FecCD subfamily	fepD	-	-	ko:K02015	ko02010,map02010	M00240	-	-	ko00000,ko00001,ko00002,ko02000	3.A.1.14	-	-	FecCD
KBIKCJMN_00121	406818.XBJ1_3242	1.04e-226	627.0	COG4779@1|root,COG4779@2|Bacteria,1NXD0@1224|Proteobacteria,1RS0J@1236|Gammaproteobacteria	1236|Gammaproteobacteria	P	Belongs to the binding-protein-dependent transport system permease family. FecCD subfamily	fepG	-	-	ko:K02015	ko02010,map02010	M00240	-	-	ko00000,ko00001,ko00002,ko02000	3.A.1.14	-	-	FecCD
KBIKCJMN_00122	406818.XBJ1_3241	6.33e-187	520.0	COG1120@1|root,COG1120@2|Bacteria,1MUNG@1224|Proteobacteria,1RRII@1236|Gammaproteobacteria	1236|Gammaproteobacteria	HP	(ABC) transporter	fhuC	-	3.6.3.34	ko:K02013	ko02010,map02010	M00240	-	-	ko00000,ko00001,ko00002,ko01000,ko02000	3.A.1.14	-	-	ABC_tran
KBIKCJMN_00123	406818.XBJ1_3240	5.48e-189	524.0	COG4114@1|root,COG4114@2|Bacteria,1MWSR@1224|Proteobacteria,1RSNM@1236|Gammaproteobacteria	1236|Gammaproteobacteria	S	Iron reductase	fhuF	GO:0003674,GO:0005488,GO:0005575,GO:0005622,GO:0005623,GO:0005737,GO:0005829,GO:0005886,GO:0006873,GO:0006875,GO:0006879,GO:0008150,GO:0009987,GO:0016020,GO:0019725,GO:0030003,GO:0033212,GO:0042592,GO:0044424,GO:0044444,GO:0044464,GO:0046916,GO:0048037,GO:0048878,GO:0050801,GO:0051536,GO:0051537,GO:0051540,GO:0055065,GO:0055072,GO:0055076,GO:0055080,GO:0055082,GO:0065007,GO:0065008,GO:0071944,GO:…	-	ko:K13255	-	-	-	-	ko00000	-	-	iE2348C_1286.E2348C_4666,iECH74115_1262.ECH74115_5880,iECNA114_1301.ECNA114_4609,iECSP_1301.ECSP_5450,iECs_1301.ECs5327,iG2583_1286.G2583_5169,iSBO_1134.SBO_4427,iZ_1308.Z5968	FhuF,FhuF_C
KBIKCJMN_00124	406818.XBJ1_3239	0.0	874.0	COG3486@1|root,COG3486@2|Bacteria,1MX36@1224|Proteobacteria,1RNB9@1236|Gammaproteobacteria	1236|Gammaproteobacteria	Q	l-lysine 6-monooxygenase	alcA	-	1.14.13.59	ko:K03897	ko00310,ko01120,map00310,map01120	-	R00448	RC00298	ko00000,ko00001,ko01000	-	-	-	K_oxygenase
KBIKCJMN_00125	406818.XBJ1_3238	0.0	1613.0	COG4264@1|root,COG4264@2|Bacteria,1MVUU@1224|Proteobacteria,1RPN4@1236|Gammaproteobacteria	1236|Gammaproteobacteria	Q	Siderophore biosynthesis protein	frgA	-	-	-	-	-	-	-	-	-	-	-	Acetyltransf_8,FhuF,IucA_IucC
KBIKCJMN_00126	1524467.IV04_11375	4.44e-34	128.0	COG1357@1|root,COG1357@2|Bacteria,1QF5X@1224|Proteobacteria,1RMSN@1236|Gammaproteobacteria,402WN@613|Serratia	1236|Gammaproteobacteria	S	Fluoroquinolone resistance protein	qnrB1	-	-	ko:K18555	-	M00729	-	-	ko00000,ko00002,ko01504	-	-	-	Pentapeptide,Pentapeptide_4
KBIKCJMN_00127	406818.XBJ1_3235	0.0	989.0	COG0477@1|root,COG2814@2|Bacteria,1MU1I@1224|Proteobacteria,1RNTG@1236|Gammaproteobacteria	1236|Gammaproteobacteria	EGP	Major facilitator superfamily	emrB	GO:0003674,GO:0005215,GO:0005575,GO:0005623,GO:0005886,GO:0005887,GO:0006810,GO:0008150,GO:0009636,GO:0016020,GO:0016021,GO:0022857,GO:0031224,GO:0031226,GO:0042221,GO:0044425,GO:0044459,GO:0044464,GO:0050896,GO:0051179,GO:0051234,GO:0055085,GO:0071944	-	ko:K03446	-	M00701	-	-	ko00000,ko00002,ko02000	2.A.1.3	-	-	MFS_1
KBIKCJMN_00128	406818.XBJ1_3234	1e-253	699.0	COG1566@1|root,COG1566@2|Bacteria,1MU7I@1224|Proteobacteria,1RMAD@1236|Gammaproteobacteria	1236|Gammaproteobacteria	V	multidrug resistance efflux pump	emrA	GO:0003674,GO:0005488,GO:0005515,GO:0005575,GO:0005623,GO:0005886,GO:0009897,GO:0009986,GO:0016020,GO:0031224,GO:0031226,GO:0031233,GO:0031237,GO:0042802,GO:0044425,GO:0044459,GO:0044464,GO:0071944,GO:0098552,GO:0098567	-	ko:K03543	-	M00701	-	-	ko00000,ko00002,ko02000	8.A.1.1	-	-	Biotin_lipoyl_2,HlyD,HlyD_3,HlyD_D23
KBIKCJMN_00129	406818.XBJ1_3232	5.47e-120	343.0	COG1846@1|root,COG1846@2|Bacteria,1NWZ4@1224|Proteobacteria,1RPCJ@1236|Gammaproteobacteria	1236|Gammaproteobacteria	K	Transcriptional	mprA	GO:0003674,GO:0003676,GO:0003677,GO:0005488,GO:0005575,GO:0005622,GO:0005623,GO:0005737,GO:0005829,GO:0006139,GO:0006351,GO:0006355,GO:0006725,GO:0006807,GO:0008150,GO:0008152,GO:0009058,GO:0009059,GO:0009889,GO:0009890,GO:0009892,GO:0009987,GO:0010467,GO:0010468,GO:0010556,GO:0010558,GO:0010605,GO:0010629,GO:0016070,GO:0018130,GO:0019219,GO:0019222,GO:0019438,GO:0031323,GO:0031324,GO:0031326,GO:…	-	ko:K15974	-	M00701	-	-	ko00000,ko00002,ko03000	-	-	-	MarR
KBIKCJMN_00130	406818.XBJ1_3230	1.61e-70	213.0	2C11C@1|root,32WP6@2|Bacteria,1N2MP@1224|Proteobacteria,1S9C1@1236|Gammaproteobacteria	1236|Gammaproteobacteria	S	L-valine transmembrane transporter activity	ygaH	GO:0003333,GO:0003674,GO:0005215,GO:0005304,GO:0005342,GO:0005575,GO:0005623,GO:0005886,GO:0006810,GO:0006811,GO:0006812,GO:0006820,GO:0006855,GO:0006865,GO:0008150,GO:0008324,GO:0008509,GO:0008514,GO:0015075,GO:0015171,GO:0015175,GO:0015179,GO:0015238,GO:0015318,GO:0015562,GO:0015658,GO:0015711,GO:0015803,GO:0015804,GO:0015807,GO:0015829,GO:0015849,GO:0015893,GO:0016020,GO:0022857,GO:0034220,GO:…	-	-	-	-	-	-	-	-	-	iE2348C_1286.E2348C_2947,iECABU_c1320.ECABU_c29490,iECED1_1282.ECED1_3137,iECH74115_1262.ECH74115_3927,iECP_1309.ECP_2648,iECSF_1327.ECSF_2479,iECSP_1301.ECSP_3630,iECs_1301.ECs3545,iEcE24377_1341.EcE24377A_2966,iG2583_1286.G2583_3330,iLF82_1304.LF82_3128,iNRG857_1313.NRG857_13140,iSDY_1059.SDY_2878,iSFV_1184.SFV_2821,iSF_1195.SF2710,iSFxv_1172.SFxv_2973,iS_1188.S2897,ic_1306.c3236	AzlD
KBIKCJMN_00131	406818.XBJ1_3229	1.47e-172	483.0	COG1296@1|root,COG1296@2|Bacteria,1P6U3@1224|Proteobacteria,1RRMC@1236|Gammaproteobacteria	1236|Gammaproteobacteria	E	branched-chain amino acid	ygaZ	GO:0003333,GO:0003674,GO:0005215,GO:0005304,GO:0005342,GO:0005575,GO:0005623,GO:0005886,GO:0006810,GO:0006811,GO:0006812,GO:0006820,GO:0006855,GO:0006865,GO:0008150,GO:0008324,GO:0008509,GO:0008514,GO:0015075,GO:0015171,GO:0015175,GO:0015179,GO:0015238,GO:0015318,GO:0015562,GO:0015658,GO:0015711,GO:0015803,GO:0015804,GO:0015807,GO:0015829,GO:0015849,GO:0015893,GO:0016020,GO:0022857,GO:0034220,GO:…	-	-	-	-	-	-	-	-	-	iE2348C_1286.E2348C_2946,iEC042_1314.EC042_2879,iEC55989_1330.EC55989_2949,iECABU_c1320.ECABU_c29480,iECED1_1282.ECED1_3136,iECIAI1_1343.ECIAI1_2777,iECIAI39_1322.ECIAI39_2871,iECO111_1330.ECO111_3405,iECO26_1355.ECO26_3750,iECP_1309.ECP_2647,iECSE_1348.ECSE_2935,iECSF_1327.ECSF_2478,iECSP_1301.ECSP_3629,iECW_1372.ECW_m2878,iECs_1301.ECs3544,iEKO11_1354.EKO11_1090,iETEC_1333.ETEC_2878,iEcE24377_1…	AzlC
KBIKCJMN_00132	406818.XBJ1_3228	6.95e-239	657.0	COG2113@1|root,COG2113@2|Bacteria,1MWZU@1224|Proteobacteria,1RNDF@1236|Gammaproteobacteria	1236|Gammaproteobacteria	E	glycine, betaine	proX	GO:0003674,GO:0005488,GO:0005575,GO:0005623,GO:0006810,GO:0006811,GO:0006812,GO:0006950,GO:0006970,GO:0006972,GO:0008150,GO:0009628,GO:0015695,GO:0015696,GO:0015697,GO:0015838,GO:0030288,GO:0030313,GO:0031460,GO:0031975,GO:0042597,GO:0044464,GO:0050896,GO:0050997,GO:0051179,GO:0051234,GO:0071702,GO:0071705,GO:0072337	-	ko:K02002	ko02010,map02010	M00208	-	-	ko00000,ko00001,ko00002,ko02000	3.A.1.12	-	iB21_1397.B21_02499,iEC55989_1330.EC55989_2947,iECBD_1354.ECBD_1040,iECB_1328.ECB_02535,iECD_1391.ECD_02535,iECO103_1326.ECO103_3220,iECO111_1330.ECO111_3403,iECO26_1355.ECO26_3748,iECW_1372.ECW_m2876,iEKO11_1354.EKO11_1092,iEcHS_1320.EcHS_A2815,iEcolC_1368.EcolC_1027,iUMNK88_1353.UMNK88_3348,iWFL_1372.ECW_m2876	OpuAC
KBIKCJMN_00133	406818.XBJ1_3227	8.79e-243	669.0	COG4176@1|root,COG4176@2|Bacteria,1MUM4@1224|Proteobacteria,1RPQS@1236|Gammaproteobacteria	1236|Gammaproteobacteria	P	ABC-type proline glycine betaine transport system, permease component	proW	GO:0003674,GO:0005215,GO:0005275,GO:0005575,GO:0005623,GO:0005886,GO:0005887,GO:0006810,GO:0006811,GO:0006812,GO:0006836,GO:0006950,GO:0006970,GO:0006972,GO:0008150,GO:0009628,GO:0015695,GO:0015696,GO:0015697,GO:0015837,GO:0015838,GO:0015871,GO:0016020,GO:0016021,GO:0022857,GO:0031224,GO:0031226,GO:0031460,GO:0032991,GO:0043190,GO:0044425,GO:0044459,GO:0044464,GO:0050896,GO:0051179,GO:0051234,GO:…	-	ko:K02001,ko:K02002	ko02010,map02010	M00208	-	-	ko00000,ko00001,ko00002,ko02000	3.A.1.12	-	iEcSMS35_1347.EcSMS35_2800	BPD_transp_1
KBIKCJMN_00134	406818.XBJ1_3226	1.56e-277	760.0	COG4175@1|root,COG4175@2|Bacteria,1MU86@1224|Proteobacteria,1RN2R@1236|Gammaproteobacteria	1236|Gammaproteobacteria	E	glycine, betaine	proV	GO:0000166,GO:0003674,GO:0004888,GO:0005034,GO:0005215,GO:0005275,GO:0005488,GO:0005524,GO:0005575,GO:0005623,GO:0005886,GO:0006810,GO:0006811,GO:0006812,GO:0006950,GO:0006970,GO:0006972,GO:0007154,GO:0007165,GO:0008144,GO:0008150,GO:0009628,GO:0009987,GO:0015695,GO:0015696,GO:0015697,GO:0015837,GO:0015838,GO:0016020,GO:0016021,GO:0017076,GO:0022857,GO:0023052,GO:0030554,GO:0031224,GO:0031460,GO:…	3.6.3.32	ko:K02000	ko02010,map02010	M00208	-	-	ko00000,ko00001,ko00002,ko01000,ko02000	3.A.1.12	-	iAF1260.b2677,iB21_1397.B21_02497,iBWG_1329.BWG_2420,iEC042_1314.EC042_2875,iEC55989_1330.EC55989_2945,iECBD_1354.ECBD_1042,iECB_1328.ECB_02533,iECDH1ME8569_1439.ECDH1ME8569_2593,iECD_1391.ECD_02533,iECED1_1282.ECED1_3132,iECIAI1_1343.ECIAI1_2773,iECO103_1326.ECO103_3218,iECO111_1330.ECO111_3401,iECO26_1355.ECO26_3746,iECSE_1348.ECSE_2930,iECW_1372.ECW_m2874,iEKO11_1354.EKO11_1094,iETEC_1333.ETEC…	ABC_tran,CBS
KBIKCJMN_00135	406818.XBJ1_3222	1.74e-116	333.0	COG0350@1|root,COG0350@2|Bacteria,1N2YQ@1224|Proteobacteria,1S68H@1236|Gammaproteobacteria	1236|Gammaproteobacteria	L	Involved in the cellular defense against the biological effects of O6-methylguanine (O6-MeG) and O4-methylthymine (O4-MeT) in DNA. Repairs the methylated nucleobase in DNA by stoichiometrically transferring the methyl group to a cysteine residue in the enzyme. This is a suicide reaction the enzyme is irreversibly inactivated	ogt	-	2.1.1.63	ko:K00567	-	-	-	-	ko00000,ko01000,ko03400	-	-	-	DNA_binding_1,Methyltransf_1N
KBIKCJMN_00136	406818.XBJ1_3221	1.61e-44	144.0	COG1278@1|root,COG1278@2|Bacteria,1N6Q5@1224|Proteobacteria,1SCA7@1236|Gammaproteobacteria	1236|Gammaproteobacteria	K	Cold shock	cspE	GO:0001072,GO:0003674,GO:0003676,GO:0003677,GO:0003697,GO:0003723,GO:0003727,GO:0005488,GO:0005575,GO:0005622,GO:0005623,GO:0005737,GO:0005829,GO:0006355,GO:0008143,GO:0008150,GO:0009889,GO:0009890,GO:0009892,GO:0010468,GO:0010556,GO:0010558,GO:0010605,GO:0010629,GO:0019219,GO:0019222,GO:0031323,GO:0031324,GO:0031326,GO:0031327,GO:0031554,GO:0031564,GO:0043242,GO:0043244,GO:0044424,GO:0044444,GO:…	-	ko:K03704	-	-	-	-	ko00000,ko03000	-	-	iECW_1372.ECW_m0678,iWFL_1372.ECW_m0678	CSD
KBIKCJMN_00137	406817.XNC1_1322	4.18e-70	213.0	COG0239@1|root,COG0239@2|Bacteria,1MZNH@1224|Proteobacteria,1S9GR@1236|Gammaproteobacteria	1236|Gammaproteobacteria	D	Important for reducing fluoride concentration in the cell, thus reducing its toxicity	crcB	GO:0003674,GO:0005215,GO:0005575,GO:0005623,GO:0005886,GO:0005887,GO:0006810,GO:0006811,GO:0006820,GO:0008150,GO:0008509,GO:0015075,GO:0015103,GO:0015318,GO:0015698,GO:0016020,GO:0016021,GO:0022857,GO:0031224,GO:0031226,GO:0034220,GO:0044425,GO:0044459,GO:0044464,GO:0051179,GO:0051234,GO:0055085,GO:0071944,GO:0098656,GO:0098660,GO:0098661,GO:1903424,GO:1903425	-	ko:K06199	-	-	-	-	ko00000,ko02000	1.A.43.1,1.A.43.2,1.A.43.3	-	-	CRCB
KBIKCJMN_00138	406818.XBJ1_3219	8.16e-234	642.0	COG0320@1|root,COG0320@2|Bacteria,1MVRD@1224|Proteobacteria,1RMAT@1236|Gammaproteobacteria	1236|Gammaproteobacteria	H	Catalyzes the radical-mediated insertion of two sulfur atoms into the C-6 and C-8 positions of the octanoyl moiety bound to the lipoyl domains of lipoate-dependent enzymes, thereby converting the octanoylated domains into lipoylated derivatives	lipA	GO:0003674,GO:0003824,GO:0005488,GO:0005575,GO:0005622,GO:0005623,GO:0005737,GO:0005829,GO:0006082,GO:0006464,GO:0006629,GO:0006631,GO:0006633,GO:0006732,GO:0006790,GO:0006807,GO:0008150,GO:0008152,GO:0008610,GO:0009058,GO:0009106,GO:0009107,GO:0009108,GO:0009249,GO:0009987,GO:0010467,GO:0016053,GO:0016740,GO:0016782,GO:0016783,GO:0016992,GO:0018065,GO:0018130,GO:0018193,GO:0018205,GO:0019538,GO:…	2.8.1.8	ko:K03644	ko00785,ko01100,map00785,map01100	-	R07767,R07768	RC01978	ko00000,ko00001,ko01000	-	-	iAPECO1_1312.APECO1_1427,iB21_1397.B21_00586,iBWG_1329.BWG_0499,iE2348C_1286.E2348C_0528,iEC55989_1330.EC55989_0620,iECABU_c1320.ECABU_c06820,iECBD_1354.ECBD_3023,iECB_1328.ECB_00597,iECDH10B_1368.ECDH10B_0589,iECDH1ME8569_1439.ECDH1ME8569_0597,iECD_1391.ECD_00597,iECED1_1282.ECED1_0624,iECH74115_1262.ECH74115_0716,iECIAI1_1343.ECIAI1_0611,iECIAI39_1322.ECIAI39_0603,iECNA114_1301.ECNA114_0567,iEC…	LIAS_N,Radical_SAM
KBIKCJMN_00139	406818.XBJ1_3218	2.71e-151	425.0	COG0321@1|root,COG0321@2|Bacteria,1MU6A@1224|Proteobacteria,1RMXQ@1236|Gammaproteobacteria	1236|Gammaproteobacteria	H	Catalyzes the transfer of endogenously produced octanoic acid from octanoyl-acyl-carrier-protein onto the lipoyl domains of lipoate-dependent enzymes. Lipoyl-ACP can also act as a substrate although octanoyl-ACP is likely to be the physiological substrate	lipB	GO:0003674,GO:0003824,GO:0006082,GO:0006464,GO:0006629,GO:0006631,GO:0006633,GO:0006732,GO:0006790,GO:0006807,GO:0008150,GO:0008152,GO:0008610,GO:0009058,GO:0009106,GO:0009107,GO:0009108,GO:0009249,GO:0009892,GO:0009987,GO:0010467,GO:0010468,GO:0010605,GO:0010629,GO:0016053,GO:0016415,GO:0016740,GO:0016746,GO:0016747,GO:0016772,GO:0016779,GO:0016874,GO:0016879,GO:0016979,GO:0018065,GO:0018130,GO:…	2.3.1.181	ko:K03801	ko00785,ko01100,map00785,map01100	-	R07766,R07769	RC00039,RC00992,RC02867	ko00000,ko00001,ko01000	-	-	iECSF_1327.ECSF_0569,iSFV_1184.SFV_0696,iSFxv_1172.SFxv_0718	BPL_LplA_LipB
KBIKCJMN_00140	406818.XBJ1_3217	0.0	931.0	COG0168@1|root,COG0168@2|Bacteria,1MUIJ@1224|Proteobacteria,1RQNY@1236|Gammaproteobacteria	1236|Gammaproteobacteria	P	Low-affinity potassium transport system. Interacts with Trk system potassium uptake protein TrkA	trkG	GO:0003674,GO:0005215,GO:0005216,GO:0005261,GO:0005267,GO:0005488,GO:0005575,GO:0005623,GO:0005886,GO:0005887,GO:0006810,GO:0006811,GO:0006812,GO:0006813,GO:0008150,GO:0008324,GO:0009987,GO:0015075,GO:0015077,GO:0015079,GO:0015267,GO:0015318,GO:0015672,GO:0016020,GO:0016021,GO:0022803,GO:0022838,GO:0022857,GO:0022890,GO:0030001,GO:0030955,GO:0031224,GO:0031226,GO:0031420,GO:0034220,GO:0043167,GO:…	-	ko:K03498	-	-	-	-	ko00000,ko02000	2.A.38.1,2.A.38.4	-	iECDH1ME8569_1439.ECDH1ME8569_1308	TrkH
KBIKCJMN_00141	82996.sch_04460	1.85e-122	359.0	COG2375@1|root,COG2375@2|Bacteria,1QXU3@1224|Proteobacteria,1RQ6P@1236|Gammaproteobacteria,4016I@613|Serratia	1236|Gammaproteobacteria	P	Iron utilization protein	viuB_2	-	-	-	-	-	-	-	-	-	-	-	FAD_binding_9,SIP
KBIKCJMN_00142	406818.XBJ1_3216	5.93e-55	171.0	COG2921@1|root,COG2921@2|Bacteria,1RGV5@1224|Proteobacteria,1S61Y@1236|Gammaproteobacteria	1236|Gammaproteobacteria	S	Belongs to the UPF0250 family	ybeD	GO:0005575,GO:0005622,GO:0005623,GO:0005737,GO:0005829,GO:0044424,GO:0044444,GO:0044464	-	ko:K09158	-	-	-	-	ko00000	-	-	-	DUF493
KBIKCJMN_00143	406818.XBJ1_3215	1.81e-293	800.0	COG1686@1|root,COG1686@2|Bacteria,1MUU7@1224|Proteobacteria,1RMJA@1236|Gammaproteobacteria	1236|Gammaproteobacteria	M	Belongs to the peptidase S11 family	dacA	GO:0000270,GO:0003674,GO:0003824,GO:0004175,GO:0004180,GO:0004185,GO:0005488,GO:0005575,GO:0005623,GO:0005886,GO:0005887,GO:0006022,GO:0006508,GO:0006807,GO:0008144,GO:0008150,GO:0008152,GO:0008233,GO:0008236,GO:0008238,GO:0008360,GO:0008658,GO:0009002,GO:0009987,GO:0016020,GO:0016021,GO:0016787,GO:0017171,GO:0019538,GO:0022603,GO:0022604,GO:0030203,GO:0031224,GO:0031226,GO:0031406,GO:0033218,GO:…	3.4.16.4	ko:K07258	ko00550,ko01100,map00550,map01100	-	-	-	ko00000,ko00001,ko01000,ko01002,ko01011	-	-	iSFV_1184.SFV_0694,iYL1228.KPN_00664	PBP5_C,Peptidase_S11
KBIKCJMN_00144	406818.XBJ1_3214	1.33e-233	644.0	COG0797@1|root,COG3087@1|root,COG0797@2|Bacteria,COG3087@2|Bacteria,1MZ8S@1224|Proteobacteria,1RMCG@1236|Gammaproteobacteria	1236|Gammaproteobacteria	M	Lytic transglycosylase with a strong preference for naked glycan strands that lack stem peptides	rlpA	GO:0005575,GO:0005623,GO:0009279,GO:0016020,GO:0019867,GO:0030312,GO:0030313,GO:0031975,GO:0044462,GO:0044464,GO:0071944	-	ko:K03642	-	-	-	-	ko00000	-	-	-	DPBB_1,SPOR
KBIKCJMN_00145	406818.XBJ1_3213	1.28e-254	699.0	COG0772@1|root,COG0772@2|Bacteria,1MUK3@1224|Proteobacteria,1RMEJ@1236|Gammaproteobacteria	1236|Gammaproteobacteria	M	Peptidoglycan polymerase that is essential for cell wall elongation	mrdB	GO:0005575,GO:0005623,GO:0005886,GO:0008150,GO:0008360,GO:0016020,GO:0022603,GO:0022604,GO:0044464,GO:0050789,GO:0050793,GO:0050794,GO:0051128,GO:0065007,GO:0065008,GO:0071944	-	ko:K05837	-	-	-	-	ko00000,ko03036	-	-	-	FTSW_RODA_SPOVE
KBIKCJMN_00146	406818.XBJ1_3212	0.0	1212.0	COG0768@1|root,COG0768@2|Bacteria,1MV8C@1224|Proteobacteria,1RN9H@1236|Gammaproteobacteria	1236|Gammaproteobacteria	M	Catalyzes cross-linking of the peptidoglycan cell wall	mrdA	GO:0000270,GO:0003674,GO:0003824,GO:0004180,GO:0004185,GO:0005488,GO:0005575,GO:0005623,GO:0005886,GO:0005887,GO:0006022,GO:0006023,GO:0006024,GO:0006508,GO:0006807,GO:0008144,GO:0008150,GO:0008152,GO:0008233,GO:0008236,GO:0008238,GO:0008360,GO:0008658,GO:0009002,GO:0009058,GO:0009059,GO:0009252,GO:0009273,GO:0009987,GO:0016020,GO:0016021,GO:0016043,GO:0016787,GO:0017171,GO:0019538,GO:0022603,GO:…	3.4.16.4	ko:K05515	ko00550,ko01501,map00550,map01501	-	-	-	ko00000,ko00001,ko01000,ko01011	-	-	iEcE24377_1341.EcE24377A_0661,iPC815.YPO2604	PBP_dimer,Transpeptidase
KBIKCJMN_00147	406818.XBJ1_3211	8.27e-105	302.0	COG1576@1|root,COG1576@2|Bacteria,1R9Z2@1224|Proteobacteria,1S1ZY@1236|Gammaproteobacteria	1236|Gammaproteobacteria	J	Specifically methylates the pseudouridine at position 1915 (m3Psi1915) in 23S rRNA	rlmH	GO:0000154,GO:0001510,GO:0003674,GO:0003824,GO:0005488,GO:0005515,GO:0005575,GO:0005622,GO:0005623,GO:0005737,GO:0006139,GO:0006364,GO:0006396,GO:0006725,GO:0006807,GO:0008150,GO:0008152,GO:0008168,GO:0008173,GO:0008649,GO:0008757,GO:0009451,GO:0009987,GO:0010467,GO:0016070,GO:0016072,GO:0016740,GO:0016741,GO:0022613,GO:0031167,GO:0032259,GO:0034470,GO:0034641,GO:0034660,GO:0042254,GO:0042802,GO:…	2.1.1.177	ko:K00783	-	-	-	-	ko00000,ko01000,ko03009	-	-	-	SPOUT_MTase
KBIKCJMN_00148	406818.XBJ1_3210	3.1e-69	210.0	COG0799@1|root,COG0799@2|Bacteria,1MZEF@1224|Proteobacteria,1S8W3@1236|Gammaproteobacteria	1236|Gammaproteobacteria	J	Functions as a ribosomal silencing factor. Interacts with ribosomal protein L14 (rplN), blocking formation of intersubunit bridge B8. Prevents association of the 30S and 50S ribosomal subunits and the formation of functional ribosomes, thus repressing translation	rsfS	GO:0003674,GO:0005488,GO:0005575,GO:0005622,GO:0005623,GO:0005737,GO:0005829,GO:0006417,GO:0008150,GO:0009889,GO:0009890,GO:0009892,GO:0010468,GO:0010556,GO:0010558,GO:0010605,GO:0010608,GO:0010629,GO:0017148,GO:0019222,GO:0031323,GO:0031324,GO:0031326,GO:0031327,GO:0032268,GO:0032269,GO:0034248,GO:0034249,GO:0043021,GO:0043023,GO:0044087,GO:0044424,GO:0044444,GO:0044464,GO:0044877,GO:0048519,GO:…	-	ko:K09710	-	-	-	-	ko00000,ko03009	-	-	-	RsfS
KBIKCJMN_00149	406818.XBJ1_3209	2.06e-165	462.0	COG1057@1|root,COG1057@2|Bacteria,1RD0J@1224|Proteobacteria,1RP00@1236|Gammaproteobacteria	1236|Gammaproteobacteria	H	Catalyzes the reversible adenylation of nicotinate mononucleotide (NaMN) to nicotinic acid adenine dinucleotide (NaAD)	nadD	GO:0000309,GO:0003674,GO:0003824,GO:0004515,GO:0006082,GO:0006139,GO:0006520,GO:0006531,GO:0006725,GO:0006732,GO:0006733,GO:0006753,GO:0006793,GO:0006796,GO:0006807,GO:0008150,GO:0008152,GO:0009058,GO:0009066,GO:0009108,GO:0009117,GO:0009165,GO:0009435,GO:0009987,GO:0016740,GO:0016772,GO:0016779,GO:0018130,GO:0019355,GO:0019359,GO:0019362,GO:0019363,GO:0019365,GO:0019438,GO:0019637,GO:0019674,GO:…	2.7.7.18,3.5.4.4	ko:K00969,ko:K01488	ko00230,ko00760,ko01100,ko05340,map00230,map00760,map01100,map05340	M00115	R00137,R01560,R02556,R03005	RC00002,RC00477	ko00000,ko00001,ko00002,ko01000	-	-	iECUMN_1333.ECUMN_0733,iJN746.PP_4810,iPC815.YPO2607,iSbBS512_1146.SbBS512_E0612	CTP_transf_like
KBIKCJMN_00150	406818.XBJ1_3208	6.49e-245	673.0	COG1466@1|root,COG1466@2|Bacteria,1MWYT@1224|Proteobacteria,1RQRE@1236|Gammaproteobacteria	1236|Gammaproteobacteria	L	dna polymerase III delta subunit	holA	GO:0005575,GO:0005622,GO:0005623,GO:0006139,GO:0006259,GO:0006260,GO:0006261,GO:0006725,GO:0006807,GO:0008150,GO:0008152,GO:0009058,GO:0009059,GO:0009360,GO:0009987,GO:0032991,GO:0034641,GO:0034645,GO:0042575,GO:0043170,GO:0044237,GO:0044238,GO:0044249,GO:0044260,GO:0044424,GO:0044464,GO:0046483,GO:0061695,GO:0071704,GO:0090304,GO:1901360,GO:1901576,GO:1902494,GO:1990234	2.7.7.7	ko:K02340	ko00230,ko00240,ko01100,ko03030,ko03430,ko03440,map00230,map00240,map01100,map03030,map03430,map03440	M00260	R00375,R00376,R00377,R00378	RC02795	ko00000,ko00001,ko00002,ko01000,ko03032,ko03400	-	-	-	DNA_pol3_delt_C,DNA_pol3_delta
KBIKCJMN_00151	406818.XBJ1_3207	2.95e-119	342.0	COG2980@1|root,COG2980@2|Bacteria,1N0JN@1224|Proteobacteria,1SAG4@1236|Gammaproteobacteria	1236|Gammaproteobacteria	M	Together with LptD, is involved in the assembly of lipopolysaccharide (LPS) at the surface of the outer membrane. Required for the proper assembly of LptD. Binds LPS and may serve as the LPS recognition site at the outer membrane	lptE	GO:0001530,GO:0003674,GO:0005488,GO:0005575,GO:0005623,GO:0006810,GO:0006869,GO:0008150,GO:0008289,GO:0009279,GO:0009987,GO:0010876,GO:0015920,GO:0016020,GO:0016043,GO:0019867,GO:0022607,GO:0030312,GO:0030313,GO:0031975,GO:0033036,GO:0043163,GO:0043165,GO:0044085,GO:0044091,GO:0044462,GO:0044464,GO:0045229,GO:0051179,GO:0051234,GO:0061024,GO:0071702,GO:0071709,GO:0071840,GO:0071944,GO:0097367,GO:…	-	ko:K03643	-	-	-	-	ko00000,ko02000	1.B.42.1	-	iECH74115_1262.ECH74115_0730,iECSP_1301.ECSP_0694,iECs_1301.ECs0679,iG2583_1286.G2583_0804,iZ_1308.Z0788	LptE
KBIKCJMN_00152	406818.XBJ1_3206	0.0	1735.0	COG0495@1|root,COG0495@2|Bacteria,1MV47@1224|Proteobacteria,1RP14@1236|Gammaproteobacteria	1236|Gammaproteobacteria	J	Belongs to the class-I aminoacyl-tRNA synthetase family	leuS	GO:0003674,GO:0003824,GO:0004812,GO:0004823,GO:0005575,GO:0005622,GO:0005623,GO:0005737,GO:0005829,GO:0006082,GO:0006139,GO:0006399,GO:0006412,GO:0006418,GO:0006429,GO:0006518,GO:0006520,GO:0006725,GO:0006807,GO:0008150,GO:0008152,GO:0009058,GO:0009059,GO:0009987,GO:0010467,GO:0016070,GO:0016874,GO:0016875,GO:0019538,GO:0019752,GO:0034641,GO:0034645,GO:0034660,GO:0043038,GO:0043039,GO:0043043,GO:…	6.1.1.4	ko:K01869	ko00970,map00970	M00359,M00360	R03657	RC00055,RC00523	ko00000,ko00001,ko00002,ko01000,ko01007,ko03016,ko03029	-	-	iECOK1_1307.ECOK1_0652,iECS88_1305.ECS88_0684,iNRG857_1313.NRG857_02925,iPC815.YPO2610	Anticodon_1,tRNA-synt_1,tRNA-synt_1_2
KBIKCJMN_00153	406818.XBJ1_3205	4.62e-165	462.0	COG1126@1|root,COG1126@2|Bacteria,1MU9Q@1224|Proteobacteria,1RMX1@1236|Gammaproteobacteria	1236|Gammaproteobacteria	E	(ABC) transporter	gltL	GO:0000166,GO:0003674,GO:0005488,GO:0005524,GO:0008144,GO:0017076,GO:0030554,GO:0032553,GO:0032555,GO:0032559,GO:0035639,GO:0036094,GO:0043167,GO:0043168,GO:0097159,GO:0097367,GO:1901265,GO:1901363	3.6.3.21	ko:K02028,ko:K02029,ko:K10004,ko:K10010	ko02010,ko02020,map02010,map02020	M00230,M00234,M00236	-	-	ko00000,ko00001,ko00002,ko01000,ko02000	3.A.1.3,3.A.1.3.10,3.A.1.3.14,3.A.1.3.19,3.A.1.3.4	-	iAPECO1_1312.APECO1_1411,iE2348C_1286.E2348C_0545,iECOK1_1307.ECOK1_0655,iECP_1309.ECP_0675,iECS88_1305.ECS88_0687,iEcSMS35_1347.EcSMS35_0673,iUMN146_1321.UM146_14290,iUTI89_1310.UTI89_C0648	ABC_tran
KBIKCJMN_00154	406818.XBJ1_3204	7.9e-144	407.0	COG0765@1|root,COG0765@2|Bacteria,1MV3I@1224|Proteobacteria,1RNX3@1236|Gammaproteobacteria	1236|Gammaproteobacteria	P	With GltJLPS and GadC for glutamate and GltJLP, DctA and DcuAB for aspartate is involved in the transport of glutamate and aspartate	gltK	GO:0003333,GO:0003674,GO:0005215,GO:0005342,GO:0005575,GO:0005623,GO:0005886,GO:0006810,GO:0006811,GO:0006820,GO:0006865,GO:0008150,GO:0008509,GO:0008514,GO:0015075,GO:0015171,GO:0015318,GO:0015711,GO:0015849,GO:0016020,GO:0022857,GO:0034220,GO:0044464,GO:0046942,GO:0046943,GO:0051179,GO:0051234,GO:0055085,GO:0071702,GO:0071705,GO:0071944,GO:0098656,GO:1901998,GO:1903825,GO:1905039	-	ko:K10002	ko02010,ko02020,map02010,map02020	M00230	-	-	ko00000,ko00001,ko00002,ko02000	3.A.1.3.19,3.A.1.3.4	-	iEcHS_1320.EcHS_A0698,iEcolC_1368.EcolC_2992,iSF_1195.SF0628,iSFxv_1172.SFxv_0695,iS_1188.S0650	BPD_transp_1
KBIKCJMN_00155	406818.XBJ1_3203	6.32e-170	475.0	COG0765@1|root,COG0765@2|Bacteria,1MUVX@1224|Proteobacteria,1RMTK@1236|Gammaproteobacteria	1236|Gammaproteobacteria	P	amino acid ABC transporter	gltJ	GO:0005575,GO:0005623,GO:0005886,GO:0016020,GO:0044464,GO:0071944	-	ko:K02029,ko:K10003	ko02010,ko02020,map02010,map02020	M00230,M00236	-	-	ko00000,ko00001,ko00002,ko02000	3.A.1.3,3.A.1.3.19,3.A.1.3.4	-	iJN746.PP_1070	BPD_transp_1
KBIKCJMN_00156	406818.XBJ1_3202	1.36e-209	579.0	COG0834@1|root,COG0834@2|Bacteria,1MV5D@1224|Proteobacteria,1RPBX@1236|Gammaproteobacteria	1236|Gammaproteobacteria	ET	ABC-type amino acid transport signal transduction systems periplasmic component domain	gltI	GO:0003333,GO:0003674,GO:0005488,GO:0005575,GO:0005623,GO:0006810,GO:0006811,GO:0006820,GO:0006835,GO:0006836,GO:0006855,GO:0006865,GO:0008150,GO:0015711,GO:0015740,GO:0015800,GO:0015807,GO:0015813,GO:0015849,GO:0015893,GO:0016595,GO:0016597,GO:0030288,GO:0030313,GO:0031406,GO:0031975,GO:0034220,GO:0036094,GO:0042221,GO:0042493,GO:0042597,GO:0043167,GO:0043168,GO:0043177,GO:0044464,GO:0046942,GO:…	-	ko:K10001	ko02010,ko02020,map02010,map02020	M00230	-	-	ko00000,ko00001,ko00002,ko02000	3.A.1.3.19,3.A.1.3.4	-	iECH74115_1262.ECH74115_0748,iECSE_1348.ECSE_0725,iECSP_1301.ECSP_0707,iECW_1372.ECW_m0710,iECs_1301.ECs0694,iEKO11_1354.EKO11_3211,iG2583_1286.G2583_0819,iSFV_1184.SFV_0671,iSF_1195.SF0626,iS_1188.S0648,iWFL_1372.ECW_m0710,iZ_1308.Z0805	SBP_bac_3
KBIKCJMN_00157	406818.XBJ1_3201	0.0	987.0	COG0815@1|root,COG0815@2|Bacteria,1MUBU@1224|Proteobacteria,1RM8M@1236|Gammaproteobacteria	1236|Gammaproteobacteria	M	Transfers the fatty acyl group on membrane lipoproteins	lnt	GO:0003674,GO:0003824,GO:0005575,GO:0005623,GO:0005886,GO:0005887,GO:0006464,GO:0006807,GO:0008150,GO:0008152,GO:0009058,GO:0009059,GO:0009987,GO:0016020,GO:0016021,GO:0016410,GO:0016740,GO:0016746,GO:0016747,GO:0019538,GO:0031224,GO:0031226,GO:0034645,GO:0036211,GO:0042157,GO:0042158,GO:0043170,GO:0043412,GO:0044237,GO:0044238,GO:0044249,GO:0044260,GO:0044267,GO:0044425,GO:0044459,GO:0044464,GO:…	-	ko:K03820	-	-	-	-	ko00000,ko01000	-	GT2	iEcSMS35_1347.EcSMS35_0678,iSbBS512_1146.SbBS512_E0590	CN_hydrolase
KBIKCJMN_00158	406818.XBJ1_3200	3.5e-208	576.0	COG4535@1|root,COG4535@2|Bacteria,1QTU8@1224|Proteobacteria,1RMKX@1236|Gammaproteobacteria	1236|Gammaproteobacteria	P	Mg2 and Co2 transporter CorC	corC	GO:0001897,GO:0001906,GO:0001907,GO:0005575,GO:0005623,GO:0005886,GO:0008150,GO:0009405,GO:0009987,GO:0016020,GO:0019835,GO:0019836,GO:0031640,GO:0035821,GO:0044003,GO:0044004,GO:0044179,GO:0044364,GO:0044403,GO:0044419,GO:0044464,GO:0044764,GO:0051701,GO:0051704,GO:0051715,GO:0051801,GO:0051817,GO:0051818,GO:0051883,GO:0052331,GO:0071944	-	ko:K06189	-	-	-	-	ko00000,ko02000	9.A.40.1.2	-	-	CBS,CorC_HlyC
KBIKCJMN_00159	406818.XBJ1_3199	6.39e-107	308.0	COG0319@1|root,COG0319@2|Bacteria,1MZ67@1224|Proteobacteria,1S6BS@1236|Gammaproteobacteria	1236|Gammaproteobacteria	J	Single strand-specific metallo-endoribonuclease involved in late-stage 70S ribosome quality control and in maturation of the 3' terminus of the 16S rRNA	ybeY	GO:0000469,GO:0000478,GO:0003674,GO:0003824,GO:0004518,GO:0004519,GO:0004521,GO:0004540,GO:0005488,GO:0006139,GO:0006355,GO:0006364,GO:0006396,GO:0006412,GO:0006518,GO:0006725,GO:0006807,GO:0006950,GO:0008150,GO:0008152,GO:0009058,GO:0009059,GO:0009266,GO:0009408,GO:0009628,GO:0009889,GO:0009987,GO:0010467,GO:0010468,GO:0010556,GO:0016070,GO:0016072,GO:0016151,GO:0016787,GO:0016788,GO:0016892,GO:…	-	ko:K07042	-	-	-	-	ko00000,ko03009	-	-	-	UPF0054
KBIKCJMN_00160	406818.XBJ1_3198	4.9e-241	663.0	COG1702@1|root,COG1702@2|Bacteria,1MVDV@1224|Proteobacteria,1RP2Y@1236|Gammaproteobacteria	1236|Gammaproteobacteria	T	phosphate starvation-inducible protein PhoH	ybeZ	GO:0005575,GO:0005622,GO:0005623,GO:0005737,GO:0005829,GO:0044424,GO:0044444,GO:0044464	-	ko:K06217	-	-	-	-	ko00000	-	-	-	PhoH
KBIKCJMN_00161	406818.XBJ1_3197	0.0	944.0	COG0621@1|root,COG0621@2|Bacteria,1MURS@1224|Proteobacteria,1RMD8@1236|Gammaproteobacteria	1236|Gammaproteobacteria	J	Catalyzes the methylthiolation of N6- (dimethylallyl)adenosine (i(6)A), leading to the formation of 2- methylthio-N6-(dimethylallyl)adenosine (ms(2)i(6)A) at position 37 in tRNAs that read codons beginning with uridine	miaB	GO:0001510,GO:0003674,GO:0003824,GO:0005488,GO:0005575,GO:0005622,GO:0005623,GO:0005737,GO:0005829,GO:0006139,GO:0006396,GO:0006399,GO:0006400,GO:0006725,GO:0006807,GO:0008033,GO:0008150,GO:0008152,GO:0009451,GO:0009987,GO:0010467,GO:0016070,GO:0016740,GO:0016782,GO:0030488,GO:0032259,GO:0034470,GO:0034641,GO:0034660,GO:0035596,GO:0035597,GO:0035600,GO:0043170,GO:0043412,GO:0043414,GO:0044237,GO:…	2.8.4.3	ko:K06168	-	-	R10645,R10646,R10647	RC00003,RC00980,RC03221,RC03222	ko00000,ko01000,ko03016	-	-	-	Radical_SAM,TRAM,UPF0004
KBIKCJMN_00162	406818.XBJ1_3196	7.54e-284	776.0	COG0654@1|root,COG0654@2|Bacteria,1MU6I@1224|Proteobacteria,1RND5@1236|Gammaproteobacteria	1236|Gammaproteobacteria	CH	ubiquinone biosynthesis hydroxylase, UbiH UbiF VisC COQ6	ubiF	GO:0003674,GO:0003824,GO:0006732,GO:0006733,GO:0006743,GO:0006744,GO:0008150,GO:0008152,GO:0008682,GO:0009058,GO:0009108,GO:0009987,GO:0016491,GO:0016705,GO:0042180,GO:0042181,GO:0044237,GO:0044249,GO:0044281,GO:0044283,GO:0051186,GO:0051188,GO:0055114,GO:0071704,GO:1901576,GO:1901661,GO:1901663	-	ko:K03184	ko00130,ko01100,ko01110,map00130,map01100,map01110	M00117	R06146,R08775	RC01254	ko00000,ko00001,ko00002,ko01000	-	-	iAF1260.b0662,iBWG_1329.BWG_0533,iE2348C_1286.E2348C_0555,iECDH10B_1368.ECDH10B_0731,iECDH1ME8569_1439.ECDH1ME8569_0631,iETEC_1333.ETEC_0690,iEcDH1_1363.EcDH1_2964,iEcHS_1320.EcHS_A0709,iJO1366.b0662,iJR904.b0662,iSBO_1134.SBO_0526,iSbBS512_1146.SbBS512_E0585,iUMNK88_1353.UMNK88_700,iY75_1357.Y75_RS03450	FAD_binding_3,SE
KBIKCJMN_00163	104623.Ser39006_00224	1.26e-49	161.0	COG0789@1|root,COG0789@2|Bacteria,1PE67@1224|Proteobacteria,1TADS@1236|Gammaproteobacteria,405FK@613|Serratia	1236|Gammaproteobacteria	K	helix_turn_helix, mercury resistance	-	-	-	-	-	-	-	-	-	-	-	-	MerR_1
KBIKCJMN_00164	104623.Ser39006_00227	1.56e-147	430.0	COG0477@1|root,COG2814@2|Bacteria,1MU9G@1224|Proteobacteria,1RPHV@1236|Gammaproteobacteria,400TN@613|Serratia	1236|Gammaproteobacteria	U	Involved in the efflux of sugars. The physiological role may be the reduction of the intracellular concentration of toxic sugars or sugar metabolites	-	-	-	ko:K08159	-	-	-	-	ko00000,ko02000	2.A.1.2.15,2.A.1.2.18	-	-	MFS_1
KBIKCJMN_00170	406818.XBJ1_3177	5.4e-293	800.0	COG1940@1|root,COG1940@2|Bacteria,1NFM0@1224|Proteobacteria,1RNEA@1236|Gammaproteobacteria	1236|Gammaproteobacteria	K	Regulates the synthesis of glucosamine and N-acetylglucosamine by acting as a repressor of the nagEBACD operon and both a repressor and activator of the glmSU operon	nagC	GO:0003674,GO:0003676,GO:0003677,GO:0005488,GO:0006355,GO:0008150,GO:0009889,GO:0010468,GO:0010556,GO:0019219,GO:0019222,GO:0031323,GO:0031326,GO:0050789,GO:0050794,GO:0051171,GO:0051252,GO:0060255,GO:0065007,GO:0080090,GO:0097159,GO:1901363,GO:1903506,GO:2000112,GO:2001141	2.7.1.2	ko:K00845,ko:K02565	ko00010,ko00052,ko00500,ko00520,ko00521,ko00524,ko01100,ko01110,ko01120,ko01130,ko01200,map00010,map00052,map00500,map00520,map00521,map00524,map01100,map01110,map01120,map01130,map01200	M00001,M00549	R00299,R01600,R01786	RC00002,RC00017	ko00000,ko00001,ko00002,ko01000,ko03000	-	-	-	MarR,ROK
KBIKCJMN_00171	406818.XBJ1_3176	2.81e-278	761.0	COG1820@1|root,COG1820@2|Bacteria,1MW8Y@1224|Proteobacteria,1RMRV@1236|Gammaproteobacteria	1236|Gammaproteobacteria	G	Belongs to the metallo-dependent hydrolases superfamily. NagA family	nagA	GO:0003674,GO:0003824,GO:0005488,GO:0006040,GO:0006044,GO:0006046,GO:0006054,GO:0006082,GO:0008150,GO:0008152,GO:0008270,GO:0008448,GO:0009056,GO:0009987,GO:0016043,GO:0016054,GO:0016787,GO:0016810,GO:0016811,GO:0016999,GO:0017001,GO:0017144,GO:0019213,GO:0019262,GO:0019752,GO:0022607,GO:0042737,GO:0043167,GO:0043169,GO:0043436,GO:0043933,GO:0044085,GO:0044237,GO:0044248,GO:0044281,GO:0044282,GO:…	3.5.1.25	ko:K01443	ko00520,ko01130,map00520,map01130	-	R02059	RC00166,RC00300	ko00000,ko00001,ko01000	-	-	iEcolC_1368.EcolC_2979,iYL1228.KPN_00698	Amidohydro_1
KBIKCJMN_00172	406818.XBJ1_3175	6.37e-190	527.0	COG0363@1|root,COG0363@2|Bacteria,1MVEA@1224|Proteobacteria,1RQ2V@1236|Gammaproteobacteria	1236|Gammaproteobacteria	G	Catalyzes the reversible isomerization-deamination of glucosamine 6-phosphate (GlcN6P) to form fructose 6-phosphate (Fru6P) and ammonium ion	nagB	GO:0003674,GO:0003824,GO:0004342,GO:0005488,GO:0005515,GO:0005575,GO:0005622,GO:0005623,GO:0005737,GO:0005829,GO:0006040,GO:0006044,GO:0006046,GO:0006047,GO:0006048,GO:0006054,GO:0006082,GO:0006139,GO:0006725,GO:0006793,GO:0006807,GO:0008150,GO:0008152,GO:0009056,GO:0009058,GO:0009225,GO:0009226,GO:0009987,GO:0016054,GO:0016787,GO:0016853,GO:0016860,GO:0016861,GO:0016999,GO:0017001,GO:0017144,GO:…	3.5.99.6	ko:K02564	ko00520,ko01100,map00520,map01100	-	R00765	RC00163	ko00000,ko00001,ko01000	-	-	iZ_1308.Z0825	Glucosamine_iso
KBIKCJMN_00173	406818.XBJ1_3174	0.0	1249.0	COG1263@1|root,COG1264@1|root,COG2190@1|root,COG1263@2|Bacteria,COG1264@2|Bacteria,COG2190@2|Bacteria,1MY1V@1224|Proteobacteria,1RMYZ@1236|Gammaproteobacteria	1236|Gammaproteobacteria	G	Phosphotransferase System	nagE	GO:0003674,GO:0003824,GO:0005215,GO:0006810,GO:0006950,GO:0006974,GO:0008150,GO:0008643,GO:0009401,GO:0009987,GO:0015144,GO:0015764,GO:0016740,GO:0016772,GO:0016773,GO:0022804,GO:0022857,GO:0033554,GO:0034219,GO:0050896,GO:0051179,GO:0051234,GO:0051716,GO:0055085,GO:0071702,GO:0090563,GO:0090586,GO:1901264	2.7.1.193	ko:K02802,ko:K02803,ko:K02804	ko00520,ko02060,map00520,map02060	M00267	R05199	RC00017,RC03206	ko00000,ko00001,ko00002,ko01000,ko02000	4.A.1.1.15,4.A.1.1.2,4.A.1.1.5,4.A.1.1.7	-	iECP_1309.ECP_0691	PTS_EIIA_1,PTS_EIIB,PTS_EIIC
KBIKCJMN_00174	406818.XBJ1_3173	9.83e-153	432.0	COG5285@1|root,COG5285@2|Bacteria,1R78E@1224|Proteobacteria,1S1GY@1236|Gammaproteobacteria	1236|Gammaproteobacteria	Q	Phytanoyl-CoA dioxygenase	-	-	-	-	-	-	-	-	-	-	-	-	PhyH
KBIKCJMN_00175	406818.XBJ1_3169	2.27e-164	461.0	COG1215@1|root,COG1215@2|Bacteria	2|Bacteria	M	transferase activity, transferring glycosyl groups	-	-	-	-	-	-	-	-	-	-	-	-	Glycos_transf_2
KBIKCJMN_00176	406818.XBJ1_1113	4.83e-138	392.0	COG0637@1|root,COG0637@2|Bacteria,1MX3R@1224|Proteobacteria,1RPX2@1236|Gammaproteobacteria	1236|Gammaproteobacteria	S	Phosphatase	Z012_10800	-	3.1.3.23	ko:K19270	-	-	-	-	ko00000,ko01000	-	-	-	HAD_2
KBIKCJMN_00177	406818.XBJ1_1112	1.87e-249	687.0	COG0738@1|root,COG0738@2|Bacteria,1MVR9@1224|Proteobacteria,1RNEI@1236|Gammaproteobacteria	1236|Gammaproteobacteria	G	Major facilitator superfamily	-	-	-	-	-	-	-	-	-	-	-	-	MFS_1
KBIKCJMN_00178	406818.XBJ1_1111	2.76e-312	848.0	COG0399@1|root,COG0399@2|Bacteria,1MUPN@1224|Proteobacteria,1RMCS@1236|Gammaproteobacteria	1236|Gammaproteobacteria	E	Belongs to the DegT DnrJ EryC1 family	per	-	-	-	-	-	-	-	-	-	-	-	DegT_DnrJ_EryC1
KBIKCJMN_00179	406818.XBJ1_1110	0.0	1133.0	COG0008@1|root,COG0008@2|Bacteria,1MUC8@1224|Proteobacteria,1RQ7G@1236|Gammaproteobacteria	1236|Gammaproteobacteria	J	Catalyzes a two-step reaction, first charging a glutamine molecule by linking its carboxyl group to the alpha-phosphate of ATP, followed by transfer of the aminoacyl-adenylate to its tRNA	glnS	GO:0003674,GO:0003824,GO:0004812,GO:0004819,GO:0005575,GO:0005622,GO:0005623,GO:0005737,GO:0005829,GO:0006082,GO:0006139,GO:0006399,GO:0006412,GO:0006418,GO:0006425,GO:0006518,GO:0006520,GO:0006725,GO:0006807,GO:0008150,GO:0008152,GO:0009058,GO:0009059,GO:0009987,GO:0010467,GO:0016070,GO:0016874,GO:0016875,GO:0019538,GO:0019752,GO:0034641,GO:0034645,GO:0034660,GO:0043038,GO:0043039,GO:0043043,GO:…	6.1.1.18	ko:K01886	ko00970,ko01100,map00970,map01100	M00359,M00360	R03652	RC00055,RC00523	ko00000,ko00001,ko00002,ko01000,ko01007,ko03016	-	-	iECIAI39_1322.ECIAI39_0637	tRNA-synt_1c,tRNA-synt_1c_C
KBIKCJMN_00180	406818.XBJ1_1109	0.0	1781.0	COG3525@1|root,COG3525@2|Bacteria,1MVDE@1224|Proteobacteria,1RMNI@1236|Gammaproteobacteria	1236|Gammaproteobacteria	G	COG3525 N-acetyl-beta-hexosaminidase	chb	-	3.2.1.52	ko:K12373	ko00511,ko00513,ko00520,ko00531,ko00603,ko00604,ko01100,ko04142,map00511,map00513,map00520,map00531,map00603,map00604,map01100,map04142	M00079	R00022,R06004,R11316	RC00049	ko00000,ko00001,ko00002,ko01000,ko03110	-	GH20	-	CHB_HEX,CHB_HEX_C,Glyco_hydro_20,Glyco_hydro_20b
KBIKCJMN_00181	406818.XBJ1_1108	4.93e-108	310.0	COG0735@1|root,COG0735@2|Bacteria,1RDWJ@1224|Proteobacteria,1S4H7@1236|Gammaproteobacteria	1236|Gammaproteobacteria	K	belongs to the Fur family	fur	GO:0000976,GO:0001067,GO:0001130,GO:0001216,GO:0001217,GO:0003674,GO:0003676,GO:0003677,GO:0003690,GO:0003700,GO:0005488,GO:0005575,GO:0005622,GO:0005623,GO:0005737,GO:0005829,GO:0006355,GO:0008150,GO:0008270,GO:0009889,GO:0009890,GO:0009891,GO:0009892,GO:0009893,GO:0010468,GO:0010556,GO:0010557,GO:0010558,GO:0010604,GO:0010605,GO:0010628,GO:0010629,GO:0019219,GO:0019222,GO:0031323,GO:0031324,GO:…	-	ko:K03711	-	-	-	-	ko00000,ko03000	-	-	-	FUR
KBIKCJMN_00182	406818.XBJ1_1107	2.32e-131	372.0	COG0716@1|root,COG0716@2|Bacteria,1MX7F@1224|Proteobacteria,1RMNT@1236|Gammaproteobacteria	1236|Gammaproteobacteria	C	Low-potential electron donor to a number of redox enzymes	fldA	GO:0005575,GO:0005622,GO:0005623,GO:0005737,GO:0005829,GO:0044424,GO:0044444,GO:0044464	-	ko:K03839	-	-	-	-	ko00000	-	-	-	Flavodoxin_1
KBIKCJMN_00183	406818.XBJ1_1106	4.83e-55	177.0	2DB8J@1|root,32TX0@2|Bacteria,1MZBR@1224|Proteobacteria,1S9W6@1236|Gammaproteobacteria	1236|Gammaproteobacteria	S	CopG domain protein DNA-binding domain protein	ybfE	GO:0006950,GO:0006974,GO:0008150,GO:0009987,GO:0033554,GO:0050896,GO:0051716	-	-	-	-	-	-	-	-	-	-	RHH_1
KBIKCJMN_00184	471874.PROSTU_00610	5.96e-203	571.0	COG0675@1|root,COG0675@2|Bacteria,1PP1U@1224|Proteobacteria,1TKR0@1236|Gammaproteobacteria,3ZABQ@586|Providencia	1236|Gammaproteobacteria	L	COG0675 Transposase and inactivated derivatives	-	-	-	ko:K07496	-	-	-	-	ko00000	-	-	-	OrfB_IS605,OrfB_Zn_ribbon
KBIKCJMN_00187	406818.XBJ1_1101	2.84e-130	370.0	COG1309@1|root,COG1309@2|Bacteria,1RARJ@1224|Proteobacteria,1RYD5@1236|Gammaproteobacteria	1236|Gammaproteobacteria	K	transcriptional regulator	uidR	-	-	ko:K16138	-	-	-	-	ko00000,ko03000	-	-	-	TetR_C_6,TetR_N
KBIKCJMN_00188	406818.XBJ1_1100	0.0	1836.0	COG0841@1|root,COG0841@2|Bacteria,1MU48@1224|Proteobacteria,1RMBN@1236|Gammaproteobacteria	1236|Gammaproteobacteria	V	Belongs to the resistance-nodulation-cell division (RND) (TC 2.A.6) family	-	-	-	-	-	-	-	-	-	-	-	-	ACR_tran
KBIKCJMN_00189	406818.XBJ1_1099	2.82e-241	665.0	COG0845@1|root,COG0845@2|Bacteria,1MXGH@1224|Proteobacteria,1RQ8C@1236|Gammaproteobacteria	1236|Gammaproteobacteria	M	Belongs to the membrane fusion protein (MFP) (TC 8.A.1) family	-	-	-	-	-	-	-	-	-	-	-	-	Biotin_lipoyl_2,HlyD_3,HlyD_D23
KBIKCJMN_00190	406817.XNC1_0260	8.23e-21	88.2	COG3316@1|root,COG3316@2|Bacteria,1MWZ2@1224|Proteobacteria,1RRC2@1236|Gammaproteobacteria	1236|Gammaproteobacteria	L	Transposase and inactivated derivatives	-	-	-	ko:K18320	-	-	-	-	ko00000	-	-	-	DDE_Tnp_IS240
KBIKCJMN_00191	406818.XBJ1_1095	2.22e-232	640.0	COG4977@1|root,COG4977@2|Bacteria,1MUDK@1224|Proteobacteria,1RP9W@1236|Gammaproteobacteria	1236|Gammaproteobacteria	K	Transcriptional regulator containing an amidase domain and an AraC-type DNA-binding HTH domain	-	-	-	-	-	-	-	-	-	-	-	-	DJ-1_PfpI,HTH_18
KBIKCJMN_00192	406818.XBJ1_1094	0.0	1358.0	COG2274@1|root,COG2274@2|Bacteria,1R2T0@1224|Proteobacteria,1SBE1@1236|Gammaproteobacteria	1236|Gammaproteobacteria	V	COG2274 ABC-type bacteriocin lantibiotic exporters, contain an N-terminal double-glycine peptidase domain	apxIB_3	-	-	ko:K11004,ko:K12530,ko:K12531	ko02010,ko02020,ko03070,ko05133,map02010,map02020,map03070,map05133	M00325,M00326,M00575	-	-	ko00000,ko00001,ko00002,ko02000,ko02044	3.A.1.109,3.A.1.109.1,3.A.1.109.2	-	-	ABC_membrane,ABC_tran,Peptidase_C39
KBIKCJMN_00193	406818.XBJ1_1093	1.2e-300	823.0	COG0845@1|root,COG0845@2|Bacteria,1MUI8@1224|Proteobacteria,1RNK4@1236|Gammaproteobacteria	1236|Gammaproteobacteria	M	Type I secretion membrane fusion protein, HlyD	rtxD	-	-	ko:K11003,ko:K12532	ko02020,ko03070,ko05133,map02020,map03070,map05133	M00325,M00326,M00575	-	-	ko00000,ko00001,ko00002,ko02000,ko02044	8.A.1,8.A.1.3.1,8.A.1.3.2	-	-	Biotin_lipoyl_2,HlyD,HlyD_3
KBIKCJMN_00194	406818.XBJ1_1092	0.0	1298.0	COG2274@1|root,COG2274@2|Bacteria,1R2T0@1224|Proteobacteria,1SBE1@1236|Gammaproteobacteria	1236|Gammaproteobacteria	V	COG2274 ABC-type bacteriocin lantibiotic exporters, contain an N-terminal double-glycine peptidase domain	apxIB_2	-	-	ko:K12530,ko:K12531	ko02020,map02020	M00326	-	-	ko00000,ko00001,ko00002,ko02044	3.A.1.109	-	-	ABC_membrane,ABC_tran,Peptidase_C39
KBIKCJMN_00195	406818.XBJ1_1091	6.71e-75	224.0	2ARHU@1|root,31GU7@2|Bacteria,1RJMK@1224|Proteobacteria,1S5VI@1236|Gammaproteobacteria	1236|Gammaproteobacteria	-	-	-	-	-	-	-	-	-	-	-	-	-	-	-
KBIKCJMN_00196	406818.XBJ1_1090	1.84e-114	327.0	COG2994@1|root,COG2994@2|Bacteria,1PWA9@1224|Proteobacteria,1S2WR@1236|Gammaproteobacteria	1236|Gammaproteobacteria	O	Cytolysin-activating lysine-acyltransferase rtxC	rtxC	GO:0008150,GO:0008152,GO:0009404,GO:0009405,GO:0009987,GO:0019748,GO:0044237,GO:0044419,GO:0051704	-	ko:K07389	ko05133,map05133	M00575	-	-	ko00000,ko00001,ko00002,ko01000	-	-	-	HlyC
KBIKCJMN_00197	406818.XBJ1_1089	0.0	6372.0	COG1073@1|root,COG2931@1|root,COG3064@1|root,COG3210@1|root,COG1073@2|Bacteria,COG2931@2|Bacteria,COG3064@2|Bacteria,COG3210@2|Bacteria,1P2XP@1224|Proteobacteria,1RZK2@1236|Gammaproteobacteria	1236|Gammaproteobacteria	MQ	Peptidase C80 family	rtxA	GO:0000166,GO:0000287,GO:0000822,GO:0001897,GO:0001906,GO:0001907,GO:0003674,GO:0003824,GO:0004175,GO:0004197,GO:0005488,GO:0005509,GO:0005524,GO:0005575,GO:0005576,GO:0006464,GO:0006508,GO:0006807,GO:0006996,GO:0007010,GO:0007015,GO:0008144,GO:0008150,GO:0008152,GO:0008154,GO:0008233,GO:0008234,GO:0009405,GO:0009987,GO:0010467,GO:0016043,GO:0016485,GO:0016540,GO:0016787,GO:0016874,GO:0016879,GO:…	-	ko:K10953	ko05110,map05110	-	-	-	ko00000,ko00001,ko02042	-	-	-	ACD,Anthrax_toxA,Hydrolase_4,MLD,Peptidase_C58,Peptidase_C80,RtxA
KBIKCJMN_00198	406817.XNC1_2445	2.7e-175	488.0	COG0500@1|root,COG2226@2|Bacteria	2|Bacteria	Q	methyltransferase	-	-	-	ko:K20331	ko02024,map02024	-	-	-	ko00000,ko00001	-	-	-	Methyltransf_11,Methyltransf_25
KBIKCJMN_00199	406818.XBJ1_1080	5.13e-60	184.0	COG4104@1|root,COG4104@2|Bacteria	2|Bacteria	T	PAAR repeat-containing protein	-	-	-	-	-	-	-	-	-	-	-	-	PAAR_motif
KBIKCJMN_00200	406818.XBJ1_1078	2.5e-52	165.0	2EK4R@1|root,33DV6@2|Bacteria,1NQ0W@1224|Proteobacteria,1SH56@1236|Gammaproteobacteria	1236|Gammaproteobacteria	-	-	-	-	-	-	-	-	-	-	-	-	-	-	-
KBIKCJMN_00202	406817.XNC1_2431	3.1e-106	346.0	COG5640@1|root,COG5640@2|Bacteria	2|Bacteria	O	serine-type endopeptidase activity	-	-	-	ko:K20276	ko02024,map02024	-	-	-	ko00000,ko00001	-	-	-	Calx-beta,Trypsin
KBIKCJMN_00203	406818.XBJ1_2280	1.51e-199	553.0	COG0613@1|root,COG0613@2|Bacteria,1MWIH@1224|Proteobacteria,1RNCG@1236|Gammaproteobacteria	1236|Gammaproteobacteria	S	Metal-dependent phosphoesterases (PHP family)	trpH	GO:0003674,GO:0003824,GO:0004518,GO:0004527,GO:0004529,GO:0004532,GO:0004534,GO:0004536,GO:0004540,GO:0005488,GO:0006139,GO:0006259,GO:0006521,GO:0006725,GO:0006793,GO:0006796,GO:0006807,GO:0008150,GO:0008152,GO:0008252,GO:0008409,GO:0009987,GO:0010565,GO:0016070,GO:0016311,GO:0016787,GO:0016788,GO:0016791,GO:0016796,GO:0016895,GO:0016896,GO:0019222,GO:0030145,GO:0031323,GO:0033238,GO:0034641,GO:…	3.1.3.97	ko:K07053	-	-	R00188,R11188	RC00078	ko00000,ko01000	-	-	-	PHP
KBIKCJMN_00204	406818.XBJ1_2281	2.16e-148	417.0	COG0009@1|root,COG0009@2|Bacteria,1MVPM@1224|Proteobacteria,1RNU8@1236|Gammaproteobacteria	1236|Gammaproteobacteria	J	Belongs to the SUA5 family	yciO	GO:0005575,GO:0005622,GO:0005623,GO:0005737,GO:0005829,GO:0044424,GO:0044444,GO:0044464	-	-	-	-	-	-	-	-	-	-	Sua5_yciO_yrdC
KBIKCJMN_00205	406818.XBJ1_2282	2.41e-211	585.0	COG1187@1|root,COG1187@2|Bacteria,1MUCE@1224|Proteobacteria,1RQU0@1236|Gammaproteobacteria	1236|Gammaproteobacteria	J	Belongs to the pseudouridine synthase RsuA family	rluB	GO:0000154,GO:0000455,GO:0001522,GO:0003674,GO:0003824,GO:0005575,GO:0005622,GO:0005623,GO:0005737,GO:0005829,GO:0006139,GO:0006364,GO:0006396,GO:0006725,GO:0006807,GO:0008150,GO:0008152,GO:0009451,GO:0009982,GO:0009987,GO:0010467,GO:0016070,GO:0016072,GO:0016853,GO:0016866,GO:0022613,GO:0031118,GO:0034470,GO:0034641,GO:0034660,GO:0042254,GO:0043170,GO:0043412,GO:0044085,GO:0044237,GO:0044238,GO:…	5.4.99.22	ko:K06178	-	-	-	-	ko00000,ko01000,ko03009	-	-	-	PseudoU_synth_2,S4
KBIKCJMN_00206	406818.XBJ1_2283	5.1e-134	380.0	COG2109@1|root,COG2109@2|Bacteria,1MUN6@1224|Proteobacteria,1RMH9@1236|Gammaproteobacteria	1236|Gammaproteobacteria	H	Required for both de novo synthesis of the corrin ring for the assimilation of exogenous corrinoids. Participates in the adenosylation of a variety of incomplete and complete corrinoids	cobO	-	2.5.1.17	ko:K19221	ko00860,ko01100,map00860,map01100	M00122	R01492,R05220,R07268	RC00533	ko00000,ko00001,ko00002,ko01000	-	-	-	Co_AT_N,CobA_CobO_BtuR
KBIKCJMN_00207	406818.XBJ1_2284	3.5e-171	479.0	COG1028@1|root,COG1028@2|Bacteria,1MWBC@1224|Proteobacteria,1RNNV@1236|Gammaproteobacteria	1236|Gammaproteobacteria	IQ	COG1028 Dehydrogenases with different specificities (related to short-chain alcohol dehydrogenases)	yciK	GO:0003674,GO:0003824,GO:0005575,GO:0005622,GO:0005623,GO:0008150,GO:0008152,GO:0009056,GO:0016491,GO:0044464,GO:0055114,GO:0071704,GO:1901575	-	-	-	-	-	-	-	-	-	-	adh_short
KBIKCJMN_00208	406818.XBJ1_2285	2.23e-221	613.0	COG0616@1|root,COG0616@2|Bacteria,1MUXE@1224|Proteobacteria,1RNN9@1236|Gammaproteobacteria	1236|Gammaproteobacteria	OU	peptidase	sohB	GO:0005575,GO:0005623,GO:0005886,GO:0006508,GO:0006807,GO:0008150,GO:0008152,GO:0016020,GO:0019538,GO:0043170,GO:0044238,GO:0044464,GO:0071704,GO:0071944,GO:1901564	-	ko:K04774	-	-	-	-	ko00000,ko01000,ko01002	-	-	-	Peptidase_S49,Peptidase_S49_N
KBIKCJMN_00209	529507.PMI1335	2.32e-39	132.0	2CK10@1|root,32SBA@2|Bacteria,1N8PV@1224|Proteobacteria,1S938@1236|Gammaproteobacteria,3Z2YF@583|Proteus	1236|Gammaproteobacteria	S	Protein of unknown function (DUF2498)	yciN	GO:0005575,GO:0005622,GO:0005623,GO:0005737,GO:0005829,GO:0044424,GO:0044444,GO:0044464	-	-	-	-	-	-	-	-	-	-	DUF2498
KBIKCJMN_00210	406818.XBJ1_2289	0.0	1680.0	COG0550@1|root,COG0550@2|Bacteria,1MUFZ@1224|Proteobacteria,1RNZ2@1236|Gammaproteobacteria	1236|Gammaproteobacteria	L	Releases the supercoiling and torsional tension of DNA, which is introduced during the DNA replication and transcription, by transiently cleaving and rejoining one strand of the DNA duplex. Introduces a single-strand break via transesterification at a target site in duplex DNA. The scissile phosphodiester is attacked by the catalytic tyrosine of the enzyme, resulting in the formation of a DNA-(5'…	topA	GO:0003674,GO:0003824,GO:0003916,GO:0003917,GO:0005575,GO:0005622,GO:0005623,GO:0005737,GO:0005829,GO:0006139,GO:0006259,GO:0006265,GO:0006725,GO:0006807,GO:0006996,GO:0008150,GO:0008152,GO:0009987,GO:0016043,GO:0016853,GO:0034641,GO:0043170,GO:0044237,GO:0044238,GO:0044260,GO:0044424,GO:0044444,GO:0044464,GO:0046483,GO:0051276,GO:0071103,GO:0071704,GO:0071840,GO:0090304,GO:0140097,GO:1901360	5.99.1.2	ko:K03168	-	-	-	-	ko00000,ko01000,ko03032,ko03400	-	-	-	Topo_Zn_Ribbon,Topoisom_bac,Toprim,Toprim_C_rpt,zf-C4_Topoisom
KBIKCJMN_00211	406818.XBJ1_2290	1.76e-231	637.0	COG0583@1|root,COG0583@2|Bacteria,1MU8N@1224|Proteobacteria,1RN7T@1236|Gammaproteobacteria	1236|Gammaproteobacteria	K	transcriptional regulator	cysB	GO:0003674,GO:0003676,GO:0003677,GO:0005488,GO:0005515,GO:0005575,GO:0005622,GO:0005623,GO:0005737,GO:0005829,GO:0008150,GO:0009314,GO:0009628,GO:0010165,GO:0010212,GO:0042802,GO:0044424,GO:0044444,GO:0044464,GO:0050896,GO:0097159,GO:1901363	-	ko:K13634	-	-	-	-	ko00000,ko03000	-	-	-	HTH_1,LysR_substrate
KBIKCJMN_00212	406818.XBJ1_2291	2.37e-183	511.0	2BW5K@1|root,32T1P@2|Bacteria,1N20G@1224|Proteobacteria,1S918@1236|Gammaproteobacteria	1236|Gammaproteobacteria	-	-	-	-	-	-	-	-	-	-	-	-	-	-	-
KBIKCJMN_00213	406818.XBJ1_2292	0.0	1760.0	COG1048@1|root,COG1048@2|Bacteria,1MU9T@1224|Proteobacteria,1RN5I@1236|Gammaproteobacteria	1236|Gammaproteobacteria	C	Catalyzes the isomerization of citrate to isocitrate via cis-aconitate	acnA	GO:0003674,GO:0003676,GO:0003723,GO:0003729,GO:0003730,GO:0003824,GO:0003994,GO:0005488,GO:0005506,GO:0005575,GO:0005622,GO:0005623,GO:0005737,GO:0005829,GO:0005975,GO:0006081,GO:0006082,GO:0006091,GO:0006097,GO:0006099,GO:0006101,GO:0006629,GO:0006631,GO:0006950,GO:0006979,GO:0008150,GO:0008152,GO:0009060,GO:0009061,GO:0009987,GO:0015980,GO:0016829,GO:0016835,GO:0016836,GO:0016999,GO:0017144,GO:…	4.2.1.3	ko:K01681	ko00020,ko00630,ko00720,ko01100,ko01110,ko01120,ko01130,ko01200,ko01210,ko01230,map00020,map00630,map00720,map01100,map01110,map01120,map01130,map01200,map01210,map01230	M00009,M00010,M00012,M00173,M00740	R01324,R01325,R01900	RC00497,RC00498,RC00618	br01601,ko00000,ko00001,ko00002,ko01000	-	-	iAPECO1_1312.APECO1_436,iECOK1_1307.ECOK1_1491,iECS88_1305.ECS88_1416,iJN746.PP_2112,iUMN146_1321.UM146_10390,iUTI89_1310.UTI89_C1547	Aconitase,Aconitase_C
KBIKCJMN_00214	406818.XBJ1_2296	6.7e-141	398.0	COG0807@1|root,COG0807@2|Bacteria,1MWZR@1224|Proteobacteria,1RMFX@1236|Gammaproteobacteria	1236|Gammaproteobacteria	F	Catalyzes the conversion of GTP to 2,5-diamino-6- ribosylamino-4(3H)-pyrimidinone 5'-phosphate (DARP), formate and pyrophosphate	ribA	GO:0003674,GO:0003824,GO:0003933,GO:0003935,GO:0006766,GO:0006767,GO:0006771,GO:0006807,GO:0008150,GO:0008152,GO:0009058,GO:0009110,GO:0009231,GO:0009987,GO:0016787,GO:0016810,GO:0016814,GO:0017144,GO:0018130,GO:0019238,GO:0034641,GO:0042364,GO:0042726,GO:0042727,GO:0044237,GO:0044249,GO:0044271,GO:0044281,GO:0044283,GO:0046483,GO:0071704,GO:1901360,GO:1901362,GO:1901564,GO:1901566,GO:1901576	3.5.4.25	ko:K01497	ko00740,ko00790,ko01100,ko01110,ko02024,map00740,map00790,map01100,map01110,map02024	M00125	R00425	RC00293,RC02504	ko00000,ko00001,ko00002,ko01000	-	-	iAPECO1_1312.APECO1_437,iPC815.YPO2222,iSbBS512_1146.SbBS512_E1505,iUTI89_1310.UTI89_C1548	GTP_cyclohydro2
KBIKCJMN_00215	406818.XBJ1_2297	1.17e-62	192.0	COG3771@1|root,COG3771@2|Bacteria,1MZGX@1224|Proteobacteria,1S9X9@1236|Gammaproteobacteria	1236|Gammaproteobacteria	S	Involved in the assembly of lipopolysaccharide (LPS)	lapA	GO:0005575,GO:0005623,GO:0005886,GO:0005887,GO:0005975,GO:0005976,GO:0006629,GO:0008150,GO:0008152,GO:0008653,GO:0009987,GO:0016020,GO:0016021,GO:0031224,GO:0031226,GO:0043170,GO:0044237,GO:0044238,GO:0044255,GO:0044260,GO:0044262,GO:0044264,GO:0044425,GO:0044459,GO:0044464,GO:0071704,GO:0071944,GO:1901135,GO:1903509	-	ko:K08992	-	-	-	-	ko00000	-	-	-	LapA_dom
KBIKCJMN_00216	406818.XBJ1_2298	5.92e-281	768.0	COG2956@1|root,COG2956@2|Bacteria,1MVDP@1224|Proteobacteria,1RP29@1236|Gammaproteobacteria	1236|Gammaproteobacteria	G	Modulates cellular lipopolysaccharide (LPS) levels by regulating LpxC, which is involved in lipid A biosynthesis. May act by modulating the proteolytic activity of FtsH towards LpxC. May also coordinate assembly of proteins involved in LPS synthesis at the plasma membrane	lapB	GO:0003674,GO:0005488,GO:0005575,GO:0005622,GO:0005623,GO:0005737,GO:0005829,GO:0005886,GO:0005887,GO:0005975,GO:0005976,GO:0006629,GO:0008150,GO:0008152,GO:0008653,GO:0009987,GO:0016020,GO:0016021,GO:0031224,GO:0031226,GO:0043167,GO:0043169,GO:0043170,GO:0044237,GO:0044238,GO:0044255,GO:0044260,GO:0044262,GO:0044264,GO:0044424,GO:0044425,GO:0044444,GO:0044459,GO:0044464,GO:0046872,GO:0071704,GO:…	-	ko:K19804	-	-	-	-	ko00000	-	-	-	TPR_16,TPR_19,TPR_7,TPR_8
KBIKCJMN_00217	406818.XBJ1_2299	4.45e-170	475.0	COG0284@1|root,COG0284@2|Bacteria,1MW2C@1224|Proteobacteria,1RNJR@1236|Gammaproteobacteria	1236|Gammaproteobacteria	F	Catalyzes the decarboxylation of orotidine 5'- monophosphate (OMP) to uridine 5'-monophosphate (UMP)	pyrF	GO:0003674,GO:0003824,GO:0004590,GO:0005575,GO:0005622,GO:0005623,GO:0005737,GO:0005829,GO:0006139,GO:0006206,GO:0006207,GO:0006220,GO:0006221,GO:0006725,GO:0006753,GO:0006793,GO:0006796,GO:0006807,GO:0008150,GO:0008152,GO:0009058,GO:0009112,GO:0009117,GO:0009165,GO:0009218,GO:0009220,GO:0009259,GO:0009260,GO:0009987,GO:0015949,GO:0016829,GO:0016830,GO:0016831,GO:0018130,GO:0019438,GO:0019637,GO:…	4.1.1.23	ko:K01591	ko00240,ko01100,map00240,map01100	M00051	R00965	RC00409	ko00000,ko00001,ko00002,ko01000	-	-	iECO103_1326.ECO103_1444,iECSF_1327.ECSF_1264,iSFV_1184.SFV_1294,iSF_1195.SF1285,iSFxv_1172.SFxv_1457,iS_1188.S1368,ic_1306.c1750	OMPdecase
KBIKCJMN_00218	406818.XBJ1_2300	1.92e-67	204.0	COG0023@1|root,COG0023@2|Bacteria,1MZ8T@1224|Proteobacteria,1S929@1236|Gammaproteobacteria	1236|Gammaproteobacteria	J	Translation Initiation Factor	yciH	GO:0001731,GO:0002181,GO:0002183,GO:0002188,GO:0002190,GO:0002192,GO:0003674,GO:0003676,GO:0003723,GO:0003729,GO:0003743,GO:0005488,GO:0005575,GO:0005622,GO:0005623,GO:0005737,GO:0006412,GO:0006413,GO:0006518,GO:0006807,GO:0008135,GO:0008150,GO:0008152,GO:0009058,GO:0009059,GO:0009987,GO:0010467,GO:0016043,GO:0019538,GO:0022607,GO:0022613,GO:0022618,GO:0032991,GO:0034622,GO:0034641,GO:0034645,GO:…	-	ko:K03113	ko03013,map03013	-	-	-	ko00000,ko00001,ko03012	-	-	-	SUI1
KBIKCJMN_00219	406818.XBJ1_2301	7.6e-120	348.0	COG2367@1|root,COG2367@2|Bacteria,1NMW4@1224|Proteobacteria,1RWGW@1236|Gammaproteobacteria	1236|Gammaproteobacteria	V	Beta-lactamase	bla	-	3.5.2.6	ko:K17836,ko:K18767	ko00311,ko01130,ko01501,map00311,map01130,map01501	M00627,M00628	R06363	RC01499	br01600,ko00000,ko00001,ko00002,ko01000,ko01504	-	-	-	Beta-lactamase2
KBIKCJMN_00220	1524467.IV04_22730	1.6e-154	435.0	COG0431@1|root,COG0431@2|Bacteria,1MVEB@1224|Proteobacteria,1RNDB@1236|Gammaproteobacteria,4033Y@613|Serratia	1236|Gammaproteobacteria	S	NADPH-dependent FMN reductase	arsH	-	-	ko:K11811	-	-	-	-	ko00000	-	-	-	FMN_red
KBIKCJMN_00221	61647.LG71_16920	9.93e-65	197.0	COG0640@1|root,COG0640@2|Bacteria,1MZT1@1224|Proteobacteria,1SAI5@1236|Gammaproteobacteria	1236|Gammaproteobacteria	K	transcriptional regulator	arsR	-	-	ko:K03892	-	-	-	-	ko00000,ko03000	-	-	-	HTH_5,LMWPc
KBIKCJMN_00222	1524467.IV04_22735	1.25e-284	780.0	COG1055@1|root,COG1055@2|Bacteria,1MUX4@1224|Proteobacteria,1RMAV@1236|Gammaproteobacteria,4007T@613|Serratia	1236|Gammaproteobacteria	U	Involved in arsenical resistance. Thought to form the channel of an arsenite pump	arsB	-	-	ko:K03893	-	-	-	-	ko00000,ko02000	2.A.45.1,3.A.4.1	-	-	ArsB
KBIKCJMN_00223	1524467.IV04_22740	4.3e-96	280.0	COG1393@1|root,COG1393@2|Bacteria,1MZ4Z@1224|Proteobacteria,1S3Z8@1236|Gammaproteobacteria,403CJ@613|Serratia	1236|Gammaproteobacteria	P	arsenate reductase	arsC	GO:0003674,GO:0003824,GO:0006950,GO:0006974,GO:0008150,GO:0008152,GO:0008794,GO:0009987,GO:0016491,GO:0030611,GO:0030613,GO:0030614,GO:0033554,GO:0042221,GO:0046685,GO:0050896,GO:0051716,GO:0055114	1.20.4.1	ko:K00537	-	-	-	-	ko00000,ko01000	-	-	iE2348C_1286.E2348C_3739,iECW_1372.ECW_m3763,iEKO11_1354.EKO11_0239,iLF82_1304.LF82_0152,iNRG857_1313.NRG857_17370,iWFL_1372.ECW_m3763	ArsC
KBIKCJMN_00224	1443113.LC20_00724	1.29e-120	346.0	COG1961@1|root,COG1961@2|Bacteria,1RA0V@1224|Proteobacteria,1RPSK@1236|Gammaproteobacteria,41HT7@629|Yersinia	1236|Gammaproteobacteria	L	Resolvase, N terminal domain	pinR	GO:0000150,GO:0003674,GO:0003824,GO:0006139,GO:0006259,GO:0006310,GO:0006725,GO:0006807,GO:0008150,GO:0008152,GO:0009987,GO:0034641,GO:0043170,GO:0044237,GO:0044238,GO:0044260,GO:0046483,GO:0071704,GO:0090304,GO:0140097,GO:1901360	-	ko:K14060	-	-	-	-	ko00000	-	-	-	HTH_7,Resolvase
KBIKCJMN_00225	1399774.JDWH01000033_gene4140	0.0	894.0	COG4644@1|root,COG4644@2|Bacteria,1MUIU@1224|Proteobacteria,1RPZZ@1236|Gammaproteobacteria,3X24J@547|Enterobacter	1236|Gammaproteobacteria	L	Tn3 transposase DDE domain	-	-	-	-	-	-	-	-	-	-	-	-	DDE_Tnp_Tn3,DUF4158
KBIKCJMN_00226	1267600.JFGT01000006_gene1536	0.0	938.0	COG4644@1|root,COG4644@2|Bacteria,1MUIU@1224|Proteobacteria,1RPZZ@1236|Gammaproteobacteria,3W1X1@53335|Pantoea	1236|Gammaproteobacteria	L	Tn3 transposase DDE domain	-	-	-	-	-	-	-	-	-	-	-	-	DDE_Tnp_Tn3,DUF4158
KBIKCJMN_00227	406818.XBJ1_2301	1.98e-64	205.0	COG2367@1|root,COG2367@2|Bacteria,1NMW4@1224|Proteobacteria,1RWGW@1236|Gammaproteobacteria	1236|Gammaproteobacteria	V	Beta-lactamase	bla	-	3.5.2.6	ko:K17836,ko:K18767	ko00311,ko01130,ko01501,map00311,map01130,map01501	M00627,M00628	R06363	RC01499	br01600,ko00000,ko00001,ko00002,ko01000,ko01504	-	-	-	Beta-lactamase2
KBIKCJMN_00228	406818.XBJ1_2302	0.0	1286.0	COG4776@1|root,COG4776@2|Bacteria,1P563@1224|Proteobacteria,1RP5G@1236|Gammaproteobacteria	1236|Gammaproteobacteria	J	Involved in mRNA degradation. Hydrolyzes single-stranded polyribonucleotides processively in the 3' to 5' direction	rnb	GO:0003674,GO:0003824,GO:0004518,GO:0004527,GO:0004532,GO:0004540,GO:0005575,GO:0005622,GO:0005623,GO:0005737,GO:0005829,GO:0006139,GO:0006401,GO:0006725,GO:0006807,GO:0008150,GO:0008152,GO:0008408,GO:0008859,GO:0009056,GO:0009057,GO:0009987,GO:0016070,GO:0016787,GO:0016788,GO:0016796,GO:0016896,GO:0019439,GO:0034641,GO:0034655,GO:0043170,GO:0044237,GO:0044238,GO:0044248,GO:0044260,GO:0044265,GO:…	3.1.13.1	ko:K01147	-	-	-	-	ko00000,ko01000,ko03016	-	-	-	OB_RNB,RNB,S1
KBIKCJMN_00230	406818.XBJ1_2303	5.08e-149	419.0	COG0177@1|root,COG0177@2|Bacteria,1MUYQ@1224|Proteobacteria,1RMHU@1236|Gammaproteobacteria	1236|Gammaproteobacteria	L	DNA repair enzyme that has both DNA N-glycosylase activity and AP-lyase activity. The DNA N-glycosylase activity releases various damaged pyrimidines from DNA by cleaving the N- glycosidic bond, leaving an AP (apurinic apyrimidinic) site. The AP-lyase activity cleaves the phosphodiester bond 3' to the AP site by a beta-elimination, leaving a 3'-terminal unsaturated sugar and a product with a term…	nth	GO:0000702,GO:0000703,GO:0003674,GO:0003824,GO:0003906,GO:0005488,GO:0006139,GO:0006259,GO:0006281,GO:0006284,GO:0006285,GO:0006725,GO:0006807,GO:0006950,GO:0006974,GO:0008150,GO:0008152,GO:0009314,GO:0009411,GO:0009416,GO:0009628,GO:0009987,GO:0016787,GO:0016798,GO:0016799,GO:0019104,GO:0033554,GO:0034641,GO:0034644,GO:0043170,GO:0044237,GO:0044238,GO:0044260,GO:0046483,GO:0048037,GO:0050896,GO:…	4.2.99.18	ko:K10773	ko03410,map03410	-	-	-	ko00000,ko00001,ko01000,ko03400	-	-	-	EndIII_4Fe-2S,HhH-GPD
KBIKCJMN_00231	406818.XBJ1_2304	1.37e-154	435.0	COG4660@1|root,COG4660@2|Bacteria,1MW6N@1224|Proteobacteria,1RMEH@1236|Gammaproteobacteria	1236|Gammaproteobacteria	C	Part of a membrane complex involved in electron transport	rnfE	GO:0003674,GO:0003824,GO:0005575,GO:0005623,GO:0005886,GO:0008150,GO:0008152,GO:0016020,GO:0016021,GO:0016491,GO:0016651,GO:0031224,GO:0044425,GO:0044464,GO:0055114,GO:0071944	-	ko:K03613	-	-	-	-	ko00000	-	-	-	Rnf-Nqr
KBIKCJMN_00232	406818.XBJ1_2305	1.15e-144	408.0	COG4659@1|root,COG4659@2|Bacteria,1RDEP@1224|Proteobacteria,1RPAD@1236|Gammaproteobacteria	1236|Gammaproteobacteria	C	Part of a membrane complex involved in electron transport	rnfG	GO:0003674,GO:0003824,GO:0005575,GO:0005623,GO:0008150,GO:0008152,GO:0009279,GO:0016020,GO:0016491,GO:0016651,GO:0019867,GO:0030312,GO:0030313,GO:0031975,GO:0044462,GO:0044464,GO:0055114,GO:0071944	-	ko:K03612	-	-	-	-	ko00000	-	-	-	FMN_bind
KBIKCJMN_00233	406818.XBJ1_2306	4.86e-258	707.0	COG4658@1|root,COG4658@2|Bacteria,1MVY6@1224|Proteobacteria,1RMEU@1236|Gammaproteobacteria	1236|Gammaproteobacteria	C	Part of a membrane complex involved in electron transport	rnfD	GO:0003674,GO:0003824,GO:0005575,GO:0005623,GO:0005886,GO:0008150,GO:0008152,GO:0016020,GO:0016491,GO:0016651,GO:0044464,GO:0055114,GO:0071944	-	ko:K03614	-	-	-	-	ko00000	-	-	-	NQR2_RnfD_RnfE
KBIKCJMN_00234	406818.XBJ1_2307	0.0	1076.0	COG4656@1|root,COG4656@2|Bacteria,1QTUI@1224|Proteobacteria,1RMIM@1236|Gammaproteobacteria	1236|Gammaproteobacteria	C	Part of a membrane complex involved in electron transport	rnfC	GO:0003674,GO:0003824,GO:0008150,GO:0008152,GO:0016491,GO:0016651,GO:0055114	-	ko:K03615	-	-	-	-	ko00000	-	-	-	Complex1_51K,Fer4_10,Fer4_7,Fer4_8,RnfC_N,SLBB
KBIKCJMN_00235	406818.XBJ1_2308	1.61e-129	369.0	COG2878@1|root,COG2878@2|Bacteria,1MUWU@1224|Proteobacteria,1RNSJ@1236|Gammaproteobacteria	1236|Gammaproteobacteria	C	Part of a membrane complex involved in electron transport	rnfB	GO:0003674,GO:0003824,GO:0008150,GO:0008152,GO:0016491,GO:0016651,GO:0055114	-	ko:K03616	-	-	-	-	ko00000	-	-	-	FeS,Fer4_21
KBIKCJMN_00236	406818.XBJ1_2309	9.09e-121	346.0	COG4657@1|root,COG4657@2|Bacteria,1MU8X@1224|Proteobacteria,1RQDN@1236|Gammaproteobacteria	1236|Gammaproteobacteria	C	Part of a membrane complex involved in electron transport	rnfA	GO:0003674,GO:0003824,GO:0005575,GO:0005623,GO:0005886,GO:0008150,GO:0008152,GO:0016020,GO:0016491,GO:0016651,GO:0044464,GO:0055114,GO:0071944	-	ko:K03617	-	-	-	-	ko00000	-	-	-	Rnf-Nqr
KBIKCJMN_00237	406818.XBJ1_2310	3.63e-95	278.0	29D1G@1|root,2ZZZI@2|Bacteria,1RCYV@1224|Proteobacteria,1S3X8@1236|Gammaproteobacteria	1236|Gammaproteobacteria	S	Membrane	ydgK	GO:0005575,GO:0005623,GO:0005886,GO:0016020,GO:0044464,GO:0071944	-	-	-	-	-	-	-	-	-	-	DUF2569
KBIKCJMN_00238	406818.XBJ1_2311	1.01e-249	685.0	COG0673@1|root,COG0673@2|Bacteria,1MU8F@1224|Proteobacteria,1RNKY@1236|Gammaproteobacteria	1236|Gammaproteobacteria	S	oxidoreductase	ydgJ	-	1.1.1.371	ko:K16044	ko00562,ko01120,map00562,map01120	-	R09954	RC00182	ko00000,ko00001,ko01000	-	-	-	GFO_IDH_MocA,GFO_IDH_MocA_C
KBIKCJMN_00239	406818.XBJ1_2312	1.59e-219	607.0	COG0385@1|root,COG0385@2|Bacteria,1MUMM@1224|Proteobacteria,1RN2S@1236|Gammaproteobacteria	1236|Gammaproteobacteria	S	Bile acid sodium symporter	yfeH	-	-	ko:K14347	-	-	-	-	ko00000,ko02000,ko04147	2.A.93.1	-	-	SBF_like
KBIKCJMN_00240	406818.XBJ1_2313	3.54e-231	637.0	COG1816@1|root,COG1816@2|Bacteria,1MWBV@1224|Proteobacteria,1RNVI@1236|Gammaproteobacteria	1236|Gammaproteobacteria	F	Catalyzes the hydrolytic deamination of adenine to hypoxanthine. Plays an important role in the purine salvage pathway and in nitrogen catabolism	add	GO:0003674,GO:0003824,GO:0004000,GO:0005575,GO:0005622,GO:0005623,GO:0005737,GO:0005829,GO:0006139,GO:0006144,GO:0006152,GO:0006154,GO:0006163,GO:0006164,GO:0006725,GO:0006753,GO:0006793,GO:0006796,GO:0006807,GO:0006950,GO:0006974,GO:0008150,GO:0008152,GO:0009056,GO:0009058,GO:0009112,GO:0009113,GO:0009116,GO:0009117,GO:0009119,GO:0009123,GO:0009124,GO:0009126,GO:0009127,GO:0009156,GO:0009161,GO:…	3.5.4.4	ko:K01488	ko00230,ko01100,ko05340,map00230,map01100,map05340	-	R01560,R02556	RC00477	ko00000,ko00001,ko01000	-	-	iSFV_1184.SFV_1640,iSF_1195.SF1648,iSFxv_1172.SFxv_1849,iS_1188.S1780	A_deaminase
KBIKCJMN_00241	406818.XBJ1_2314	0.0	894.0	COG5339@1|root,COG5339@2|Bacteria,1MYKE@1224|Proteobacteria,1RRAU@1236|Gammaproteobacteria	1236|Gammaproteobacteria	S	protein conserved in bacteria	ydgA	GO:0003674,GO:0005488,GO:0005515,GO:0042802	-	-	-	-	-	-	-	-	-	-	DUF945
KBIKCJMN_00242	406818.XBJ1_2315	3.05e-280	766.0	COG1482@1|root,COG1482@2|Bacteria,1MUD8@1224|Proteobacteria,1RQX8@1236|Gammaproteobacteria	1236|Gammaproteobacteria	G	Belongs to the mannose-6-phosphate isomerase type 1 family	manA	GO:0000032,GO:0000271,GO:0003674,GO:0003824,GO:0004476,GO:0005575,GO:0005622,GO:0005623,GO:0005737,GO:0005829,GO:0005975,GO:0005976,GO:0005996,GO:0006013,GO:0006056,GO:0006057,GO:0006139,GO:0006464,GO:0006486,GO:0006725,GO:0006807,GO:0008150,GO:0008152,GO:0009056,GO:0009058,GO:0009059,GO:0009100,GO:0009101,GO:0009225,GO:0009226,GO:0009242,GO:0009298,GO:0009987,GO:0016051,GO:0016052,GO:0016853,GO:…	5.3.1.8	ko:K01809	ko00051,ko00520,ko01100,ko01110,ko01130,map00051,map00520,map01100,map01110,map01130	M00114	R01819	RC00376	ko00000,ko00001,ko00002,ko01000	-	-	iAPECO1_1312.APECO1_696,iECOK1_1307.ECOK1_1731,iECS88_1305.ECS88_1659,iSFV_1184.SFV_1629,iSF_1195.SF1636,iSFxv_1172.SFxv_1833,iS_1188.S1767,iUMN146_1321.UM146_09090,iUTI89_1310.UTI89_C1801	PMI_typeI
KBIKCJMN_00243	406818.XBJ1_2316	0.0	913.0	COG0114@1|root,COG0114@2|Bacteria,1MUQI@1224|Proteobacteria,1RNUS@1236|Gammaproteobacteria	1236|Gammaproteobacteria	C	Involved in the TCA cycle. Catalyzes the stereospecific interconversion of fumarate to L-malate	fumC	GO:0003674,GO:0003824,GO:0004333,GO:0006082,GO:0006091,GO:0006099,GO:0006101,GO:0006106,GO:0006108,GO:0006950,GO:0006979,GO:0008150,GO:0008152,GO:0009060,GO:0009987,GO:0015980,GO:0016829,GO:0016835,GO:0016836,GO:0016999,GO:0017144,GO:0019752,GO:0043436,GO:0043648,GO:0044237,GO:0044238,GO:0044281,GO:0045333,GO:0050896,GO:0055114,GO:0071704,GO:0072350	4.2.1.2	ko:K01679	ko00020,ko00620,ko00720,ko01100,ko01110,ko01120,ko01130,ko01200,ko04934,ko05200,ko05211,map00020,map00620,map00720,map01100,map01110,map01120,map01130,map01200,map04934,map05200,map05211	M00009,M00011,M00173,M00376	R01082	RC00443	ko00000,ko00001,ko00002,ko01000	-	-	-	FumaraseC_C,Lyase_1
KBIKCJMN_00244	406818.XBJ1_2317	1.32e-218	603.0	28I61@1|root,2Z895@2|Bacteria,1NE22@1224|Proteobacteria,1RS77@1236|Gammaproteobacteria	1236|Gammaproteobacteria	L	Trans-acting protein required for termination of DNA replication. Binds to DNA replication terminator sequences (terA to terF) to prevent the passage of replication forks. The termination efficiency will be affected by the affinity of this protein for the terminator sequence	tus	GO:0003674,GO:0003676,GO:0003677,GO:0005488,GO:0005575,GO:0005622,GO:0005623,GO:0005737,GO:0006139,GO:0006259,GO:0006260,GO:0006261,GO:0006274,GO:0006275,GO:0006725,GO:0006807,GO:0008150,GO:0008152,GO:0008156,GO:0009058,GO:0009059,GO:0009889,GO:0009890,GO:0009892,GO:0009987,GO:0010556,GO:0010558,GO:0010605,GO:0019219,GO:0019222,GO:0031323,GO:0031324,GO:0031326,GO:0031327,GO:0034641,GO:0034645,GO:…	-	ko:K10748	-	-	-	-	ko00000,ko03032	-	-	-	Ter
KBIKCJMN_00245	406818.XBJ1_2318	1.63e-145	410.0	COG0664@1|root,COG0664@2|Bacteria,1NCQ0@1224|Proteobacteria,1SDUH@1236|Gammaproteobacteria	1236|Gammaproteobacteria	T	Winged helix-turn-helix DNA binding	-	-	-	-	-	-	-	-	-	-	-	-	HTH_46
KBIKCJMN_00246	406818.XBJ1_2319	2.76e-273	751.0	COG0477@1|root,COG2814@2|Bacteria,1MWFH@1224|Proteobacteria,1RPAT@1236|Gammaproteobacteria	1236|Gammaproteobacteria	EGP	Major facilitator superfamily	ynfM	GO:0005575,GO:0005623,GO:0005886,GO:0016020,GO:0044464,GO:0071944	-	ko:K08224	-	-	-	-	ko00000,ko02000	2.A.1.36	-	-	MFS_1,Sugar_tr
KBIKCJMN_00247	406818.XBJ1_2320	3.35e-146	416.0	COG0583@1|root,COG0583@2|Bacteria,1MXRP@1224|Proteobacteria,1RQP1@1236|Gammaproteobacteria	1236|Gammaproteobacteria	K	transcriptional regulator	ynfL	GO:0006355,GO:0008150,GO:0009889,GO:0010468,GO:0010556,GO:0019219,GO:0019222,GO:0031323,GO:0031326,GO:0050789,GO:0050794,GO:0051171,GO:0051252,GO:0060255,GO:0065007,GO:0080090,GO:1903506,GO:2000112,GO:2001141	-	-	-	-	-	-	-	-	-	-	HTH_1,LysR_substrate
KBIKCJMN_00248	406818.XBJ1_2321	4.62e-278	761.0	COG1940@1|root,COG1940@2|Bacteria,1MX6M@1224|Proteobacteria,1RNZ1@1236|Gammaproteobacteria	1236|Gammaproteobacteria	GK	Mlc, controls the expression of genes involved in the phosphotransferase and phosphoenolpyruvate systems, regulates genes involved in the uptake of sugars	mlc	GO:0003674,GO:0003676,GO:0003677,GO:0005488,GO:0005515,GO:0005575,GO:0005622,GO:0005623,GO:0005737,GO:0006139,GO:0006351,GO:0006725,GO:0006807,GO:0008150,GO:0008152,GO:0009058,GO:0009059,GO:0009987,GO:0010467,GO:0016070,GO:0018130,GO:0019438,GO:0032774,GO:0034641,GO:0034645,GO:0034654,GO:0042802,GO:0043170,GO:0044237,GO:0044238,GO:0044249,GO:0044260,GO:0044271,GO:0044424,GO:0044464,GO:0046483,GO:…	-	ko:K15545	-	-	-	-	ko00000,ko03000	-	-	-	ROK
KBIKCJMN_00249	406818.XBJ1_2322	1.83e-157	441.0	COG0132@1|root,COG0132@2|Bacteria,1NPX5@1224|Proteobacteria,1RRRI@1236|Gammaproteobacteria	1236|Gammaproteobacteria	H	Catalyzes a mechanistically unusual reaction, the ATP- dependent insertion of CO2 between the N7 and N8 nitrogen atoms of 7,8-diaminopelargonic acid (DAPA) to form an ureido ring	ynfK	GO:0003674,GO:0003824,GO:0004141,GO:0005575,GO:0005622,GO:0005623,GO:0005737,GO:0005829,GO:0006082,GO:0006732,GO:0006766,GO:0006767,GO:0006768,GO:0006790,GO:0006807,GO:0008150,GO:0008152,GO:0009058,GO:0009102,GO:0009108,GO:0009110,GO:0009987,GO:0016053,GO:0016874,GO:0016879,GO:0016882,GO:0017144,GO:0018130,GO:0019752,GO:0032787,GO:0034641,GO:0042364,GO:0043436,GO:0043603,GO:0043604,GO:0044237,GO:…	6.3.3.3	ko:K01935	ko00780,ko01100,map00780,map01100	M00123,M00573,M00577	R03182	RC00868	ko00000,ko00001,ko00002,ko01000	-	-	-	AAA_26
KBIKCJMN_00250	406817.XNC1_2309	8.18e-34	119.0	2CTGV@1|root,32STG@2|Bacteria,1N0CU@1224|Proteobacteria,1S9NS@1236|Gammaproteobacteria	1236|Gammaproteobacteria	S	membrane	ynfD	-	-	-	-	-	-	-	-	-	-	-	DUF1161
KBIKCJMN_00251	406818.XBJ1_2325	1.55e-79	236.0	2CSJ8@1|root,32SRB@2|Bacteria,1N0YE@1224|Proteobacteria,1S9BH@1236|Gammaproteobacteria	1236|Gammaproteobacteria	S	Belongs to the UPF0482 family	ynfB	GO:0005575,GO:0005623,GO:0009279,GO:0016020,GO:0019867,GO:0030312,GO:0030313,GO:0031975,GO:0044462,GO:0044464,GO:0071944	-	-	-	-	-	-	-	-	-	-	DUF1283
KBIKCJMN_00252	406818.XBJ1_2327	2.04e-172	481.0	COG4221@1|root,COG4221@2|Bacteria,1MUF8@1224|Proteobacteria,1RMKM@1236|Gammaproteobacteria	1236|Gammaproteobacteria	S	Belongs to the short-chain dehydrogenases reductases (SDR) family	ydfG	GO:0003674,GO:0003824,GO:0005575,GO:0005622,GO:0005623,GO:0005737,GO:0005829,GO:0006139,GO:0006206,GO:0006208,GO:0006212,GO:0006725,GO:0006807,GO:0008150,GO:0008152,GO:0009056,GO:0009112,GO:0009987,GO:0016491,GO:0016614,GO:0016616,GO:0017144,GO:0019860,GO:0031132,GO:0034641,GO:0035527,GO:0042737,GO:0044237,GO:0044238,GO:0044248,GO:0044270,GO:0044281,GO:0044424,GO:0044444,GO:0044464,GO:0046113,GO:…	1.1.1.381	ko:K16066	ko00240,ko00260,ko01100,map00240,map00260,map01100	-	R09289,R10851,R10852	RC00087,RC00525,RC03288	ko00000,ko00001,ko01000	-	-	-	adh_short
KBIKCJMN_00253	1198452.Jab_1c23750	1.13e-104	311.0	COG3231@1|root,COG3231@2|Bacteria	2|Bacteria	J	kanamycin kinase activity	ymdC	-	2.7.1.87,2.7.1.95	ko:K00897,ko:K10673,ko:K19272,ko:K19299,ko:K19300	-	M00766	-	-	br01600,ko00000,ko00002,ko01000,ko01504	-	-	-	APH
KBIKCJMN_00254	273526.SMDB11_3330	3.26e-150	428.0	COG3386@1|root,COG3386@2|Bacteria,1MU0C@1224|Proteobacteria,1RP40@1236|Gammaproteobacteria,400X0@613|Serratia	1236|Gammaproteobacteria	G	Gluconolactonase	gnl	-	3.1.1.17	ko:K01053	ko00030,ko00053,ko00930,ko01100,ko01110,ko01120,ko01130,ko01200,ko01220,map00030,map00053,map00930,map01100,map01110,map01120,map01130,map01200,map01220	M00129	R01519,R02933,R03751	RC00537,RC00983	ko00000,ko00001,ko00002,ko01000,ko04147	-	-	-	SGL
KBIKCJMN_00255	1196031.ALEG01000036_gene4011	8.62e-13	65.9	COG2320@1|root,COG2320@2|Bacteria,1V3IB@1239|Firmicutes,4HH5X@91061|Bacilli,1ZHJE@1386|Bacillus	91061|Bacilli	K	GrpB protein	yqkA	-	-	-	-	-	-	-	-	-	-	-	Acetyltransf_10,GrpB
KBIKCJMN_00256	1006004.GBAG_1915	1.25e-27	108.0	COG2801@1|root,COG2801@2|Bacteria,1MWVQ@1224|Proteobacteria,1SN67@1236|Gammaproteobacteria	1236|Gammaproteobacteria	L	PFAM Integrase catalytic	-	-	-	-	-	-	-	-	-	-	-	-	-
KBIKCJMN_00257	406818.XBJ1_2770	2.88e-148	418.0	COG5633@1|root,COG5633@2|Bacteria,1NFUC@1224|Proteobacteria,1SEPQ@1236|Gammaproteobacteria	1236|Gammaproteobacteria	S	Lipoprotein	-	-	-	-	-	-	-	-	-	-	-	-	-
KBIKCJMN_00258	406818.XBJ1_2769	1.07e-94	276.0	2DMWM@1|root,32U4H@2|Bacteria,1N2SS@1224|Proteobacteria,1S9T8@1236|Gammaproteobacteria	1236|Gammaproteobacteria	-	-	Z012_00645	-	-	-	-	-	-	-	-	-	-	-	-
KBIKCJMN_00259	243265.plu3741	4.45e-302	833.0	COG1069@1|root,COG1069@2|Bacteria,1MY11@1224|Proteobacteria,1RP3F@1236|Gammaproteobacteria	1236|Gammaproteobacteria	C	Belongs to the ribulokinase family	-	-	-	-	-	-	-	-	-	-	-	-	FGGY_C,FGGY_N
KBIKCJMN_00260	406818.XBJ1_2768	6.7e-60	186.0	2DZND@1|root,32VEJ@2|Bacteria,1N2ZR@1224|Proteobacteria,1S9ST@1236|Gammaproteobacteria	1236|Gammaproteobacteria	-	-	-	-	-	-	-	-	-	-	-	-	-	-	NIPSNAP
KBIKCJMN_00261	406817.XNC1_2593	1.44e-79	238.0	COG3791@1|root,COG3791@2|Bacteria,1N0KM@1224|Proteobacteria,1SA6W@1236|Gammaproteobacteria	1236|Gammaproteobacteria	S	Glutathione-dependent formaldehyde-activating	-	-	-	-	-	-	-	-	-	-	-	-	GFA
KBIKCJMN_00262	406818.XBJ1_2676	2.13e-150	423.0	COG2197@1|root,COG2197@2|Bacteria,1MWGM@1224|Proteobacteria,1RQ1J@1236|Gammaproteobacteria	1236|Gammaproteobacteria	K	response regulator	uvrY	GO:0000156,GO:0000160,GO:0003674,GO:0007154,GO:0007165,GO:0008150,GO:0009987,GO:0023052,GO:0035556,GO:0050789,GO:0050794,GO:0050896,GO:0051716,GO:0060089,GO:0065007	-	ko:K07689	ko02020,ko02025,ko02026,ko05111,map02020,map02025,map02026,map05111	M00475	-	-	ko00000,ko00001,ko00002,ko02022	-	-	-	GerE,Response_reg
KBIKCJMN_00263	406818.XBJ1_2675	0.0	1129.0	COG0322@1|root,COG0322@2|Bacteria,1MV38@1224|Proteobacteria,1RNGV@1236|Gammaproteobacteria	1236|Gammaproteobacteria	L	The UvrABC repair system catalyzes the recognition and processing of DNA lesions. UvrC both incises the 5' and 3' sides of the lesion. The N-terminal half is responsible for the 3' incision and the C-terminal half is responsible for the 5' incision	uvrC	GO:0003674,GO:0003824,GO:0004518,GO:0004519,GO:0004520,GO:0004536,GO:0005575,GO:0005622,GO:0005623,GO:0005737,GO:0006139,GO:0006259,GO:0006281,GO:0006725,GO:0006807,GO:0006950,GO:0006974,GO:0008150,GO:0008152,GO:0009314,GO:0009380,GO:0009381,GO:0009628,GO:0009987,GO:0016787,GO:0016788,GO:0032991,GO:0033554,GO:0034641,GO:0043170,GO:0044237,GO:0044238,GO:0044260,GO:0044424,GO:0044464,GO:0046483,GO:…	-	ko:K03703	ko03420,map03420	-	-	-	ko00000,ko00001,ko03400	-	-	-	GIY-YIG,HHH,HHH_2,HHH_5,UVR,UvrC_HhH_N
KBIKCJMN_00264	406818.XBJ1_2674	7.71e-128	363.0	COG0558@1|root,COG0558@2|Bacteria,1RCZ7@1224|Proteobacteria,1S465@1236|Gammaproteobacteria	1236|Gammaproteobacteria	I	Belongs to the CDP-alcohol phosphatidyltransferase class-I family	pgsA	GO:0003674,GO:0003824,GO:0005575,GO:0005623,GO:0005886,GO:0006629,GO:0006644,GO:0006650,GO:0006793,GO:0006796,GO:0008150,GO:0008152,GO:0008444,GO:0008610,GO:0008654,GO:0009058,GO:0009987,GO:0016020,GO:0016021,GO:0016740,GO:0016772,GO:0016780,GO:0017169,GO:0019637,GO:0031224,GO:0044237,GO:0044238,GO:0044249,GO:0044255,GO:0044425,GO:0044464,GO:0045017,GO:0046474,GO:0046486,GO:0071704,GO:0071944,GO:…	2.7.8.41,2.7.8.5	ko:K00995,ko:K08744	ko00564,ko01100,map00564,map01100	-	R01801,R02030	RC00002,RC00017,RC02795	ko00000,ko00001,ko01000	-	-	iAF1260.b1912,iAPECO1_1312.APECO1_954,iB21_1397.B21_01866,iBWG_1329.BWG_1721,iE2348C_1286.E2348C_2030,iEC042_1314.EC042_2073,iEC55989_1330.EC55989_2132,iECABU_c1320.ECABU_c21710,iECBD_1354.ECBD_1731,iECB_1328.ECB_01877,iECDH10B_1368.ECDH10B_2053,iECDH1ME8569_1439.ECDH1ME8569_1852,iECD_1391.ECD_01877,iECED1_1282.ECED1_2177,iECH74115_1262.ECH74115_2684,iECIAI1_1343.ECIAI1_1996,iECIAI39_1322.ECIAI39…	CDP-OH_P_transf
KBIKCJMN_00269	406817.XNC1_3055	2.27e-219	610.0	COG3500@1|root,COG3500@2|Bacteria,1MXT8@1224|Proteobacteria,1RMKC@1236|Gammaproteobacteria	1236|Gammaproteobacteria	S	late control	-	-	-	ko:K06905	-	-	-	-	ko00000	-	-	-	Phage_GPD
KBIKCJMN_00270	406817.XNC1_3056	7.1e-92	270.0	COG3499@1|root,COG3499@2|Bacteria,1MZJ7@1224|Proteobacteria,1S3NI@1236|Gammaproteobacteria	1236|Gammaproteobacteria	S	P2 GpU family protein	-	-	-	ko:K06906	-	-	-	-	ko00000	-	-	-	Phage_P2_GpU
KBIKCJMN_00271	406817.XNC1_3057	0.0	1197.0	COG5283@1|root,COG5283@2|Bacteria,1NFKU@1224|Proteobacteria,1RP2D@1236|Gammaproteobacteria	1236|Gammaproteobacteria	D	phage tail tape measure protein	-	-	-	-	-	-	-	-	-	-	-	-	PhageMin_Tail
KBIKCJMN_00272	406817.XNC1_3059	3.6e-53	168.0	2E3XV@1|root,32YUV@2|Bacteria,1N720@1224|Proteobacteria,1SCI4@1236|Gammaproteobacteria	1236|Gammaproteobacteria	S	Tail E family protein	-	-	-	-	-	-	-	-	-	-	-	-	Phage_TAC_7
KBIKCJMN_00273	406817.XNC1_3060	5.29e-116	332.0	COG3498@1|root,COG3498@2|Bacteria,1Q8HB@1224|Proteobacteria,1RPNF@1236|Gammaproteobacteria	1236|Gammaproteobacteria	S	major tail tube protein	FII	-	-	ko:K06908	-	-	-	-	ko00000	-	-	-	Phage_tube
KBIKCJMN_00274	406817.XNC1_3061	9.37e-258	709.0	COG3497@1|root,COG3497@2|Bacteria,1MW1V@1224|Proteobacteria,1RNUT@1236|Gammaproteobacteria	1236|Gammaproteobacteria	S	Tail sheath protein	-	-	-	ko:K06907	-	-	-	-	ko00000	-	-	-	Phage_sheath_1,Phage_sheath_1C
KBIKCJMN_00275	1121447.JONL01000012_gene3404	2.87e-14	71.2	296HD@1|root,2ZTSW@2|Bacteria,1P6GY@1224|Proteobacteria	1224|Proteobacteria	-	-	-	-	-	-	-	-	-	-	-	-	-	-	-
KBIKCJMN_00276	406818.XBJ1_1372	5.65e-64	202.0	COG2110@1|root,COG2110@2|Bacteria,1RDMN@1224|Proteobacteria,1S6U8@1236|Gammaproteobacteria	1236|Gammaproteobacteria	S	Tail fiber assembly protein	-	-	-	-	-	-	-	-	-	-	-	-	Caudo_TAP
KBIKCJMN_00277	590409.Dd586_3994	1.3e-16	87.4	COG5301@1|root,COG5301@2|Bacteria,1PGAN@1224|Proteobacteria,1TAKT@1236|Gammaproteobacteria,2JC0J@204037|Dickeya	1236|Gammaproteobacteria	S	Phage tail-collar fibre protein	-	-	-	-	-	-	-	-	-	-	-	-	Collar,DUF3751
KBIKCJMN_00278	1443113.LC20_01768	5.02e-91	271.0	COG3778@1|root,COG3778@2|Bacteria,1N3CF@1224|Proteobacteria,1S3EK@1236|Gammaproteobacteria,41D79@629|Yersinia	1236|Gammaproteobacteria	S	aa, and to Haemophilus influenzae Mu-like prophage FluMu protein gp48 hi1521 SW VG48_HAEIN (P44241) (168 aa) fasta scores E()	-	-	-	-	-	-	-	-	-	-	-	-	DUF2313
KBIKCJMN_00279	1524467.IV04_20600	3.93e-168	481.0	COG3299@1|root,COG3299@2|Bacteria,1PYEJ@1224|Proteobacteria,1S5FS@1236|Gammaproteobacteria	1236|Gammaproteobacteria	S	of phage Mu protein gp47	-	-	-	-	-	-	-	-	-	-	-	-	Baseplate_J
KBIKCJMN_00280	1524467.IV04_20595	2.83e-65	202.0	COG4381@1|root,COG4381@2|Bacteria,1N954@1224|Proteobacteria,1S7NU@1236|Gammaproteobacteria	1236|Gammaproteobacteria	S	Phage protein GP46	-	-	-	-	-	-	-	-	-	-	-	-	GP46
KBIKCJMN_00281	1443113.LC20_00508	1.36e-79	242.0	COG4384@1|root,COG4384@2|Bacteria,1RASK@1224|Proteobacteria,1S2B9@1236|Gammaproteobacteria,41FB9@629|Yersinia	1236|Gammaproteobacteria	S	Bacteriophage Mu Gp45 protein	-	-	-	-	-	-	-	-	-	-	-	-	Phage_Mu_Gp45
KBIKCJMN_00282	1524467.IV04_20585	1.51e-174	496.0	COG4379@1|root,COG4379@2|Bacteria,1MX68@1224|Proteobacteria,1RR6X@1236|Gammaproteobacteria	1236|Gammaproteobacteria	S	tail protein	-	-	-	-	-	-	-	-	-	-	-	-	Phage_GPD
KBIKCJMN_00283	1524467.IV04_20580	2.21e-164	479.0	COG4228@1|root,COG4228@2|Bacteria,1R4HU@1224|Proteobacteria,1RPRY@1236|Gammaproteobacteria	1236|Gammaproteobacteria	S	DNA circulation protein	-	-	-	-	-	-	-	-	-	-	-	-	DNA_circ_N
KBIKCJMN_00285	1163408.UU9_12283	1.03e-19	102.0	COG5283@1|root,COG5283@2|Bacteria,1R2AG@1224|Proteobacteria	1224|Proteobacteria	-	-	-	-	-	-	-	-	-	-	-	-	-	-	-
KBIKCJMN_00286	598467.BrE312_1935	7.61e-25	96.3	2E8FM@1|root,332TY@2|Bacteria,1NF5K@1224|Proteobacteria,1SFNC@1236|Gammaproteobacteria	1236|Gammaproteobacteria	S	Phage tail assembly chaperone proteins, E, or 41 or 14	-	-	-	-	-	-	-	-	-	-	-	-	Phage_TAC_7
KBIKCJMN_00287	1224318.DT73_00490	2.38e-57	180.0	2DP11@1|root,33031@2|Bacteria,1RH3P@1224|Proteobacteria,1S5Z2@1236|Gammaproteobacteria	1236|Gammaproteobacteria	S	Phage tail tube protein	-	-	-	-	-	-	-	-	-	-	-	-	Tail_tube
KBIKCJMN_00288	637910.ROD_25901	3.12e-235	661.0	COG4386@1|root,COG4386@2|Bacteria,1MXZD@1224|Proteobacteria,1RN4Q@1236|Gammaproteobacteria	1236|Gammaproteobacteria	N	Tail sheath protein	-	-	-	-	-	-	-	-	-	-	-	-	Phage_sheath_1,Phage_sheath_1C
KBIKCJMN_00289	633.DJ40_1295	7.1e-16	71.2	2EICU@1|root,33C46@2|Bacteria,1NGMA@1224|Proteobacteria,1SI5C@1236|Gammaproteobacteria,41GM8@629|Yersinia	1236|Gammaproteobacteria	S	Protein of unknown function (DUF2635)	-	-	-	-	-	-	-	-	-	-	-	-	DUF2635
KBIKCJMN_00290	598467.BrE312_1931	2.26e-82	248.0	2CG6P@1|root,2ZK4V@2|Bacteria,1RBRJ@1224|Proteobacteria,1S32Q@1236|Gammaproteobacteria	1236|Gammaproteobacteria	-	-	-	-	-	-	-	-	-	-	-	-	-	-	-
KBIKCJMN_00291	598467.BrE312_1930	2.31e-45	149.0	2DK90@1|root,32UEN@2|Bacteria,1N2TH@1224|Proteobacteria,1SB4T@1236|Gammaproteobacteria	1236|Gammaproteobacteria	-	-	-	-	-	-	-	-	-	-	-	-	-	-	-
KBIKCJMN_00293	1224318.DT73_00460	9.73e-207	577.0	2C57E@1|root,2Z8WK@2|Bacteria,1PPA2@1224|Proteobacteria,1RZPQ@1236|Gammaproteobacteria	1236|Gammaproteobacteria	S	capsid protein	JD73_18860	-	-	-	-	-	-	-	-	-	-	-	Phage_cap_E
KBIKCJMN_00294	1205683.CAKR01000009_gene1339	1.3e-49	161.0	2DMA4@1|root,32B9P@2|Bacteria,1MYHB@1224|Proteobacteria,1S7Y1@1236|Gammaproteobacteria,41HDW@629|Yersinia	1236|Gammaproteobacteria	S	Bacteriophage lambda head decoration protein D	-	-	-	-	-	-	-	-	-	-	-	-	HDPD
KBIKCJMN_00295	1524467.IV04_20515	4.86e-21	93.6	2BBD5@1|root,324W8@2|Bacteria,1RK89@1224|Proteobacteria,1S71I@1236|Gammaproteobacteria	1236|Gammaproteobacteria	-	-	-	-	-	-	-	-	-	-	-	-	-	-	-
KBIKCJMN_00296	1229485.AMYV01000104_gene2101	5.69e-155	440.0	COG0616@1|root,COG0616@2|Bacteria,1QGPW@1224|Proteobacteria,1RZZW@1236|Gammaproteobacteria	1236|Gammaproteobacteria	OU	peptidase	JD73_18850	-	-	ko:K21511	-	-	-	-	ko00000,ko01000	-	-	-	Peptidase_S49
KBIKCJMN_00297	637910.ROD_25991	0.0	886.0	COG5511@1|root,COG5511@2|Bacteria,1MVN4@1224|Proteobacteria,1RPUT@1236|Gammaproteobacteria,3WYG3@544|Citrobacter	1236|Gammaproteobacteria	S	Phage portal protein, lambda family	JD73_18735	-	-	-	-	-	-	-	-	-	-	-	Phage_portal_2
KBIKCJMN_00298	637910.ROD_26001	3e-29	106.0	2E1KD@1|root,32WXU@2|Bacteria,1N03N@1224|Proteobacteria,1S94J@1236|Gammaproteobacteria	1236|Gammaproteobacteria	S	gpW	-	-	-	-	-	-	-	-	-	-	-	-	gpW
KBIKCJMN_00299	1524467.IV04_20495	0.0	1169.0	COG5525@1|root,COG5525@2|Bacteria,1MVS3@1224|Proteobacteria,1RRH5@1236|Gammaproteobacteria,4044A@613|Serratia	1236|Gammaproteobacteria	S	Phage terminase large subunit (GpA)	A	-	3.1.21.4	ko:K21512	-	-	-	-	ko00000,ko01000	-	-	-	Terminase_GpA
KBIKCJMN_00300	598467.BrE312_1921	6.96e-84	253.0	28PTK@1|root,2ZCET@2|Bacteria,1RCMZ@1224|Proteobacteria,1S2QG@1236|Gammaproteobacteria	1236|Gammaproteobacteria	-	-	-	-	-	-	-	-	-	-	-	-	-	-	-
KBIKCJMN_00301	1229485.AMYV01000104_gene2106	6.37e-91	273.0	28I48@1|root,2Z87T@2|Bacteria,1QFM2@1224|Proteobacteria,1RZ5P@1236|Gammaproteobacteria	1236|Gammaproteobacteria	-	-	-	-	-	-	-	-	-	-	-	-	-	-	-
KBIKCJMN_00303	406818.XBJ1_2528	1.53e-15	72.8	2DP2P@1|root,3309S@2|Bacteria,1N9NI@1224|Proteobacteria,1SFHG@1236|Gammaproteobacteria	1236|Gammaproteobacteria	-	-	-	-	-	-	-	-	-	-	-	-	-	-	-
KBIKCJMN_00304	500637.PROVRUST_05569	1.57e-122	359.0	2DNPX@1|root,32YI7@2|Bacteria,1R7BW@1224|Proteobacteria,1S1KU@1236|Gammaproteobacteria,3ZA4T@586|Providencia	1236|Gammaproteobacteria	S	KilA-N	-	-	-	-	-	-	-	-	-	-	-	-	KilA-N,P63C
KBIKCJMN_00306	1453496.AT03_13370	9.56e-15	70.1	2EPDB@1|root,33GZX@2|Bacteria,1NHPP@1224|Proteobacteria,1SGHP@1236|Gammaproteobacteria	1236|Gammaproteobacteria	S	Domain of unknown function (DUF4752)	-	-	-	-	-	-	-	-	-	-	-	-	DUF4752
KBIKCJMN_00307	406818.XBJ1_3962	1.33e-67	206.0	2DQJ7@1|root,3377H@2|Bacteria,1N72G@1224|Proteobacteria,1SC9P@1236|Gammaproteobacteria	1236|Gammaproteobacteria	-	-	-	-	-	-	-	-	-	-	-	-	-	-	-
KBIKCJMN_00308	406818.XBJ1_3963	2.99e-85	251.0	COG3108@1|root,COG3108@2|Bacteria,1RICX@1224|Proteobacteria,1S6D5@1236|Gammaproteobacteria	1236|Gammaproteobacteria	S	peptidase M15	-	-	-	ko:K17733	-	-	-	-	ko00000,ko01000,ko01002,ko01011	-	-	-	Peptidase_M15_4
KBIKCJMN_00309	406818.XBJ1_3964	1.19e-66	202.0	2DNF2@1|root,32X6F@2|Bacteria,1NBKN@1224|Proteobacteria,1SCKD@1236|Gammaproteobacteria	1236|Gammaproteobacteria	S	Phage holin family (Lysis protein S)	-	-	-	-	-	-	-	-	-	-	-	-	Phage_holin_3_1
KBIKCJMN_00314	406818.XBJ1_0697	1.39e-184	513.0	COG0484@1|root,COG0484@2|Bacteria,1QHJU@1224|Proteobacteria,1RQCY@1236|Gammaproteobacteria	1236|Gammaproteobacteria	O	Antitermination protein	-	-	-	-	-	-	-	-	-	-	-	-	Antiterm
KBIKCJMN_00316	758.BBIX01000006_gene645	3.48e-48	157.0	COG3152@1|root,COG3152@2|Bacteria,1MZJ4@1224|Proteobacteria,1SA1N@1236|Gammaproteobacteria,1Y921@135625|Pasteurellales	135625|Pasteurellales	S	Protein of unknown function (DUF805)	Z012_06975	-	-	-	-	-	-	-	-	-	-	-	DUF805
KBIKCJMN_00317	406818.XBJ1_4121	2.04e-95	278.0	COG2128@1|root,COG2128@2|Bacteria,1RD1K@1224|Proteobacteria,1S714@1236|Gammaproteobacteria	1236|Gammaproteobacteria	S	Antioxidant protein with alkyl hydroperoxidase activity. Required for the reduction of the AhpC active site cysteine residues and for the regeneration of the AhpC enzyme activity	-	-	-	-	-	-	-	-	-	-	-	-	CMD
KBIKCJMN_00318	406818.XBJ1_4122	9.68e-253	699.0	COG1167@1|root,COG1167@2|Bacteria,1MVGT@1224|Proteobacteria,1RPFK@1236|Gammaproteobacteria	1236|Gammaproteobacteria	K	Transcriptional regulators containing a DNA-binding HTH domain and an aminotransferase domain (MocR family) and their eukaryotic orthologs	-	-	-	ko:K00375,ko:K05825	ko00300,ko01100,ko01130,ko01210,map00300,map01100,map01130,map01210	-	R01939	RC00006	ko00000,ko00001,ko01000,ko03000	-	-	-	Aminotran_1_2,GntR
KBIKCJMN_00319	406818.XBJ1_4128	6.15e-250	690.0	COG2211@1|root,COG2211@2|Bacteria	2|Bacteria	G	Major facilitator Superfamily	-	-	-	-	-	-	-	-	-	-	-	-	MFS_1
KBIKCJMN_00320	406818.XBJ1_4129	0.0	2038.0	COG3264@1|root,COG4942@1|root,COG3264@2|Bacteria,COG4942@2|Bacteria,1MWSA@1224|Proteobacteria,1RMYY@1236|Gammaproteobacteria	1236|Gammaproteobacteria	M	mechanosensitive ion channel	yjeP	-	-	ko:K05802,ko:K22051	-	-	-	-	ko00000,ko02000	1.A.23.1.1,1.A.23.1.2,1.A.23.1.3	-	-	MS_channel,MscS_TM,MscS_porin
KBIKCJMN_00321	406818.XBJ1_4130	1.74e-221	611.0	COG0688@1|root,COG0688@2|Bacteria,1MVT4@1224|Proteobacteria,1RN1U@1236|Gammaproteobacteria	1236|Gammaproteobacteria	I	Catalyzes the formation of phosphatidylethanolamine (PtdEtn) from phosphatidylserine (PtdSer)	psd	GO:0003674,GO:0003824,GO:0004609,GO:0006629,GO:0006644,GO:0006793,GO:0006796,GO:0008150,GO:0008152,GO:0008610,GO:0008654,GO:0009058,GO:0009987,GO:0016829,GO:0016830,GO:0016831,GO:0019637,GO:0044237,GO:0044238,GO:0044249,GO:0044255,GO:0071704,GO:0090407,GO:1901576	4.1.1.65	ko:K01613	ko00564,ko01100,ko01110,map00564,map01100,map01110	M00093	R02055	RC00299	ko00000,ko00001,ko00002,ko01000	-	-	iECNA114_1301.ECNA114_4379,iECSF_1327.ECSF_4049	PS_Dcarbxylase
KBIKCJMN_00322	406818.XBJ1_4131	4.24e-248	682.0	COG1162@1|root,COG1162@2|Bacteria,1MUEF@1224|Proteobacteria,1RMMB@1236|Gammaproteobacteria	1236|Gammaproteobacteria	S	One of several proteins that assist in the late maturation steps of the functional core of the 30S ribosomal subunit. Helps release RbfA from mature subunits. May play a role in the assembly of ribosomal proteins into the subunit. Circularly permuted GTPase that catalyzes slow GTP hydrolysis, GTPase activity is stimulated by the 30S ribosomal subunit	rsgA	GO:0000166,GO:0001882,GO:0001883,GO:0003674,GO:0003824,GO:0003924,GO:0005488,GO:0005575,GO:0005622,GO:0005623,GO:0005737,GO:0005829,GO:0008150,GO:0016462,GO:0016787,GO:0016817,GO:0016818,GO:0017076,GO:0017111,GO:0019001,GO:0019003,GO:0022613,GO:0032549,GO:0032550,GO:0032553,GO:0032555,GO:0032561,GO:0036094,GO:0042254,GO:0042274,GO:0043167,GO:0043168,GO:0044085,GO:0044424,GO:0044444,GO:0044464,GO:…	3.1.3.100	ko:K06949	ko00730,ko01100,map00730,map01100	-	R00615,R02135	RC00002,RC00017	ko00000,ko00001,ko01000,ko03009	-	-	iAF1260.b4161,iBWG_1329.BWG_3876,iECDH10B_1368.ECDH10B_4356,iECDH1ME8569_1439.ECDH1ME8569_4021,iEKO11_1354.EKO11_4148,iEcDH1_1363.EcDH1_3829,iEcolC_1368.EcolC_3849,iJO1366.b4161,iUMNK88_1353.UMNK88_5099,iY75_1357.Y75_RS21675	RsgA_GTPase
KBIKCJMN_00323	406818.XBJ1_4132	1.75e-128	365.0	COG1949@1|root,COG1949@2|Bacteria,1R9WX@1224|Proteobacteria,1S217@1236|Gammaproteobacteria	1236|Gammaproteobacteria	L	3'-to-5' exoribonuclease specific for small oligoribonucleotides	orn	GO:0000175,GO:0003674,GO:0003824,GO:0004518,GO:0004527,GO:0004529,GO:0004532,GO:0004536,GO:0004540,GO:0005575,GO:0005622,GO:0005623,GO:0005737,GO:0005829,GO:0006139,GO:0006259,GO:0006401,GO:0006725,GO:0006807,GO:0008150,GO:0008152,GO:0008296,GO:0008297,GO:0008310,GO:0008408,GO:0008946,GO:0009056,GO:0009057,GO:0009987,GO:0016070,GO:0016787,GO:0016788,GO:0016796,GO:0016895,GO:0016896,GO:0019439,GO:…	-	ko:K13288	ko03008,map03008	-	-	-	ko00000,ko00001,ko01000,ko03009,ko03019	-	-	-	RNase_T
KBIKCJMN_00327	406818.XBJ1_0309	2.15e-152	428.0	COG1309@1|root,COG1309@2|Bacteria,1QDVQ@1224|Proteobacteria,1RYFD@1236|Gammaproteobacteria	1236|Gammaproteobacteria	K	Bacterial regulatory proteins, tetR family	-	-	-	-	-	-	-	-	-	-	-	-	TetR_N
KBIKCJMN_00328	406818.XBJ1_0310	0.0	4462.0	COG1020@1|root,COG1020@2|Bacteria,1QK4F@1224|Proteobacteria,1RPAG@1236|Gammaproteobacteria	1236|Gammaproteobacteria	Q	COG1020 Non-ribosomal peptide synthetase modules and related proteins	-	-	-	-	-	-	-	-	-	-	-	-	AMP-binding,AMP-binding_C,Condensation,Formyl_trans_C,Formyl_trans_N,PP-binding,Thioesterase
KBIKCJMN_00329	406818.XBJ1_0311	4.14e-278	761.0	COG0654@1|root,COG0654@2|Bacteria,1MWWT@1224|Proteobacteria,1RP3Z@1236|Gammaproteobacteria	1236|Gammaproteobacteria	CH	COG0654 2-polyprenyl-6-methoxyphenol hydroxylase and related FAD-dependent oxidoreductases	-	-	-	-	-	-	-	-	-	-	-	-	FAD_binding_3
KBIKCJMN_00330	406818.XBJ1_0312	0.0	2181.0	COG1014@1|root,COG4231@1|root,COG1014@2|Bacteria,COG4231@2|Bacteria,1MUKS@1224|Proteobacteria,1RSEQ@1236|Gammaproteobacteria	1236|Gammaproteobacteria	C	indolepyruvate ferredoxin oxidoreductase	-	-	1.2.7.8	ko:K04090	-	-	-	-	br01601,ko00000,ko01000	-	-	-	POR,TPP_enzyme_C
KBIKCJMN_00332	82996.sch_03035	6.6e-175	493.0	COG0583@1|root,COG0583@2|Bacteria,1MW16@1224|Proteobacteria,1RS6U@1236|Gammaproteobacteria,404UX@613|Serratia	1236|Gammaproteobacteria	K	LysR substrate binding domain	-	-	-	-	-	-	-	-	-	-	-	-	HTH_1,LysR_substrate
KBIKCJMN_00333	82996.sch_03030	7.83e-179	510.0	COG0477@1|root,COG2814@2|Bacteria,1MVD0@1224|Proteobacteria,1RYX1@1236|Gammaproteobacteria,401QQ@613|Serratia	1236|Gammaproteobacteria	EGP	Major Facilitator Superfamily	-	-	-	-	-	-	-	-	-	-	-	-	MFS_1
KBIKCJMN_00334	1331060.RLDS_25260	5.41e-29	107.0	COG4993@1|root,COG4993@2|Bacteria,1MUQX@1224|Proteobacteria,2TQMV@28211|Alphaproteobacteria,2K0W1@204457|Sphingomonadales	204457|Sphingomonadales	G	Glucose dehydrogenase	-	-	1.1.5.2	ko:K00117	ko00030,ko01100,ko01110,ko01130,map00030,map01100,map01110,map01130	-	R06620	RC00066	ko00000,ko00001,ko01000	-	-	-	PQQ,PQQ_2
KBIKCJMN_00335	296591.Bpro_0413	3.3e-173	501.0	COG0154@1|root,COG0154@2|Bacteria,1MUKC@1224|Proteobacteria,2VK6D@28216|Betaproteobacteria	28216|Betaproteobacteria	J	Belongs to the amidase family	-	-	3.5.1.4	ko:K01426	ko00330,ko00360,ko00380,ko00627,ko00643,ko01120,map00330,map00360,map00380,map00627,map00643,map01120	-	R02540,R03096,R03180,R03909,R05551,R05590	RC00010,RC00100,RC00950,RC01025	ko00000,ko00001,ko01000	-	-	-	Amidase
KBIKCJMN_00336	406817.XNC1_0446	3.62e-276	763.0	COG2368@1|root,COG2368@2|Bacteria,1PEQG@1224|Proteobacteria,1RQ3I@1236|Gammaproteobacteria	1236|Gammaproteobacteria	Q	4-hydroxyphenylacetate 3-monooxygenase oxygenase component	-	-	1.14.14.9	ko:K00483	ko00350,ko01120,ko01220,map00350,map01120,map01220	-	R02698,R03299	RC00046	ko00000,ko00001,ko01000	-	-	-	HpaB,HpaB_N
KBIKCJMN_00338	406818.XBJ1_0316	4.91e-287	783.0	COG1600@1|root,COG1600@2|Bacteria,1MV1H@1224|Proteobacteria,1RMD9@1236|Gammaproteobacteria	1236|Gammaproteobacteria	C	Catalyzes the conversion of epoxyqueuosine (oQ) to queuosine (Q), which is a hypermodified base found in the wobble positions of tRNA(Asp), tRNA(Asn), tRNA(His) and tRNA(Tyr)	queG	GO:0003674,GO:0003824,GO:0006091,GO:0006139,GO:0006725,GO:0006807,GO:0008150,GO:0008152,GO:0008616,GO:0009055,GO:0009058,GO:0009116,GO:0009119,GO:0009163,GO:0009987,GO:0016491,GO:0018130,GO:0019438,GO:0022900,GO:0034404,GO:0034641,GO:0034654,GO:0042455,GO:0044237,GO:0044238,GO:0044249,GO:0044271,GO:0044281,GO:0044283,GO:0046116,GO:0046483,GO:0052693,GO:0055086,GO:0055114,GO:0071704,GO:1901135,GO:…	1.17.99.6	ko:K18979	-	-	-	-	ko00000,ko01000,ko03016	-	-	-	DUF1730,Fer4_16
KBIKCJMN_00339	406818.XBJ1_0317	3.43e-106	306.0	COG0802@1|root,COG0802@2|Bacteria,1RGYU@1224|Proteobacteria,1S6IB@1236|Gammaproteobacteria	1236|Gammaproteobacteria	S	ATPase or kinase	yjeE	GO:0000166,GO:0002949,GO:0003674,GO:0003824,GO:0005488,GO:0005515,GO:0006139,GO:0006396,GO:0006399,GO:0006400,GO:0006725,GO:0006807,GO:0008033,GO:0008150,GO:0008152,GO:0009451,GO:0009987,GO:0010467,GO:0016070,GO:0016462,GO:0016787,GO:0016817,GO:0016818,GO:0016887,GO:0017076,GO:0017111,GO:0030554,GO:0032553,GO:0032555,GO:0032559,GO:0034470,GO:0034641,GO:0034660,GO:0036094,GO:0042802,GO:0043167,GO:…	-	ko:K06925	-	-	-	-	ko00000,ko03016	-	-	-	TsaE
KBIKCJMN_00340	406818.XBJ1_0318	2.06e-296	811.0	COG0860@1|root,COG0860@2|Bacteria,1MUQK@1224|Proteobacteria,1RMP1@1236|Gammaproteobacteria	1236|Gammaproteobacteria	M	N-acetylmuramoyl-L-alanine amidase	amiB	GO:0000003,GO:0000910,GO:0003674,GO:0003824,GO:0005575,GO:0005623,GO:0007049,GO:0008150,GO:0008745,GO:0009987,GO:0016787,GO:0016810,GO:0016811,GO:0019954,GO:0022402,GO:0022414,GO:0030288,GO:0030313,GO:0031975,GO:0032505,GO:0042597,GO:0043093,GO:0044464,GO:0051301,GO:0061783	3.5.1.28	ko:K01448	ko01503,map01503	M00727	R04112	RC00064,RC00141	ko00000,ko00001,ko00002,ko01000,ko01011,ko03036	-	-	iG2583_1286.G2583_4996	AMIN,Amidase_3,LysM
KBIKCJMN_00341	406818.XBJ1_0319	0.0	1221.0	COG0323@1|root,COG0323@2|Bacteria,1MV61@1224|Proteobacteria,1RM89@1236|Gammaproteobacteria	1236|Gammaproteobacteria	L	This protein is involved in the repair of mismatches in DNA. It is required for dam-dependent methyl-directed DNA mismatch repair. May act as a molecular matchmaker , a protein that promotes the formation of a stable complex between two or more DNA-binding proteins in an ATP-dependent manner without itself being part of a final effector complex	mutL	GO:0000018,GO:0000166,GO:0003674,GO:0003676,GO:0003677,GO:0003697,GO:0003824,GO:0005488,GO:0005515,GO:0005524,GO:0005575,GO:0005622,GO:0005623,GO:0006139,GO:0006259,GO:0006281,GO:0006298,GO:0006725,GO:0006807,GO:0006950,GO:0006974,GO:0008144,GO:0008150,GO:0008152,GO:0009987,GO:0016462,GO:0016787,GO:0016817,GO:0016818,GO:0016887,GO:0017076,GO:0017111,GO:0019219,GO:0019222,GO:0030554,GO:0031323,GO:…	-	ko:K03572	ko03430,map03430	-	-	-	ko00000,ko00001,ko03400	-	-	-	DNA_mis_repair,HATPase_c_3,MutL_C
KBIKCJMN_00342	406817.XNC1_0454	3.3e-210	582.0	COG0324@1|root,COG0324@2|Bacteria,1MUB2@1224|Proteobacteria,1RMDU@1236|Gammaproteobacteria	1236|Gammaproteobacteria	F	Catalyzes the transfer of a dimethylallyl group onto the adenine at position 37 in tRNAs that read codons beginning with uridine, leading to the formation of N6-(dimethylallyl)adenosine (i(6)A)	miaA	GO:0003674,GO:0003824,GO:0006139,GO:0006396,GO:0006399,GO:0006400,GO:0006417,GO:0006725,GO:0006807,GO:0006950,GO:0008033,GO:0008150,GO:0008152,GO:0009266,GO:0009408,GO:0009451,GO:0009628,GO:0009889,GO:0009987,GO:0010467,GO:0010468,GO:0010556,GO:0010608,GO:0016070,GO:0016740,GO:0016765,GO:0019222,GO:0031323,GO:0031326,GO:0032268,GO:0033554,GO:0034248,GO:0034470,GO:0034605,GO:0034641,GO:0034660,GO:…	2.5.1.75	ko:K00791	ko00908,ko01100,ko01110,map00908,map01100,map01110	-	R01122	RC02820	ko00000,ko00001,ko01000,ko01006,ko03016	-	-	-	IPPT
KBIKCJMN_00343	406818.XBJ1_0321	3.57e-62	191.0	COG1923@1|root,COG1923@2|Bacteria,1MZM1@1224|Proteobacteria,1S8W0@1236|Gammaproteobacteria	1236|Gammaproteobacteria	J	RNA chaperone that binds small regulatory RNA (sRNAs) and mRNAs to facilitate mRNA translational regulation in response to envelope stress, environmental stress and changes in metabolite concentrations. Also binds with high specificity to tRNAs	hfq	GO:0003674,GO:0003676,GO:0003677,GO:0003681,GO:0003723,GO:0005488,GO:0005575,GO:0005622,GO:0005623,GO:0005737,GO:0005829,GO:0006139,GO:0006378,GO:0006396,GO:0006397,GO:0006417,GO:0006725,GO:0006807,GO:0008150,GO:0008152,GO:0009889,GO:0009890,GO:0009891,GO:0009892,GO:0009893,GO:0009987,GO:0010467,GO:0010468,GO:0010556,GO:0010557,GO:0010558,GO:0010604,GO:0010605,GO:0010608,GO:0010628,GO:0010629,GO:…	-	ko:K03666	ko02024,ko03018,ko05111,map02024,map03018,map05111	-	-	-	ko00000,ko00001,ko03019,ko03036	-	-	-	Hfq
KBIKCJMN_00344	406818.XBJ1_0322	1.71e-301	823.0	COG2262@1|root,COG2262@2|Bacteria,1MUA0@1224|Proteobacteria,1RN7V@1236|Gammaproteobacteria	1236|Gammaproteobacteria	S	GTPase that associates with the 50S ribosomal subunit and may have a role during protein synthesis or ribosome biogenesis	hflX	GO:0000166,GO:0001882,GO:0001883,GO:0003674,GO:0003676,GO:0003723,GO:0003824,GO:0003924,GO:0005488,GO:0005524,GO:0005525,GO:0005575,GO:0005622,GO:0005623,GO:0005737,GO:0005829,GO:0006412,GO:0006414,GO:0006417,GO:0006464,GO:0006468,GO:0006518,GO:0006793,GO:0006796,GO:0006807,GO:0006950,GO:0006996,GO:0008144,GO:0008150,GO:0008152,GO:0009058,GO:0009059,GO:0009266,GO:0009408,GO:0009628,GO:0009889,GO:…	-	ko:K03665	-	-	-	-	ko00000,ko03009	-	-	-	GTP-bdg_M,GTP-bdg_N,MMR_HSR1
KBIKCJMN_00345	406818.XBJ1_0323	1.32e-260	718.0	COG0330@1|root,COG0330@2|Bacteria,1MUM2@1224|Proteobacteria,1RMUG@1236|Gammaproteobacteria	1236|Gammaproteobacteria	O	HflC and HflK could encode or regulate a protease	hflK	GO:0003674,GO:0003824,GO:0005575,GO:0005622,GO:0005623,GO:0005737,GO:0005829,GO:0005886,GO:0005887,GO:0006508,GO:0006807,GO:0006950,GO:0008150,GO:0008152,GO:0008233,GO:0009266,GO:0009408,GO:0009628,GO:0009897,GO:0009986,GO:0016020,GO:0016021,GO:0016787,GO:0019538,GO:0031224,GO:0031226,GO:0031233,GO:0032991,GO:0043086,GO:0043170,GO:0044092,GO:0044238,GO:0044424,GO:0044425,GO:0044444,GO:0044459,GO:…	-	ko:K04088	-	M00742	-	-	ko00000,ko00002,ko01000	-	-	-	Band_7,HflK_N
KBIKCJMN_00346	406818.XBJ1_0324	3.92e-209	582.0	COG0330@1|root,COG0330@2|Bacteria,1MV7R@1224|Proteobacteria,1RM8Z@1236|Gammaproteobacteria	1236|Gammaproteobacteria	O	HflC and HflK could regulate a protease	hflC	GO:0003674,GO:0003824,GO:0005575,GO:0005623,GO:0005886,GO:0005887,GO:0006508,GO:0006807,GO:0006950,GO:0008150,GO:0008152,GO:0008233,GO:0009266,GO:0009408,GO:0009628,GO:0009897,GO:0009986,GO:0016020,GO:0016021,GO:0016787,GO:0019538,GO:0031224,GO:0031226,GO:0031233,GO:0032991,GO:0043086,GO:0043170,GO:0044092,GO:0044238,GO:0044425,GO:0044459,GO:0044464,GO:0050790,GO:0050896,GO:0065007,GO:0065009,GO:…	-	ko:K04087	-	M00742	-	-	ko00000,ko00002,ko01000	-	-	-	Band_7
KBIKCJMN_00347	406818.XBJ1_0325	1.5e-314	856.0	COG0104@1|root,COG0104@2|Bacteria,1MU5B@1224|Proteobacteria,1RNEW@1236|Gammaproteobacteria	1236|Gammaproteobacteria	F	Plays an important role in the de novo pathway of purine nucleotide biosynthesis. Catalyzes the first committed step in the biosynthesis of AMP from IMP	purA	GO:0003674,GO:0003824,GO:0004019,GO:0005575,GO:0005622,GO:0005623,GO:0005737,GO:0005829,GO:0006139,GO:0006163,GO:0006164,GO:0006167,GO:0006725,GO:0006753,GO:0006793,GO:0006796,GO:0006807,GO:0006950,GO:0006974,GO:0008150,GO:0008152,GO:0009058,GO:0009116,GO:0009117,GO:0009119,GO:0009123,GO:0009124,GO:0009126,GO:0009127,GO:0009150,GO:0009152,GO:0009156,GO:0009161,GO:0009163,GO:0009165,GO:0009167,GO:…	6.3.4.4	ko:K01939	ko00230,ko00250,ko01100,map00230,map00250,map01100	M00049	R01135	RC00458,RC00459	ko00000,ko00001,ko00002,ko01000	-	-	iECNA114_1301.ECNA114_4393,iECSF_1327.ECSF_4063,iJN746.PP_4889	Adenylsucc_synt
KBIKCJMN_00348	406818.XBJ1_0326	9.82e-92	268.0	COG1959@1|root,COG1959@2|Bacteria,1N05H@1224|Proteobacteria,1S8SJ@1236|Gammaproteobacteria	1236|Gammaproteobacteria	K	Nitric oxide-sensitive repressor of genes involved in protecting the cell against nitrosative stress. May require iron for activity	nsrR	GO:0000976,GO:0001067,GO:0001130,GO:0001217,GO:0003674,GO:0003676,GO:0003677,GO:0003690,GO:0003700,GO:0005488,GO:0005575,GO:0006355,GO:0008150,GO:0009889,GO:0009890,GO:0009892,GO:0010468,GO:0010556,GO:0010558,GO:0010605,GO:0010629,GO:0019219,GO:0019222,GO:0031323,GO:0031324,GO:0031326,GO:0031327,GO:0032991,GO:0032993,GO:0043565,GO:0044212,GO:0045892,GO:0045934,GO:0048519,GO:0048523,GO:0050789,GO:…	-	ko:K13771	ko05132,map05132	-	-	-	ko00000,ko00001,ko03000	-	-	-	Rrf2
KBIKCJMN_00349	406818.XBJ1_0327	0.0	1550.0	COG0557@1|root,COG0557@2|Bacteria,1MUS6@1224|Proteobacteria,1RMQE@1236|Gammaproteobacteria	1236|Gammaproteobacteria	J	3'-5' exoribonuclease that releases 5'-nucleoside monophosphates and is involved in maturation of structured RNAs	rnr	GO:0000175,GO:0003674,GO:0003724,GO:0003824,GO:0004386,GO:0004518,GO:0004527,GO:0004532,GO:0004540,GO:0005575,GO:0005622,GO:0005623,GO:0005737,GO:0005829,GO:0006139,GO:0006396,GO:0006401,GO:0006402,GO:0006725,GO:0006807,GO:0006950,GO:0008150,GO:0008152,GO:0008408,GO:0008997,GO:0009056,GO:0009057,GO:0009266,GO:0009409,GO:0009628,GO:0009892,GO:0009987,GO:0010467,GO:0010468,GO:0010605,GO:0010629,GO:…	-	ko:K12573	ko03018,map03018	-	-	-	ko00000,ko00001,ko01000,ko03016,ko03019	-	-	-	HTH_12,OB_RNB,RNB,S1
KBIKCJMN_00350	406818.XBJ1_0328	2.38e-169	473.0	COG0566@1|root,COG0566@2|Bacteria,1MWCM@1224|Proteobacteria,1RN2F@1236|Gammaproteobacteria	1236|Gammaproteobacteria	J	Specifically methylates the ribose of guanosine 2251 in 23S rRNA	rlmB	GO:0000154,GO:0000451,GO:0000453,GO:0001510,GO:0003674,GO:0003824,GO:0005575,GO:0005622,GO:0005623,GO:0005737,GO:0005829,GO:0006139,GO:0006364,GO:0006396,GO:0006725,GO:0006807,GO:0008150,GO:0008152,GO:0008168,GO:0008171,GO:0008173,GO:0008649,GO:0008757,GO:0009451,GO:0009987,GO:0010467,GO:0016070,GO:0016072,GO:0016435,GO:0016740,GO:0016741,GO:0022613,GO:0031167,GO:0032259,GO:0034470,GO:0034641,GO:…	2.1.1.185	ko:K03218	-	-	-	-	ko00000,ko01000,ko03009	-	-	-	SpoU_methylase,SpoU_sub_bind
KBIKCJMN_00351	406818.XBJ1_0329	3.24e-89	261.0	COG0360@1|root,COG0360@2|Bacteria,1RH82@1224|Proteobacteria,1S5VU@1236|Gammaproteobacteria	1236|Gammaproteobacteria	J	Binds together with S18 to 16S ribosomal RNA	rpsF	GO:0003674,GO:0003676,GO:0003723,GO:0003729,GO:0003735,GO:0005198,GO:0005488,GO:0005575,GO:0005622,GO:0005623,GO:0005737,GO:0005829,GO:0005840,GO:0006412,GO:0006518,GO:0006807,GO:0008150,GO:0008152,GO:0009058,GO:0009059,GO:0009987,GO:0010467,GO:0015935,GO:0019538,GO:0019843,GO:0022626,GO:0022627,GO:0032991,GO:0034641,GO:0034645,GO:0043043,GO:0043170,GO:0043226,GO:0043228,GO:0043229,GO:0043232,GO:…	-	ko:K02990	ko03010,map03010	M00178	-	-	br01610,ko00000,ko00001,ko00002,ko03011,ko03029	-	-	-	Ribosomal_S6
KBIKCJMN_00352	406818.XBJ1_0331	1.79e-46	149.0	COG0238@1|root,COG0238@2|Bacteria,1MZ8U@1224|Proteobacteria,1S8R8@1236|Gammaproteobacteria	1236|Gammaproteobacteria	J	Binds as a heterodimer with protein S6 to the central domain of the 16S rRNA, where it helps stabilize the platform of the 30S subunit	rpsR	GO:0003674,GO:0003676,GO:0003723,GO:0003729,GO:0003735,GO:0005198,GO:0005488,GO:0005575,GO:0005622,GO:0005623,GO:0005737,GO:0005829,GO:0005840,GO:0006412,GO:0006518,GO:0006807,GO:0008150,GO:0008152,GO:0009058,GO:0009059,GO:0009987,GO:0010467,GO:0015935,GO:0019538,GO:0019843,GO:0022626,GO:0022627,GO:0032991,GO:0034641,GO:0034645,GO:0043043,GO:0043170,GO:0043226,GO:0043228,GO:0043229,GO:0043232,GO:…	-	ko:K02963	ko03010,map03010	M00178	-	-	br01610,ko00000,ko00001,ko00002,ko03011	-	-	-	Ribosomal_S18
KBIKCJMN_00353	406818.XBJ1_0332	6.95e-95	277.0	COG0359@1|root,COG0359@2|Bacteria,1RD0R@1224|Proteobacteria,1S3WS@1236|Gammaproteobacteria	1236|Gammaproteobacteria	J	Binds to the 23S rRNA	rplI	GO:0003674,GO:0003676,GO:0003723,GO:0003735,GO:0005198,GO:0005488,GO:0005575,GO:0005622,GO:0005623,GO:0005737,GO:0005829,GO:0005840,GO:0006412,GO:0006518,GO:0006807,GO:0008150,GO:0008152,GO:0009058,GO:0009059,GO:0009987,GO:0010467,GO:0015934,GO:0019538,GO:0019843,GO:0022625,GO:0022626,GO:0032991,GO:0034641,GO:0034645,GO:0043043,GO:0043170,GO:0043226,GO:0043228,GO:0043229,GO:0043232,GO:0043603,GO:…	-	ko:K02939	ko03010,map03010	M00178	-	-	br01610,ko00000,ko00001,ko00002,ko03011	-	-	-	Ribosomal_L9_C,Ribosomal_L9_N
KBIKCJMN_00354	406818.XBJ1_0333	1.15e-143	405.0	COG0545@1|root,COG0545@2|Bacteria,1RDA1@1224|Proteobacteria,1RPMP@1236|Gammaproteobacteria	1236|Gammaproteobacteria	O	Peptidyl-prolyl cis-trans	fklB	GO:0000413,GO:0003674,GO:0003755,GO:0003824,GO:0005488,GO:0005515,GO:0005527,GO:0005528,GO:0005575,GO:0005622,GO:0005623,GO:0005737,GO:0005829,GO:0006464,GO:0006807,GO:0008144,GO:0008150,GO:0008152,GO:0009987,GO:0016853,GO:0016859,GO:0018193,GO:0018208,GO:0019538,GO:0036211,GO:0042597,GO:0042802,GO:0043170,GO:0043412,GO:0044237,GO:0044238,GO:0044260,GO:0044267,GO:0044424,GO:0044444,GO:0044464,GO:…	5.2.1.8	ko:K03773	-	-	-	-	ko00000,ko01000,ko03110	-	-	-	FKBP_C,FKBP_N
KBIKCJMN_00355	406818.XBJ1_0334	2.6e-178	496.0	COG1218@1|root,COG1218@2|Bacteria,1N0GY@1224|Proteobacteria,1RP5A@1236|Gammaproteobacteria	1236|Gammaproteobacteria	P	3'(2'),5'-bisphosphate nucleotidase	cysQ	GO:0000103,GO:0000287,GO:0003674,GO:0003824,GO:0005488,GO:0006790,GO:0006793,GO:0006796,GO:0008150,GO:0008152,GO:0008252,GO:0008441,GO:0009987,GO:0016311,GO:0016787,GO:0016788,GO:0016791,GO:0042578,GO:0043167,GO:0043169,GO:0044237,GO:0046872	3.1.3.7	ko:K01082	ko00920,ko01100,ko01120,ko01130,map00920,map01100,map01120,map01130	-	R00188,R00508	RC00078	ko00000,ko00001,ko01000,ko03016	-	-	iAPECO1_1312.APECO1_2172,iE2348C_1286.E2348C_4545,iEC042_1314.EC042_4695,iEC55989_1330.EC55989_4774,iECABU_c1320.ECABU_c47840,iECIAI1_1343.ECIAI1_4448,iECIAI39_1322.ECIAI39_4686,iECO103_1326.ECO103_5013,iECO111_1330.ECO111_5101,iECO26_1355.ECO26_5384,iECOK1_1307.ECOK1_4735,iECP_1309.ECP_4468,iECSE_1348.ECSE_4520,iECSF_1327.ECSF_4108,iECUMN_1333.ECUMN_4751,iECW_1372.ECW_m4578,iEKO11_1354.EKO11_409…	Inositol_P
KBIKCJMN_00356	406818.XBJ1_0335	4.66e-118	338.0	COG3054@1|root,COG3054@2|Bacteria,1REC3@1224|Proteobacteria,1S3X5@1236|Gammaproteobacteria	1236|Gammaproteobacteria	S	transcriptional regulator	ytfJ	-	-	ko:K07109	-	-	-	-	ko00000	-	-	-	YtfJ_HI0045
KBIKCJMN_00357	406818.XBJ1_0337	2.49e-43	140.0	2CTIP@1|root,32STK@2|Bacteria,1MZ8V@1224|Proteobacteria,1S908@1236|Gammaproteobacteria	1236|Gammaproteobacteria	S	Protein of unknown function (DUF1107)	ytfK	-	-	-	-	-	-	-	-	-	-	-	DUF1107
KBIKCJMN_00358	406818.XBJ1_0338	6.26e-288	787.0	COG1253@1|root,COG1253@2|Bacteria,1MV3P@1224|Proteobacteria,1T1MS@1236|Gammaproteobacteria	1236|Gammaproteobacteria	P	Hemolysins and related proteins containing CBS domains	ytfL	GO:0005575,GO:0005623,GO:0005886,GO:0016020,GO:0044464,GO:0071944	-	-	-	-	-	-	-	-	-	-	CBS,CorC_HlyC,DUF21
KBIKCJMN_00359	406818.XBJ1_0340	3.19e-159	445.0	COG0225@1|root,COG0225@2|Bacteria,1MVUS@1224|Proteobacteria,1RNWU@1236|Gammaproteobacteria	1236|Gammaproteobacteria	O	Has an important function as a repair enzyme for proteins that have been inactivated by oxidation. Catalyzes the reversible oxidation-reduction of methionine sulfoxide in proteins to methionine	msrA	GO:0003674,GO:0003824,GO:0005575,GO:0005622,GO:0005623,GO:0005737,GO:0005829,GO:0006807,GO:0006950,GO:0006979,GO:0008113,GO:0008150,GO:0008152,GO:0009987,GO:0016491,GO:0016667,GO:0016671,GO:0019538,GO:0030091,GO:0033744,GO:0036456,GO:0043170,GO:0044237,GO:0044238,GO:0044260,GO:0044267,GO:0044424,GO:0044444,GO:0044464,GO:0050896,GO:0055114,GO:0071704,GO:1901564	1.8.4.11	ko:K07304	-	-	-	-	ko00000,ko01000	-	-	iECSE_1348.ECSE_4525	PMSR
KBIKCJMN_00360	406818.XBJ1_0341	0.0	1163.0	COG0729@1|root,COG0729@2|Bacteria,1MUKM@1224|Proteobacteria,1RNQ3@1236|Gammaproteobacteria	1236|Gammaproteobacteria	M	COG0729 Outer membrane protein	ytfM	GO:0002790,GO:0005575,GO:0005623,GO:0006810,GO:0008104,GO:0008150,GO:0009279,GO:0009306,GO:0009987,GO:0015031,GO:0015833,GO:0016020,GO:0016021,GO:0019867,GO:0030312,GO:0030313,GO:0031224,GO:0031230,GO:0031975,GO:0032940,GO:0032991,GO:0033036,GO:0042886,GO:0044425,GO:0044462,GO:0044464,GO:0045184,GO:0045203,GO:0046903,GO:0051179,GO:0051234,GO:0071702,GO:0071705,GO:0071944,GO:0097347	-	ko:K07278	-	-	-	-	ko00000,ko02000	1.B.33.2.4	-	-	Bac_surface_Ag,POTRA,POTRA_TamA_1
KBIKCJMN_00361	406818.XBJ1_0342	0.0	2355.0	COG2911@1|root,COG2911@2|Bacteria,1MUVD@1224|Proteobacteria,1RMMF@1236|Gammaproteobacteria	1236|Gammaproteobacteria	M	protein conserved in bacteria	ytfN	GO:0002790,GO:0005575,GO:0005623,GO:0005886,GO:0005887,GO:0006810,GO:0008104,GO:0008150,GO:0009306,GO:0009987,GO:0015031,GO:0015833,GO:0016020,GO:0016021,GO:0031224,GO:0031226,GO:0032940,GO:0032991,GO:0033036,GO:0042886,GO:0044425,GO:0044459,GO:0044464,GO:0045184,GO:0046903,GO:0051179,GO:0051234,GO:0071702,GO:0071705,GO:0071944,GO:0097347	-	ko:K09800	-	-	-	-	ko00000,ko02000	-	-	-	TamB
KBIKCJMN_00362	406818.XBJ1_0343	1.91e-82	243.0	COG2105@1|root,COG2105@2|Bacteria,1RH3X@1224|Proteobacteria,1S68T@1236|Gammaproteobacteria	1236|Gammaproteobacteria	S	AIG2 family	ytfP	GO:0005575,GO:0005622,GO:0005623,GO:0005737,GO:0005829,GO:0044424,GO:0044444,GO:0044464	-	-	-	-	-	-	-	-	-	-	GGACT
KBIKCJMN_00363	406818.XBJ1_0344	1.4e-127	362.0	COG0221@1|root,COG0221@2|Bacteria,1RA2F@1224|Proteobacteria,1RPVD@1236|Gammaproteobacteria	1236|Gammaproteobacteria	C	Catalyzes the hydrolysis of inorganic pyrophosphate (PPi) forming two phosphate ions	ppa	GO:0000287,GO:0003674,GO:0003824,GO:0004427,GO:0005488,GO:0005575,GO:0005622,GO:0005623,GO:0005737,GO:0005829,GO:0006793,GO:0008150,GO:0008152,GO:0008270,GO:0009987,GO:0016462,GO:0016787,GO:0016817,GO:0016818,GO:0043167,GO:0043169,GO:0044237,GO:0044424,GO:0044444,GO:0044464,GO:0046872,GO:0046914,GO:0050355	3.6.1.1	ko:K01507	ko00190,map00190	-	-	-	ko00000,ko00001,ko01000	-	-	iJN746.PP_0538,iPC815.YPO3521	Pyrophosphatase
KBIKCJMN_00364	406818.XBJ1_0346	3.72e-238	655.0	COG0158@1|root,COG0158@2|Bacteria,1MW0E@1224|Proteobacteria,1RNFF@1236|Gammaproteobacteria	1236|Gammaproteobacteria	G	D-fructose-1,6-bisphosphate 1-phosphohydrolase class 1	fbp	GO:0003674,GO:0003824,GO:0005575,GO:0005622,GO:0005623,GO:0005737,GO:0005829,GO:0005975,GO:0005984,GO:0005985,GO:0005986,GO:0005996,GO:0006000,GO:0006002,GO:0006006,GO:0006094,GO:0006793,GO:0006796,GO:0008150,GO:0008152,GO:0009058,GO:0009311,GO:0009312,GO:0009987,GO:0016043,GO:0016051,GO:0016311,GO:0016787,GO:0016788,GO:0016791,GO:0019203,GO:0019318,GO:0019319,GO:0019637,GO:0022607,GO:0030388,GO:…	3.1.3.11	ko:K03841	ko00010,ko00030,ko00051,ko00680,ko00710,ko01100,ko01110,ko01120,ko01130,ko01200,ko04152,ko04910,map00010,map00030,map00051,map00680,map00710,map01100,map01110,map01120,map01130,map01200,map04152,map04910	M00003,M00165,M00167,M00344	R00762,R04780	RC00017	ko00000,ko00001,ko00002,ko01000,ko04147	-	-	iUTI89_1310.UTI89_C4836,ic_1306.c5329	FBPase
KBIKCJMN_00365	406818.XBJ1_0347	0.0	932.0	COG0773@1|root,COG0773@2|Bacteria,1MUC5@1224|Proteobacteria,1RMMT@1236|Gammaproteobacteria	1236|Gammaproteobacteria	M	Reutilizes the intact tripeptide L-alanyl-gamma-D- glutamyl-meso-diaminopimelate by linking it to UDP-N- acetylmuramate	mpl	GO:0003674,GO:0003824,GO:0005488,GO:0005515,GO:0005575,GO:0005576,GO:0005622,GO:0005623,GO:0005737,GO:0016874,GO:0016879,GO:0016881,GO:0042802,GO:0044424,GO:0044464	6.3.2.45	ko:K02558	-	-	-	-	ko00000,ko01000	-	-	iSDY_1059.SDY_4251	Mur_ligase,Mur_ligase_C,Mur_ligase_M
KBIKCJMN_00366	406818.XBJ1_0348	1.56e-103	300.0	COG1438@1|root,COG1438@2|Bacteria,1N2AF@1224|Proteobacteria,1RSF7@1236|Gammaproteobacteria	1236|Gammaproteobacteria	K	Regulates arginine biosynthesis genes	argR	GO:0000820,GO:0000821,GO:0000976,GO:0000984,GO:0000986,GO:0000987,GO:0001017,GO:0001067,GO:0003674,GO:0003676,GO:0003677,GO:0003690,GO:0005488,GO:0005515,GO:0005575,GO:0005622,GO:0005623,GO:0005737,GO:0006082,GO:0006139,GO:0006259,GO:0006310,GO:0006355,GO:0006520,GO:0006521,GO:0006525,GO:0006725,GO:0006807,GO:0008150,GO:0008152,GO:0009064,GO:0009889,GO:0009890,GO:0009891,GO:0009892,GO:0009893,GO:…	-	ko:K03402	-	-	-	-	ko00000,ko03000	-	-	-	Arg_repressor,Arg_repressor_C
KBIKCJMN_00367	406818.XBJ1_0349	2.51e-209	580.0	COG0039@1|root,COG0039@2|Bacteria,1MV57@1224|Proteobacteria,1RMAX@1236|Gammaproteobacteria	1236|Gammaproteobacteria	C	Catalyzes the reversible oxidation of malate to oxaloacetate	mdh	GO:0003674,GO:0003824,GO:0004470,GO:0005575,GO:0005622,GO:0005623,GO:0005737,GO:0005829,GO:0005975,GO:0006082,GO:0006090,GO:0006091,GO:0006096,GO:0006099,GO:0006101,GO:0006108,GO:0006113,GO:0006139,GO:0006163,GO:0006164,GO:0006165,GO:0006725,GO:0006732,GO:0006733,GO:0006753,GO:0006754,GO:0006757,GO:0006793,GO:0006796,GO:0006807,GO:0008150,GO:0008152,GO:0009056,GO:0009058,GO:0009060,GO:0009061,GO:…	1.1.1.37	ko:K00024	ko00020,ko00270,ko00620,ko00630,ko00680,ko00710,ko00720,ko01100,ko01110,ko01120,ko01130,ko01200,map00020,map00270,map00620,map00630,map00680,map00710,map00720,map01100,map01110,map01120,map01130,map01200	M00009,M00011,M00012,M00168,M00173,M00346,M00374,M00620,M00740	R00342,R07136	RC00031	ko00000,ko00001,ko00002,ko01000	-	-	iEcolC_1368.EcolC_0470,iJN746.PP_0654	Ldh_1_C,Ldh_1_N
KBIKCJMN_00368	406818.XBJ1_0350	5.86e-60	184.0	COG3423@1|root,COG3423@2|Bacteria,1N8W7@1224|Proteobacteria,1S966@1236|Gammaproteobacteria	1236|Gammaproteobacteria	K	transcriptional regulator	sfsB	GO:0006139,GO:0006351,GO:0006725,GO:0006807,GO:0008150,GO:0008152,GO:0009058,GO:0009059,GO:0009987,GO:0010467,GO:0016070,GO:0018130,GO:0019438,GO:0032774,GO:0034641,GO:0034645,GO:0034654,GO:0043170,GO:0044237,GO:0044238,GO:0044249,GO:0044260,GO:0044271,GO:0046483,GO:0071704,GO:0090304,GO:0097659,GO:1901360,GO:1901362,GO:1901576	-	ko:K07724	-	-	-	-	ko00000,ko03000	-	-	-	HTH_35
KBIKCJMN_00369	406818.XBJ1_0351	8.46e-77	229.0	COG2932@1|root,COG2932@2|Bacteria,1N3DR@1224|Proteobacteria,1SBU6@1236|Gammaproteobacteria	1236|Gammaproteobacteria	K	Mu DNA-binding domain	-	-	-	-	-	-	-	-	-	-	-	-	HTH_Tnp_Mu_1
KBIKCJMN_00370	406818.XBJ1_0352	4.69e-86	253.0	COG2932@1|root,COG2932@2|Bacteria,1N47J@1224|Proteobacteria,1S8W2@1236|Gammaproteobacteria	1236|Gammaproteobacteria	K	DNA-binding	-	-	-	-	-	-	-	-	-	-	-	-	HTH_Tnp_Mu_1
KBIKCJMN_00371	406818.XBJ1_0353	2.77e-223	616.0	COG0142@1|root,COG0142@2|Bacteria,1MUK6@1224|Proteobacteria,1RPR7@1236|Gammaproteobacteria	1236|Gammaproteobacteria	H	Belongs to the FPP GGPP synthase family	ispB	GO:0003674,GO:0003824,GO:0004659,GO:0005488,GO:0005515,GO:0005575,GO:0005622,GO:0005623,GO:0005737,GO:0005829,GO:0006066,GO:0006629,GO:0006720,GO:0006732,GO:0006733,GO:0006743,GO:0006744,GO:0008150,GO:0008152,GO:0008299,GO:0008610,GO:0009058,GO:0009108,GO:0009987,GO:0016093,GO:0016094,GO:0016740,GO:0016765,GO:0042180,GO:0042181,GO:0042802,GO:0044237,GO:0044238,GO:0044249,GO:0044255,GO:0044281,GO:…	2.5.1.90	ko:K02523	ko00900,ko01110,map00900,map01110	-	R09248	RC00279	ko00000,ko00001,ko01000,ko01006	-	-	iYL1228.KPN_03597,ic_1306.c3945	polyprenyl_synt
KBIKCJMN_00372	406818.XBJ1_0355	1.82e-65	199.0	COG0261@1|root,COG0261@2|Bacteria,1MZEW@1224|Proteobacteria,1S5VB@1236|Gammaproteobacteria	1236|Gammaproteobacteria	J	This protein binds to 23S rRNA in the presence of protein L20	rplU	GO:0003674,GO:0003735,GO:0005198,GO:0005575,GO:0005622,GO:0005623,GO:0005737,GO:0005829,GO:0005840,GO:0006412,GO:0006518,GO:0006807,GO:0008150,GO:0008152,GO:0009058,GO:0009059,GO:0009987,GO:0010467,GO:0015934,GO:0019538,GO:0022625,GO:0022626,GO:0032991,GO:0034641,GO:0034645,GO:0043043,GO:0043170,GO:0043226,GO:0043228,GO:0043229,GO:0043232,GO:0043603,GO:0043604,GO:0044237,GO:0044238,GO:0044249,GO:…	-	ko:K02888	ko03010,map03010	M00178	-	-	br01610,ko00000,ko00001,ko00002,ko03011	-	-	-	Ribosomal_L21p
KBIKCJMN_00373	406818.XBJ1_0356	1.72e-53	167.0	COG0211@1|root,COG0211@2|Bacteria,1MZGH@1224|Proteobacteria,1S8R2@1236|Gammaproteobacteria	1236|Gammaproteobacteria	J	Belongs to the bacterial ribosomal protein bL27 family	rpmA	GO:0000027,GO:0001558,GO:0003674,GO:0003735,GO:0005198,GO:0005488,GO:0005575,GO:0005622,GO:0005623,GO:0005737,GO:0005829,GO:0005840,GO:0006412,GO:0006518,GO:0006807,GO:0006996,GO:0008150,GO:0008152,GO:0009058,GO:0009059,GO:0009987,GO:0010467,GO:0015934,GO:0016043,GO:0019538,GO:0022607,GO:0022613,GO:0022618,GO:0022625,GO:0022626,GO:0032991,GO:0034622,GO:0034641,GO:0034645,GO:0040008,GO:0042254,GO:…	-	ko:K02899	ko03010,map03010	M00178	-	-	br01610,ko00000,ko00001,ko00002,ko03011	-	-	-	Ribosomal_L27
KBIKCJMN_00375	406818.XBJ1_0357	3.07e-264	726.0	COG0536@1|root,COG0536@2|Bacteria,1MUGZ@1224|Proteobacteria,1RMFQ@1236|Gammaproteobacteria	1236|Gammaproteobacteria	S	An essential GTPase which binds GTP, GDP and possibly (p)ppGpp with moderate affinity, with high nucleotide exchange rates and a fairly low GTP hydrolysis rate. Plays a role in control of the cell cycle, stress response, ribosome biogenesis and in those bacteria that undergo differentiation, in morphogenesis control	obg	GO:0000166,GO:0001882,GO:0001883,GO:0003674,GO:0003824,GO:0003924,GO:0005488,GO:0005525,GO:0005575,GO:0005622,GO:0005623,GO:0005737,GO:0005829,GO:0006996,GO:0007059,GO:0008150,GO:0009987,GO:0016043,GO:0016462,GO:0016787,GO:0016817,GO:0016818,GO:0017076,GO:0017111,GO:0019001,GO:0019003,GO:0022607,GO:0022611,GO:0022613,GO:0022618,GO:0032502,GO:0032549,GO:0032550,GO:0032553,GO:0032555,GO:0032561,GO:…	-	ko:K03979	-	-	-	-	ko00000,ko01000,ko03009	-	-	-	GTP1_OBG,MMR_HSR1
KBIKCJMN_00376	406818.XBJ1_0358	0.0	965.0	COG2027@1|root,COG2027@2|Bacteria,1MW40@1224|Proteobacteria,1RP8V@1236|Gammaproteobacteria	1236|Gammaproteobacteria	M	D-alanyl-D-alanine carboxypeptidase	dacB	GO:0000003,GO:0000270,GO:0000910,GO:0003674,GO:0003824,GO:0004175,GO:0004180,GO:0004185,GO:0005488,GO:0005575,GO:0005623,GO:0006022,GO:0006026,GO:0006027,GO:0006508,GO:0006807,GO:0007049,GO:0008144,GO:0008150,GO:0008152,GO:0008233,GO:0008236,GO:0008238,GO:0008360,GO:0008658,GO:0009002,GO:0009056,GO:0009057,GO:0009253,GO:0009254,GO:0009987,GO:0016043,GO:0016787,GO:0016998,GO:0017171,GO:0019538,GO:…	3.4.16.4	ko:K07259	ko00550,map00550	-	-	-	ko00000,ko00001,ko01000,ko01002,ko01011	-	-	iAPECO1_1312.APECO1_3250,iECOK1_1307.ECOK1_3603,iECS88_1305.ECS88_3564,iUMN146_1321.UM146_00470,iUTI89_1310.UTI89_C3615,iYL1228.KPN_03592	Peptidase_S13
KBIKCJMN_00377	406818.XBJ1_0359	5.2e-103	298.0	COG0782@1|root,COG0782@2|Bacteria,1RCXW@1224|Proteobacteria,1S3UP@1236|Gammaproteobacteria	1236|Gammaproteobacteria	K	Necessary for efficient RNA polymerase transcription elongation past template-encoded arresting sites. The arresting sites in DNA have the property of trapping a certain fraction of elongating RNA polymerases that pass through, resulting in locked ternary complexes. Cleavage of the nascent transcript by cleavage factors such as GreA or GreB allows the resumption of elongation from the new 3'termi…	greA	GO:0001098,GO:0001108,GO:0003674,GO:0005488,GO:0005515,GO:0005575,GO:0005622,GO:0005623,GO:0005737,GO:0005829,GO:0006139,GO:0006351,GO:0006354,GO:0006355,GO:0006725,GO:0006807,GO:0008150,GO:0008152,GO:0009058,GO:0009059,GO:0009889,GO:0009987,GO:0010467,GO:0010468,GO:0010556,GO:0016070,GO:0018130,GO:0019219,GO:0019222,GO:0019438,GO:0031323,GO:0031326,GO:0032774,GO:0032784,GO:0034641,GO:0034645,GO:…	-	ko:K03624	-	-	-	-	ko00000,ko03021	-	-	-	GreA_GreB,GreA_GreB_N
KBIKCJMN_00378	406818.XBJ1_0360	4.77e-61	187.0	COG1534@1|root,COG1534@2|Bacteria,1N8K5@1224|Proteobacteria,1SDIM@1236|Gammaproteobacteria	1236|Gammaproteobacteria	J	RNA-binding protein containing KH domain possibly ribosomal protein	yhbY	GO:0000027,GO:0000028,GO:0000966,GO:0000967,GO:0003674,GO:0005488,GO:0005575,GO:0005622,GO:0005623,GO:0005737,GO:0005829,GO:0006139,GO:0006364,GO:0006396,GO:0006725,GO:0006807,GO:0006996,GO:0008150,GO:0008152,GO:0009987,GO:0010467,GO:0016043,GO:0016070,GO:0016072,GO:0022607,GO:0022613,GO:0022618,GO:0034470,GO:0034471,GO:0034622,GO:0034641,GO:0034660,GO:0042254,GO:0042255,GO:0042273,GO:0042274,GO:…	-	ko:K07574	-	-	-	-	ko00000,ko03009	-	-	-	CRS1_YhbY
KBIKCJMN_00379	406818.XBJ1_0361	5.28e-146	411.0	COG0293@1|root,COG0293@2|Bacteria,1MW1C@1224|Proteobacteria,1RN5M@1236|Gammaproteobacteria	1236|Gammaproteobacteria	J	Specifically methylates the uridine in position 2552 of 23S rRNA at the 2'-O position of the ribose in the fully assembled 50S ribosomal subunit	ftsJ	GO:0000027,GO:0000154,GO:0000451,GO:0000453,GO:0001510,GO:0003674,GO:0003824,GO:0005575,GO:0005622,GO:0005623,GO:0005737,GO:0005829,GO:0006139,GO:0006364,GO:0006396,GO:0006725,GO:0006807,GO:0006996,GO:0008150,GO:0008152,GO:0008168,GO:0008171,GO:0008173,GO:0008649,GO:0008650,GO:0008757,GO:0009451,GO:0009987,GO:0010467,GO:0016043,GO:0016070,GO:0016072,GO:0016436,GO:0016740,GO:0016741,GO:0022607,GO:…	2.1.1.166	ko:K02427	-	-	-	-	ko00000,ko01000,ko03009	-	-	-	FtsJ
KBIKCJMN_00380	406818.XBJ1_0362	0.0	1217.0	COG0465@1|root,COG0465@2|Bacteria,1MU6J@1224|Proteobacteria,1RME8@1236|Gammaproteobacteria	1236|Gammaproteobacteria	O	Acts as a processive, ATP-dependent zinc metallopeptidase for both cytoplasmic and membrane proteins. Plays a role in the quality control of integral membrane proteins	ftsH	GO:0000166,GO:0003674,GO:0003824,GO:0004175,GO:0004176,GO:0004222,GO:0005488,GO:0005524,GO:0005575,GO:0005623,GO:0005886,GO:0005887,GO:0006508,GO:0006807,GO:0008144,GO:0008150,GO:0008152,GO:0008233,GO:0008237,GO:0008270,GO:0009056,GO:0009057,GO:0016020,GO:0016021,GO:0016462,GO:0016787,GO:0016817,GO:0016818,GO:0016887,GO:0017076,GO:0017111,GO:0019538,GO:0030145,GO:0030163,GO:0030554,GO:0031224,GO:…	-	ko:K03798	-	M00742	-	-	ko00000,ko00002,ko01000,ko01002,ko03110	-	-	-	AAA,FtsH_ext,Peptidase_M41
KBIKCJMN_00381	406818.XBJ1_0363	3.22e-187	522.0	COG0294@1|root,COG0294@2|Bacteria,1MUIR@1224|Proteobacteria,1RM8G@1236|Gammaproteobacteria	1236|Gammaproteobacteria	H	Catalyzes the condensation of para-aminobenzoate (pABA) with 6-hydroxymethyl-7,8-dihydropterin diphosphate (DHPt-PP) to form 7,8-dihydropteroate (H2Pte), the immediate precursor of folate derivatives	folP	GO:0003674,GO:0003824,GO:0004156,GO:0005575,GO:0005622,GO:0005623,GO:0005737,GO:0005829,GO:0006082,GO:0006575,GO:0006725,GO:0006732,GO:0006760,GO:0006766,GO:0006767,GO:0006807,GO:0008150,GO:0008152,GO:0009058,GO:0009108,GO:0009110,GO:0009396,GO:0009987,GO:0016053,GO:0016740,GO:0016765,GO:0017144,GO:0018130,GO:0019438,GO:0019752,GO:0034641,GO:0042221,GO:0042364,GO:0042398,GO:0042493,GO:0042558,GO:…	2.5.1.15	ko:K00796	ko00790,ko01100,map00790,map01100	M00126,M00841	R03066,R03067	RC00121,RC00842	ko00000,ko00001,ko00002,ko01000	-	-	iECO103_1326.ECO103_3924,iPC815.YPO3501	Pterin_bind
KBIKCJMN_00382	406818.XBJ1_0364	0.0	866.0	COG1109@1|root,COG1109@2|Bacteria,1MU24@1224|Proteobacteria,1RMR2@1236|Gammaproteobacteria	1236|Gammaproteobacteria	G	Catalyzes the conversion of glucosamine-6-phosphate to glucosamine-1-phosphate	glmM	GO:0003674,GO:0003824,GO:0004614,GO:0004615,GO:0005575,GO:0005622,GO:0005623,GO:0005737,GO:0005829,GO:0005975,GO:0006040,GO:0006047,GO:0006048,GO:0006139,GO:0006464,GO:0006468,GO:0006725,GO:0006793,GO:0006796,GO:0006807,GO:0008150,GO:0008152,GO:0008966,GO:0009058,GO:0009225,GO:0009226,GO:0009987,GO:0016310,GO:0016853,GO:0016866,GO:0016868,GO:0018130,GO:0019438,GO:0019538,GO:0034641,GO:0034654,GO:…	5.4.2.10	ko:K03431	ko00520,ko01100,ko01130,map00520,map01100,map01130	-	R02060	RC00408	ko00000,ko00001,ko01000	-	-	iSBO_1134.SBO_3206	PGM_PMM_I,PGM_PMM_II,PGM_PMM_III,PGM_PMM_IV
KBIKCJMN_00383	406818.XBJ1_0365	5.58e-67	204.0	COG1314@1|root,COG1314@2|Bacteria,1N8MF@1224|Proteobacteria,1SD3P@1236|Gammaproteobacteria	1236|Gammaproteobacteria	U	Preprotein translocase, subunit SecG	secG	GO:0003674,GO:0005215,GO:0005575,GO:0005623,GO:0005886,GO:0006605,GO:0006612,GO:0006613,GO:0006614,GO:0006616,GO:0006810,GO:0006886,GO:0008104,GO:0008150,GO:0008320,GO:0008565,GO:0009987,GO:0015031,GO:0015833,GO:0016020,GO:0016043,GO:0022857,GO:0022884,GO:0031522,GO:0032978,GO:0032991,GO:0033036,GO:0033365,GO:0034613,GO:0042886,GO:0042887,GO:0043952,GO:0044464,GO:0045047,GO:0045184,GO:0046907,GO:…	-	ko:K03075	ko02024,ko03060,ko03070,map02024,map03060,map03070	M00335	-	-	ko00000,ko00001,ko00002,ko02044	3.A.5.1,3.A.5.2	-	-	SecG
KBIKCJMN_00386	291112.PAU_04031	2.49e-93	273.0	COG0779@1|root,COG0779@2|Bacteria,1RDP2@1224|Proteobacteria,1S3Y7@1236|Gammaproteobacteria	1236|Gammaproteobacteria	S	Required for maturation of 30S ribosomal subunits	rimP	GO:0000028,GO:0005575,GO:0005622,GO:0005623,GO:0005737,GO:0005829,GO:0006412,GO:0006518,GO:0006807,GO:0006996,GO:0008150,GO:0008152,GO:0009058,GO:0009059,GO:0009987,GO:0010467,GO:0016043,GO:0019538,GO:0022607,GO:0022613,GO:0022618,GO:0034622,GO:0034641,GO:0034645,GO:0042254,GO:0042255,GO:0042274,GO:0043043,GO:0043170,GO:0043603,GO:0043604,GO:0043933,GO:0044085,GO:0044237,GO:0044238,GO:0044249,GO:…	-	ko:K09748	-	-	-	-	ko00000,ko03009	-	-	-	DUF150,DUF150_C
KBIKCJMN_00387	406818.XBJ1_0367	0.0	961.0	COG0195@1|root,COG0195@2|Bacteria,1MWT7@1224|Proteobacteria,1RNQS@1236|Gammaproteobacteria	1236|Gammaproteobacteria	K	Participates in both transcription termination and antitermination	nusA	GO:0001000,GO:0001121,GO:0001125,GO:0003674,GO:0005488,GO:0005515,GO:0005575,GO:0005622,GO:0005623,GO:0005737,GO:0005829,GO:0006139,GO:0006351,GO:0006353,GO:0006355,GO:0006725,GO:0006807,GO:0008150,GO:0008152,GO:0009058,GO:0009059,GO:0009889,GO:0009987,GO:0010467,GO:0010468,GO:0010556,GO:0016070,GO:0018130,GO:0019219,GO:0019222,GO:0019438,GO:0019899,GO:0019904,GO:0031323,GO:0031326,GO:0031554,GO:…	-	ko:K02600	-	-	-	-	ko00000,ko03009,ko03021	-	-	-	HHH_5,KH_5,NusA_N,S1
KBIKCJMN_00388	406818.XBJ1_0368	0.0	1511.0	COG0532@1|root,COG0532@2|Bacteria,1MV26@1224|Proteobacteria,1RM9X@1236|Gammaproteobacteria	1236|Gammaproteobacteria	J	One of the essential components for the initiation of protein synthesis. Protects formylmethionyl-tRNA from spontaneous hydrolysis and promotes its binding to the 30S ribosomal subunits. Also involved in the hydrolysis of GTP during the formation of the 70S ribosomal complex	infB	GO:0000166,GO:0001882,GO:0001883,GO:0003674,GO:0003676,GO:0003723,GO:0003743,GO:0003824,GO:0003924,GO:0005488,GO:0005575,GO:0005622,GO:0005623,GO:0005737,GO:0005829,GO:0006412,GO:0006413,GO:0006518,GO:0006807,GO:0008135,GO:0008150,GO:0008152,GO:0009058,GO:0009059,GO:0009987,GO:0010467,GO:0016462,GO:0016787,GO:0016817,GO:0016818,GO:0017076,GO:0017111,GO:0019001,GO:0019538,GO:0032549,GO:0032550,GO:…	-	ko:K02519	-	-	-	-	ko00000,ko03012,ko03029	-	-	-	GTP_EFTU,GTP_EFTU_D2,IF-2,IF2_N,IF2_assoc
KBIKCJMN_00389	406818.XBJ1_0369	9.5e-84	248.0	COG0858@1|root,COG0858@2|Bacteria,1MZPE@1224|Proteobacteria,1S9AF@1236|Gammaproteobacteria	1236|Gammaproteobacteria	J	One of several proteins that assist in the late maturation steps of the functional core of the 30S ribosomal subunit. Associates with free 30S ribosomal subunits (but not with 30S subunits that are part of 70S ribosomes or polysomes). Required for efficient processing of 16S rRNA. May interact with the 5'-terminal helix region of 16S rRNA	rbfA	GO:0003674,GO:0005488,GO:0005575,GO:0005622,GO:0005623,GO:0005737,GO:0005829,GO:0006139,GO:0006364,GO:0006396,GO:0006725,GO:0006807,GO:0006950,GO:0006974,GO:0008150,GO:0008152,GO:0009266,GO:0009409,GO:0009628,GO:0009987,GO:0010467,GO:0016070,GO:0016072,GO:0022613,GO:0030490,GO:0033554,GO:0034470,GO:0034641,GO:0034660,GO:0042254,GO:0042274,GO:0043021,GO:0043024,GO:0043170,GO:0044085,GO:0044237,GO:…	-	ko:K02834	-	-	-	-	ko00000,ko03009	-	-	-	RBFA
KBIKCJMN_00390	406818.XBJ1_0370	1.94e-219	606.0	COG0130@1|root,COG0130@2|Bacteria,1MV0N@1224|Proteobacteria,1RMKP@1236|Gammaproteobacteria	1236|Gammaproteobacteria	J	Responsible for synthesis of pseudouridine from uracil- 55 in the psi GC loop of transfer RNAs	truB	GO:0000049,GO:0001522,GO:0003674,GO:0003676,GO:0003723,GO:0003824,GO:0005488,GO:0005575,GO:0005622,GO:0005623,GO:0005737,GO:0005829,GO:0006139,GO:0006396,GO:0006399,GO:0006400,GO:0006725,GO:0006807,GO:0008033,GO:0008150,GO:0008152,GO:0009451,GO:0009982,GO:0009987,GO:0010467,GO:0016070,GO:0016071,GO:0016556,GO:0016853,GO:0016866,GO:0031119,GO:0034337,GO:0034470,GO:0034641,GO:0034660,GO:0043170,GO:…	5.4.99.25	ko:K03177	-	-	-	-	ko00000,ko01000,ko03016	-	-	-	TruB-C_2,TruB_C_2,TruB_N
KBIKCJMN_00391	406818.XBJ1_0371	3.97e-54	169.0	COG0184@1|root,COG0184@2|Bacteria,1MZ2W@1224|Proteobacteria,1S8U6@1236|Gammaproteobacteria	1236|Gammaproteobacteria	J	Forms an intersubunit bridge (bridge B4) with the 23S rRNA of the 50S subunit in the ribosome	rpsO	GO:0000028,GO:0003674,GO:0003676,GO:0003723,GO:0003735,GO:0005198,GO:0005488,GO:0005575,GO:0005622,GO:0005623,GO:0005737,GO:0005829,GO:0005840,GO:0006139,GO:0006378,GO:0006396,GO:0006397,GO:0006412,GO:0006518,GO:0006725,GO:0006807,GO:0006996,GO:0008150,GO:0008152,GO:0009058,GO:0009059,GO:0009987,GO:0010467,GO:0015935,GO:0016043,GO:0016070,GO:0016071,GO:0019538,GO:0019843,GO:0022607,GO:0022613,GO:…	-	ko:K02956	ko03010,map03010	M00178,M00179	-	-	br01610,ko00000,ko00001,ko00002,ko03011	-	-	-	Ribosomal_S15
KBIKCJMN_00392	406818.XBJ1_0372	0.0	1348.0	COG1185@1|root,COG1185@2|Bacteria,1MVB9@1224|Proteobacteria,1RNBF@1236|Gammaproteobacteria	1236|Gammaproteobacteria	J	Involved in mRNA degradation. Catalyzes the phosphorolysis of single-stranded polyribonucleotides processively in the 3'- to 5'-direction	pnp	GO:0000166,GO:0000175,GO:0003674,GO:0003676,GO:0003723,GO:0003729,GO:0003824,GO:0004518,GO:0004527,GO:0004532,GO:0004540,GO:0004654,GO:0005488,GO:0005515,GO:0005575,GO:0005622,GO:0005623,GO:0005737,GO:0005829,GO:0006139,GO:0006401,GO:0006402,GO:0006725,GO:0006807,GO:0006950,GO:0008144,GO:0008150,GO:0008152,GO:0008408,GO:0009056,GO:0009057,GO:0009266,GO:0009408,GO:0009628,GO:0009892,GO:0009987,GO:…	2.7.7.8	ko:K00962	ko00230,ko00240,ko03018,map00230,map00240,map03018	M00394	R00437,R00438,R00439,R00440	RC02795	ko00000,ko00001,ko00002,ko01000,ko03016,ko03019	-	-	-	KH_1,PNPase,RNase_PH,RNase_PH_C,S1
KBIKCJMN_00393	406818.XBJ1_0373	6.76e-214	590.0	COG4785@1|root,COG4785@2|Bacteria,1N02Y@1224|Proteobacteria,1RP8P@1236|Gammaproteobacteria	1236|Gammaproteobacteria	S	May be involved in cell division	nlpI	GO:0003674,GO:0005488,GO:0005515,GO:0005575,GO:0005623,GO:0005886,GO:0008150,GO:0009987,GO:0016020,GO:0030674,GO:0044464,GO:0051301,GO:0060090,GO:0071944	-	ko:K05803	-	-	-	-	ko00000	-	-	-	TPR_16,TPR_2,TPR_8
KBIKCJMN_00394	406818.XBJ1_0374	0.0	1090.0	COG0513@1|root,COG0513@2|Bacteria,1MU49@1224|Proteobacteria,1RMWA@1236|Gammaproteobacteria	1236|Gammaproteobacteria	JKL	DEAD-box RNA helicase involved in	deaD	GO:0000027,GO:0003674,GO:0003676,GO:0003723,GO:0003724,GO:0003725,GO:0003727,GO:0003824,GO:0004004,GO:0004386,GO:0005488,GO:0005575,GO:0005622,GO:0005623,GO:0005737,GO:0005829,GO:0006139,GO:0006401,GO:0006417,GO:0006725,GO:0006807,GO:0006950,GO:0006996,GO:0008026,GO:0008150,GO:0008152,GO:0008186,GO:0009056,GO:0009057,GO:0009266,GO:0009314,GO:0009409,GO:0009628,GO:0009889,GO:0009891,GO:0009892,GO:…	3.6.4.13	ko:K05592	ko03018,map03018	-	-	-	ko00000,ko00001,ko01000,ko03009,ko03019	-	-	-	DEAD,DEADboxA,DbpA,Helicase_C
KBIKCJMN_00395	406818.XBJ1_0375	2.29e-164	460.0	COG3279@1|root,COG3279@2|Bacteria,1MUE8@1224|Proteobacteria,1RMJJ@1236|Gammaproteobacteria	1236|Gammaproteobacteria	KT	Response regulator of the LytR AlgR family	yehT	GO:0000156,GO:0000160,GO:0003674,GO:0006355,GO:0007154,GO:0007165,GO:0008150,GO:0009889,GO:0009987,GO:0010468,GO:0010556,GO:0019219,GO:0019222,GO:0023052,GO:0031323,GO:0031326,GO:0035556,GO:0050789,GO:0050794,GO:0050896,GO:0051171,GO:0051252,GO:0051716,GO:0060089,GO:0060255,GO:0065007,GO:0080090,GO:1903506,GO:2000112,GO:2001141	-	ko:K02477,ko:K07705	ko02020,map02020	M00492	-	-	ko00000,ko00001,ko00002,ko02022	-	-	-	LytTR,Response_reg
KBIKCJMN_00396	406818.XBJ1_0376	0.0	1064.0	COG3275@1|root,COG3275@2|Bacteria,1QUB1@1224|Proteobacteria,1T1RX@1236|Gammaproteobacteria	1236|Gammaproteobacteria	T	Histidine kinase	yehU	GO:0000160,GO:0005575,GO:0005623,GO:0005886,GO:0005887,GO:0006464,GO:0006468,GO:0006793,GO:0006796,GO:0006807,GO:0007154,GO:0007165,GO:0008150,GO:0008152,GO:0009987,GO:0016020,GO:0016021,GO:0016310,GO:0018106,GO:0018193,GO:0018202,GO:0019538,GO:0023052,GO:0031224,GO:0031226,GO:0035556,GO:0036211,GO:0043170,GO:0043412,GO:0044237,GO:0044238,GO:0044260,GO:0044267,GO:0044425,GO:0044459,GO:0044464,GO:…	2.7.13.3	ko:K02478	-	-	-	-	ko00000,ko01000,ko01001,ko02022	-	-	iECW_1372.ECW_m2327,iWFL_1372.ECW_m2327	5TM-5TMR_LYT,GAF_2,GAF_3,His_kinase,SpoVT_C
KBIKCJMN_00397	406818.XBJ1_0377	0.0	1874.0	COG1388@1|root,COG1388@2|Bacteria,1MX9S@1224|Proteobacteria,1RPK7@1236|Gammaproteobacteria	1236|Gammaproteobacteria	M	Evidence 3 Function proposed based on presence of conserved amino acid motif, structural feature or limited homology	-	-	-	-	-	-	-	-	-	-	-	-	DUF823,IAT_beta,Invasin_D3
KBIKCJMN_00398	406818.XBJ1_1574	0.0	1153.0	COG3209@1|root,COG3209@2|Bacteria,1QJCC@1224|Proteobacteria,1RPEC@1236|Gammaproteobacteria	1236|Gammaproteobacteria	M	COG3209 Rhs family protein	-	-	-	ko:K11021	-	-	-	-	ko00000,ko02042	-	-	-	Anthrax_toxA
KBIKCJMN_00399	406818.XBJ1_1573	0.0	2803.0	COG3209@1|root,COG3209@2|Bacteria,1MVV1@1224|Proteobacteria,1RQB5@1236|Gammaproteobacteria	1236|Gammaproteobacteria	M	Insecticidal toxin complex	tcaC	-	-	-	-	-	-	-	-	-	-	-	SpvB,TcdB_toxin_midC,TcdB_toxin_midN,VCBS
KBIKCJMN_00400	882378.RBRH_02567	3.86e-221	667.0	COG1566@1|root,COG1566@2|Bacteria,1QXAC@1224|Proteobacteria	1224|Proteobacteria	V	Insecticidal toxin complex	tccB2	-	-	-	-	-	-	-	-	-	-	-	-
KBIKCJMN_00401	882378.RBRH_02567	2.36e-234	709.0	COG1566@1|root,COG1566@2|Bacteria,1QXAC@1224|Proteobacteria	1224|Proteobacteria	V	Insecticidal toxin complex	tccB2	-	-	-	-	-	-	-	-	-	-	-	-
KBIKCJMN_00404	406818.XBJ1_1570	3.17e-169	475.0	COG3710@1|root,COG3710@2|Bacteria,1MYED@1224|Proteobacteria,1S6U1@1236|Gammaproteobacteria	1236|Gammaproteobacteria	K	Transcriptional regulatory protein, C terminal	-	-	-	-	-	-	-	-	-	-	-	-	Trans_reg_C
KBIKCJMN_00407	406817.XNC1_3593	5.98e-80	242.0	29VTW@1|root,30HBI@2|Bacteria,1RDP5@1224|Proteobacteria,1SI2I@1236|Gammaproteobacteria	1236|Gammaproteobacteria	-	-	-	-	-	-	-	-	-	-	-	-	-	-	-
KBIKCJMN_00408	406818.XBJ1_1564	4.9e-181	508.0	2DBDM@1|root,2Z8MT@2|Bacteria,1NNXE@1224|Proteobacteria,1RQNW@1236|Gammaproteobacteria	1236|Gammaproteobacteria	S	Evidence 4 Homologs of previously reported genes of	-	-	-	-	-	-	-	-	-	-	-	-	DUF1281
KBIKCJMN_00409	406818.XBJ1_1462	2.38e-122	353.0	COG0286@1|root,COG0286@2|Bacteria,1RFKR@1224|Proteobacteria,1S35V@1236|Gammaproteobacteria	1236|Gammaproteobacteria	V	Evidence 4 Homologs of previously reported genes of	-	-	-	-	-	-	-	-	-	-	-	-	N6_Mtase
KBIKCJMN_00410	406818.XBJ1_1461	3.36e-133	386.0	COG3481@1|root,COG3481@2|Bacteria,1MUZY@1224|Proteobacteria,1RQUZ@1236|Gammaproteobacteria	1236|Gammaproteobacteria	S	relaxase	-	-	-	-	-	-	-	-	-	-	-	-	TraI_2,TraI_2_C
KBIKCJMN_00411	406818.XBJ1_1557	2.56e-179	506.0	COG4974@1|root,COG4974@2|Bacteria,1MWWF@1224|Proteobacteria,1RQ42@1236|Gammaproteobacteria	1236|Gammaproteobacteria	L	Belongs to the 'phage' integrase family	-	-	-	-	-	-	-	-	-	-	-	-	Phage_int_SAM_1,Phage_int_SAM_4,Phage_int_SAM_5,Phage_integrase
KBIKCJMN_00413	406818.XBJ1_3354	3.41e-257	705.0	COG0741@1|root,COG0741@2|Bacteria,1MW2T@1224|Proteobacteria,1RM9N@1236|Gammaproteobacteria	1236|Gammaproteobacteria	M	Murein-degrading enzyme. May play a role in recycling of muropeptides during cell elongation and or cell division	mltC	GO:0000270,GO:0003674,GO:0003824,GO:0005575,GO:0005623,GO:0006022,GO:0006026,GO:0006027,GO:0006807,GO:0006950,GO:0006979,GO:0008150,GO:0008152,GO:0008932,GO:0008933,GO:0009056,GO:0009057,GO:0009253,GO:0009987,GO:0016020,GO:0016740,GO:0016757,GO:0030203,GO:0030288,GO:0030313,GO:0031224,GO:0031225,GO:0031975,GO:0033554,GO:0034599,GO:0042221,GO:0042597,GO:0043170,GO:0044425,GO:0044464,GO:0046677,GO:…	-	ko:K08306	-	-	-	-	ko00000,ko01000,ko01011	-	GH23	iG2583_1286.G2583_3622,iUMNK88_1353.UMNK88_3661	DUF3393,SLT
KBIKCJMN_00414	406818.XBJ1_3353	1.72e-62	191.0	COG2924@1|root,COG2924@2|Bacteria,1MZ2V@1224|Proteobacteria,1S964@1236|Gammaproteobacteria	1236|Gammaproteobacteria	CO	Could be a mediator in iron transactions between iron acquisition and iron-requiring processes, such as synthesis and or repair of Fe-S clusters in biosynthetic enzymes	yggX	GO:0005575,GO:0005622,GO:0005623,GO:0005737,GO:0005829,GO:0006950,GO:0006979,GO:0008150,GO:0009987,GO:0033554,GO:0034599,GO:0042221,GO:0044424,GO:0044444,GO:0044464,GO:0050896,GO:0051716,GO:0070887	-	-	-	-	-	-	-	-	-	-	Iron_traffic
KBIKCJMN_00415	406818.XBJ1_3352	5.42e-255	698.0	COG1194@1|root,COG1194@2|Bacteria,1MUD4@1224|Proteobacteria,1RMBT@1236|Gammaproteobacteria	1236|Gammaproteobacteria	L	a g-specific adenine glycosylase	mutY	GO:0003674,GO:0003824,GO:0006139,GO:0006259,GO:0006281,GO:0006284,GO:0006725,GO:0006807,GO:0006950,GO:0006974,GO:0008150,GO:0008152,GO:0009987,GO:0016787,GO:0033554,GO:0034641,GO:0043170,GO:0044237,GO:0044238,GO:0044260,GO:0046483,GO:0050896,GO:0051716,GO:0071704,GO:0090304,GO:1901360	-	ko:K03575	ko03410,map03410	-	-	-	ko00000,ko00001,ko01000,ko03400	-	-	-	EndIII_4Fe-2S,HhH-GPD,NUDIX_4
KBIKCJMN_00416	406818.XBJ1_3351	2.45e-175	488.0	COG0220@1|root,COG0220@2|Bacteria,1MUWJ@1224|Proteobacteria,1RMFG@1236|Gammaproteobacteria	1236|Gammaproteobacteria	J	catalyzes the formation of N(7)-methylguanine at position 46 (m7G46) in tRNA	trmB	GO:0001510,GO:0003674,GO:0003824,GO:0005575,GO:0005622,GO:0005623,GO:0005737,GO:0006139,GO:0006396,GO:0006399,GO:0006400,GO:0006725,GO:0006807,GO:0008033,GO:0008150,GO:0008152,GO:0008168,GO:0008173,GO:0008175,GO:0008176,GO:0008757,GO:0009451,GO:0009987,GO:0010467,GO:0016070,GO:0016423,GO:0016740,GO:0016741,GO:0030488,GO:0032259,GO:0032991,GO:0034470,GO:0034641,GO:0034660,GO:0034708,GO:0036265,GO:…	2.1.1.33	ko:K03439	-	-	-	-	ko00000,ko01000,ko03016	-	-	-	Methyltransf_4
KBIKCJMN_00417	406818.XBJ1_3350	6.89e-75	223.0	COG3171@1|root,COG3171@2|Bacteria,1RH3U@1224|Proteobacteria,1S6UT@1236|Gammaproteobacteria	1236|Gammaproteobacteria	S	protein conserved in bacteria	yggL	GO:0005575,GO:0005622,GO:0005623,GO:0005737,GO:0005829,GO:0044424,GO:0044444,GO:0044464	-	ko:K09923	-	-	-	-	ko00000	-	-	-	DUF469
KBIKCJMN_00418	406818.XBJ1_3349	3.37e-219	605.0	COG2066@1|root,COG2066@2|Bacteria,1MWB5@1224|Proteobacteria,1RMY9@1236|Gammaproteobacteria	1236|Gammaproteobacteria	E	Belongs to the glutaminase family	glsA	GO:0003674,GO:0003824,GO:0004359,GO:0006082,GO:0006520,GO:0006536,GO:0006537,GO:0006541,GO:0006543,GO:0006807,GO:0008150,GO:0008152,GO:0008652,GO:0009056,GO:0009058,GO:0009063,GO:0009064,GO:0009065,GO:0009084,GO:0009987,GO:0016053,GO:0016054,GO:0016787,GO:0016810,GO:0016811,GO:0019752,GO:0040008,GO:0043436,GO:0043648,GO:0043650,GO:0044237,GO:0044238,GO:0044248,GO:0044249,GO:0044281,GO:0044282,GO:…	3.5.1.2	ko:K01425	ko00220,ko00250,ko00471,ko01100,ko04724,ko04727,ko04964,ko05206,ko05230,map00220,map00250,map00471,map01100,map04724,map04727,map04964,map05206,map05230	-	R00256,R01579	RC00010,RC02798	ko00000,ko00001,ko01000	-	-	iB21_1397.B21_01492,iECBD_1354.ECBD_2118,iECB_1328.ECB_01481,iECD_1391.ECD_01481,iYL1228.KPN_01636	Glutaminase
KBIKCJMN_00419	406818.XBJ1_3348	6.69e-153	431.0	28H6P@1|root,2Z7J1@2|Bacteria,1MXU1@1224|Proteobacteria,1RPHU@1236|Gammaproteobacteria	1236|Gammaproteobacteria	S	Protein of unknown function (DUF2884)	yggN	-	-	-	-	-	-	-	-	-	-	-	DUF2884
KBIKCJMN_00420	406818.XBJ1_3347	6.89e-208	577.0	COG4607@1|root,COG4607@2|Bacteria,1R54Y@1224|Proteobacteria,1RZ1I@1236|Gammaproteobacteria	1236|Gammaproteobacteria	P	ABC-type enterochelin transport system, periplasmic component	-	-	-	ko:K02016	ko02010,map02010	M00240	-	-	ko00000,ko00001,ko00002,ko02000	3.A.1.14	-	-	Peripla_BP_2
KBIKCJMN_00421	406818.XBJ1_3346	1.38e-277	758.0	COG0635@1|root,COG0635@2|Bacteria,1MU76@1224|Proteobacteria,1RN6I@1236|Gammaproteobacteria	1236|Gammaproteobacteria	H	Involved in the biosynthesis of porphyrin-containing compound	yggW	GO:0003674,GO:0005488,GO:0005575,GO:0005622,GO:0005623,GO:0005737,GO:0006725,GO:0006778,GO:0006779,GO:0006807,GO:0008150,GO:0008152,GO:0009058,GO:0009987,GO:0018130,GO:0019438,GO:0033013,GO:0033014,GO:0034641,GO:0044237,GO:0044249,GO:0044271,GO:0044424,GO:0044464,GO:0046483,GO:0048037,GO:0051186,GO:0051188,GO:0051536,GO:0051539,GO:0051540,GO:0071704,GO:1901360,GO:1901362,GO:1901564,GO:1901566,GO:…	-	-	-	-	-	-	-	-	-	-	HemN_C,Radical_SAM
KBIKCJMN_00422	406818.XBJ1_3345	2.34e-134	381.0	COG0127@1|root,COG0127@2|Bacteria,1MUK5@1224|Proteobacteria,1S27C@1236|Gammaproteobacteria	1236|Gammaproteobacteria	F	Pyrophosphatase that catalyzes the hydrolysis of nucleoside triphosphates to their monophosphate derivatives, with a high preference for the non-canonical purine nucleotides XTP (xanthosine triphosphate), dITP (deoxyinosine triphosphate) and ITP. Seems to function as a house-cleaning enzyme that removes non-canonical purine nucleotides from the nucleotide pool, thus preventing their incorporation…	rdgB	GO:0000287,GO:0003674,GO:0003824,GO:0005488,GO:0005515,GO:0005575,GO:0005622,GO:0005623,GO:0005737,GO:0005829,GO:0006139,GO:0006725,GO:0006753,GO:0006793,GO:0006796,GO:0006807,GO:0008150,GO:0008152,GO:0009056,GO:0009058,GO:0009141,GO:0009143,GO:0009144,GO:0009146,GO:0009987,GO:0016462,GO:0016787,GO:0016817,GO:0016818,GO:0018130,GO:0019438,GO:0019439,GO:0019637,GO:0034404,GO:0034641,GO:0034654,GO:…	3.6.1.66	ko:K02428	ko00230,map00230	-	R00426,R00720,R01855,R02100,R02720,R03531	RC00002	ko00000,ko00001,ko01000	-	-	iEC55989_1330.EC55989_3247,iECO111_1330.ECO111_3702,iECSE_1348.ECSE_3222,iECW_1372.ECW_m3212,iEKO11_1354.EKO11_0774,iEcE24377_1341.EcE24377A_3298,iWFL_1372.ECW_m3212	Ham1p_like
KBIKCJMN_00423	406818.XBJ1_3344	1.85e-117	337.0	COG0762@1|root,COG0762@2|Bacteria,1RCZV@1224|Proteobacteria,1S6DW@1236|Gammaproteobacteria	1236|Gammaproteobacteria	S	integral membrane protein	yggT	GO:0005575,GO:0005623,GO:0005886,GO:0016020,GO:0044464,GO:0071944	-	ko:K02221	-	-	-	-	ko00000,ko02044	-	-	-	YGGT
KBIKCJMN_00424	406818.XBJ1_3343	2.12e-186	519.0	COG0345@1|root,COG0345@2|Bacteria,1R5J1@1224|Proteobacteria,1RNQK@1236|Gammaproteobacteria	1236|Gammaproteobacteria	E	Catalyzes the reduction of 1-pyrroline-5-carboxylate (PCA) to L-proline	proC	GO:0003674,GO:0003824,GO:0004735,GO:0005488,GO:0005515,GO:0005575,GO:0005622,GO:0005623,GO:0005737,GO:0005829,GO:0006082,GO:0006520,GO:0006560,GO:0006561,GO:0006807,GO:0008150,GO:0008152,GO:0008652,GO:0009058,GO:0009064,GO:0009084,GO:0009987,GO:0016053,GO:0016491,GO:0016645,GO:0016646,GO:0017144,GO:0018130,GO:0019752,GO:0042802,GO:0043436,GO:0044237,GO:0044238,GO:0044249,GO:0044281,GO:0044283,GO:…	1.5.1.2	ko:K00286	ko00330,ko01100,ko01110,ko01130,ko01230,map00330,map01100,map01110,map01130,map01230	M00015	R01248,R01251,R03291,R03293	RC00054,RC00083	ko00000,ko00001,ko00002,ko01000	-	-	iSBO_1134.SBO_0282,ic_1306.c0493	F420_oxidored,P5CR_dimer
KBIKCJMN_00425	406818.XBJ1_3342	6.31e-159	446.0	COG0325@1|root,COG0325@2|Bacteria,1MWN7@1224|Proteobacteria,1RNPM@1236|Gammaproteobacteria	1236|Gammaproteobacteria	E	Pyridoxal 5'-phosphate (PLP)-binding protein, which is involved in PLP homeostasis	yggS	GO:0003674,GO:0005488,GO:0005575,GO:0005622,GO:0005623,GO:0005737,GO:0005829,GO:0008144,GO:0019842,GO:0030170,GO:0036094,GO:0043167,GO:0043168,GO:0044424,GO:0044444,GO:0044464,GO:0048037,GO:0050662,GO:0070279,GO:0097159,GO:1901363	-	ko:K06997	-	-	-	-	ko00000	-	-	-	Ala_racemase_N
KBIKCJMN_00426	406818.XBJ1_3341	4.94e-225	622.0	COG2805@1|root,COG2805@2|Bacteria,1MU3J@1224|Proteobacteria,1RN8G@1236|Gammaproteobacteria	1236|Gammaproteobacteria	NU	twitching motility protein	pilT	GO:0005575,GO:0005622,GO:0005623,GO:0005737,GO:0005829,GO:0044424,GO:0044444,GO:0044464	-	ko:K02669	-	-	-	-	ko00000,ko02035,ko02044	3.A.15.2	-	-	T2SSE
KBIKCJMN_00427	406818.XBJ1_3340	2.13e-96	280.0	COG0816@1|root,COG0816@2|Bacteria,1RDHZ@1224|Proteobacteria,1S96Q@1236|Gammaproteobacteria	1236|Gammaproteobacteria	L	Could be a nuclease involved in processing of the 5'-end of pre-16S rRNA	yqgF	GO:0000966,GO:0000967,GO:0003674,GO:0003824,GO:0004518,GO:0004527,GO:0004529,GO:0004536,GO:0005575,GO:0005622,GO:0005623,GO:0005737,GO:0005829,GO:0006139,GO:0006259,GO:0006364,GO:0006396,GO:0006725,GO:0006807,GO:0008150,GO:0008152,GO:0008296,GO:0008408,GO:0009987,GO:0010467,GO:0016070,GO:0016072,GO:0016787,GO:0016788,GO:0016796,GO:0016895,GO:0022613,GO:0034470,GO:0034471,GO:0034641,GO:0034660,GO:…	-	ko:K07447	-	-	-	-	ko00000,ko01000	-	-	-	RuvX
KBIKCJMN_00428	406818.XBJ1_3339	3.78e-126	359.0	COG1678@1|root,COG1678@2|Bacteria,1RCXM@1224|Proteobacteria,1S3YV@1236|Gammaproteobacteria	1236|Gammaproteobacteria	K	Belongs to the UPF0301 (AlgH) family	yqgE	GO:0005575,GO:0005622,GO:0005623,GO:0005737,GO:0005829,GO:0044424,GO:0044444,GO:0044464	-	ko:K07735	-	-	-	-	ko00000,ko03000	-	-	-	DUF179
KBIKCJMN_00429	406818.XBJ1_3338	8.62e-225	620.0	COG0189@1|root,COG0189@2|Bacteria,1MVUA@1224|Proteobacteria,1RMU0@1236|Gammaproteobacteria	1236|Gammaproteobacteria	H	Belongs to the prokaryotic GSH synthase family	gshB	GO:0000287,GO:0003674,GO:0003824,GO:0004363,GO:0005488,GO:0005575,GO:0005622,GO:0005623,GO:0005737,GO:0005829,GO:0006518,GO:0006575,GO:0006749,GO:0006750,GO:0006790,GO:0006807,GO:0008150,GO:0008152,GO:0009058,GO:0009987,GO:0016874,GO:0016879,GO:0016881,GO:0019184,GO:0034641,GO:0042398,GO:0043043,GO:0043167,GO:0043169,GO:0043603,GO:0043604,GO:0044237,GO:0044249,GO:0044271,GO:0044272,GO:0044424,GO:…	6.3.2.3	ko:K01920	ko00270,ko00480,ko01100,map00270,map00480,map01100	M00118	R00497,R10994	RC00096,RC00141	ko00000,ko00001,ko00002,ko01000	-	-	iECED1_1282.ECED1_3410,iECP_1309.ECP_2941	GSH-S_ATP,GSH-S_N
KBIKCJMN_00430	406818.XBJ1_3337	2.67e-165	463.0	COG1385@1|root,COG1385@2|Bacteria,1MXCU@1224|Proteobacteria,1RPBN@1236|Gammaproteobacteria	1236|Gammaproteobacteria	J	Specifically methylates the N3 position of the uracil ring of uridine 1498 (m3U1498) in 16S rRNA. Acts on the fully assembled 30S ribosomal subunit	rsmE	GO:0000154,GO:0001510,GO:0003674,GO:0003824,GO:0006139,GO:0006364,GO:0006396,GO:0006725,GO:0006807,GO:0008150,GO:0008152,GO:0008168,GO:0008170,GO:0008173,GO:0008649,GO:0008757,GO:0009451,GO:0009987,GO:0010467,GO:0016070,GO:0016072,GO:0016436,GO:0016740,GO:0016741,GO:0022613,GO:0031167,GO:0032259,GO:0034470,GO:0034641,GO:0034660,GO:0042254,GO:0043170,GO:0043412,GO:0043414,GO:0044085,GO:0044237,GO:…	2.1.1.193	ko:K09761	-	-	-	-	ko00000,ko01000,ko03009	-	-	-	Methyltrans_RNA
KBIKCJMN_00431	406818.XBJ1_3336	3.89e-92	270.0	COG1989@1|root,COG1989@2|Bacteria,1MUZF@1224|Proteobacteria,1RN90@1236|Gammaproteobacteria	1236|Gammaproteobacteria	NOU	Cleaves type-4 fimbrial leader sequence and methylates the N-terminal (generally Phe) residue	pilD	-	3.4.23.43	ko:K02464,ko:K02654	ko03070,map03070	M00331	-	-	ko00000,ko00001,ko00002,ko01000,ko01002,ko02035,ko02044	3.A.15,3.A.15.2	-	-	DiS_P_DiS,Peptidase_A24
KBIKCJMN_00432	406818.XBJ1_3335	2.51e-193	536.0	COG1237@1|root,COG1237@2|Bacteria,1NK2I@1224|Proteobacteria,1RSGM@1236|Gammaproteobacteria	1236|Gammaproteobacteria	S	metal-dependent hydrolases of the beta-lactamase superfamily II	-	-	2.5.1.105	ko:K06897	ko00790,map00790	-	R10339	RC00121	ko00000,ko00001,ko01000	-	-	-	Lactamase_B
KBIKCJMN_00433	406818.XBJ1_3334	4.7e-205	568.0	COG0491@1|root,COG0491@2|Bacteria,1NGQE@1224|Proteobacteria,1RMI3@1236|Gammaproteobacteria	1236|Gammaproteobacteria	S	COG0491 Zn-dependent hydrolases, including glyoxylases	-	-	-	-	-	-	-	-	-	-	-	-	Lactamase_B
KBIKCJMN_00434	406818.XBJ1_3333	3.05e-206	572.0	COG0583@1|root,COG0583@2|Bacteria,1MW16@1224|Proteobacteria,1RPNX@1236|Gammaproteobacteria	1236|Gammaproteobacteria	K	transcriptional regulator	-	-	-	-	-	-	-	-	-	-	-	-	HTH_1,LysR_substrate
KBIKCJMN_00435	406818.XBJ1_3332	2.57e-206	572.0	COG0583@1|root,COG0583@2|Bacteria,1MX2A@1224|Proteobacteria,1RPHN@1236|Gammaproteobacteria	1236|Gammaproteobacteria	K	transcriptional regulator	lysR	GO:0005575,GO:0005622,GO:0005623,GO:0005737,GO:0006082,GO:0006520,GO:0006553,GO:0006807,GO:0008150,GO:0008152,GO:0008652,GO:0009058,GO:0009066,GO:0009067,GO:0009085,GO:0009089,GO:0009893,GO:0009987,GO:0010468,GO:0010604,GO:0010628,GO:0016053,GO:0019222,GO:0019752,GO:0043436,GO:0043648,GO:0044237,GO:0044238,GO:0044249,GO:0044281,GO:0044283,GO:0044424,GO:0044464,GO:0046394,GO:0046451,GO:0048518,GO:…	-	-	-	-	-	-	-	-	-	-	HTH_1,LysR_substrate
KBIKCJMN_00436	406818.XBJ1_3331	1.07e-300	821.0	COG0019@1|root,COG0019@2|Bacteria,1MUA6@1224|Proteobacteria,1RMI2@1236|Gammaproteobacteria	1236|Gammaproteobacteria	E	Specifically catalyzes the decarboxylation of meso- diaminopimelate (meso-DAP) to L-lysine	lysA	GO:0003674,GO:0003824,GO:0005488,GO:0006082,GO:0006520,GO:0006553,GO:0006807,GO:0008144,GO:0008150,GO:0008152,GO:0008652,GO:0008836,GO:0009058,GO:0009066,GO:0009067,GO:0009085,GO:0009089,GO:0009987,GO:0016053,GO:0016829,GO:0016830,GO:0016831,GO:0019752,GO:0019842,GO:0030170,GO:0036094,GO:0043167,GO:0043168,GO:0043436,GO:0043648,GO:0044237,GO:0044238,GO:0044249,GO:0044281,GO:0044283,GO:0046394,GO:…	4.1.1.20	ko:K01586	ko00300,ko01100,ko01110,ko01120,ko01130,ko01230,map00300,map01100,map01110,map01120,map01130,map01230	M00016,M00525,M00526,M00527	R00451	RC00299	ko00000,ko00001,ko00002,ko01000	-	-	iG2583_1286.G2583_3495	Orn_Arg_deC_N,Orn_DAP_Arg_deC
KBIKCJMN_00437	406818.XBJ1_3330	0.0	1611.0	COG1960@1|root,COG1960@2|Bacteria,1MUDR@1224|Proteobacteria,1RPM5@1236|Gammaproteobacteria	1236|Gammaproteobacteria	I	acyl-CoA dehydrogenase	fadE	GO:0003674,GO:0003824,GO:0003995,GO:0005575,GO:0005623,GO:0005886,GO:0006082,GO:0006629,GO:0006631,GO:0006635,GO:0008150,GO:0008152,GO:0009056,GO:0009062,GO:0009987,GO:0016020,GO:0016042,GO:0016054,GO:0016491,GO:0016627,GO:0019395,GO:0019752,GO:0030258,GO:0032787,GO:0033539,GO:0034440,GO:0043436,GO:0044237,GO:0044238,GO:0044242,GO:0044248,GO:0044255,GO:0044281,GO:0044282,GO:0044464,GO:0046395,GO:…	-	ko:K06445	ko00071,ko01100,ko01212,map00071,map01100,map01212	M00087	R01175,R01279,R03777,R03857,R03990,R04751,R04754	RC00052,RC00076	ko00000,ko00001,ko00002,ko01000	-	-	iSbBS512_1146.SbBS512_E0217	Acyl-CoA_dh_1,Acyl-CoA_dh_M,Acyl-CoA_dh_N,DUF1974
KBIKCJMN_00438	406818.XBJ1_3329	3.34e-132	375.0	COG0279@1|root,COG0279@2|Bacteria,1NVIE@1224|Proteobacteria,1RP6M@1236|Gammaproteobacteria	1236|Gammaproteobacteria	G	Catalyzes the isomerization of sedoheptulose 7-phosphate in D-glycero-D-manno-heptose 7-phosphate	gmhA	GO:0000271,GO:0003674,GO:0003824,GO:0005575,GO:0005622,GO:0005623,GO:0005737,GO:0005829,GO:0005975,GO:0005976,GO:0006629,GO:0008150,GO:0008152,GO:0008610,GO:0008653,GO:0008968,GO:0009058,GO:0009059,GO:0009103,GO:0009244,GO:0009311,GO:0009312,GO:0009987,GO:0016051,GO:0016853,GO:0016866,GO:0016868,GO:0033692,GO:0034637,GO:0034645,GO:0043170,GO:0044237,GO:0044238,GO:0044249,GO:0044255,GO:0044260,GO:…	5.3.1.28	ko:K03271,ko:K12961	ko00540,ko01100,map00540,map01100	M00064	R05645,R09768,R09769	RC00434	ko00000,ko00001,ko00002,ko01000,ko01005,ko03036	-	-	-	SIS_2
KBIKCJMN_00439	406818.XBJ1_3328	4.51e-188	521.0	COG0121@1|root,COG0121@2|Bacteria,1MU1J@1224|Proteobacteria,1RNEK@1236|Gammaproteobacteria	1236|Gammaproteobacteria	S	glutamine amidotransferase	yafJ	-	-	-	-	-	-	-	-	-	-	-	GATase_4
KBIKCJMN_00440	406818.XBJ1_3325	3.87e-119	344.0	COG3034@1|root,COG3034@2|Bacteria,1MXY6@1224|Proteobacteria,1RPXT@1236|Gammaproteobacteria	1236|Gammaproteobacteria	S	ErfK YbiS YcfS YnhG family protein	yafK	-	-	-	-	-	-	-	-	-	-	-	YkuD
KBIKCJMN_00441	406818.XBJ1_3324	0.0	879.0	COG1726@1|root,COG1726@2|Bacteria,1MU36@1224|Proteobacteria,1RPU1@1236|Gammaproteobacteria	1236|Gammaproteobacteria	C	NQR complex catalyzes the reduction of ubiquinone-1 to ubiquinol by two successive reactions, coupled with the transport of Na( ) ions from the cytoplasm to the periplasm. NqrA to NqrE are probably involved in the second step, the conversion of ubisemiquinone to ubiquinol	nqrA	GO:0003674,GO:0003824,GO:0003954,GO:0005575,GO:0006810,GO:0006811,GO:0006812,GO:0006814,GO:0008137,GO:0008150,GO:0008152,GO:0015672,GO:0016020,GO:0016491,GO:0016651,GO:0016655,GO:0030001,GO:0030964,GO:0032991,GO:0044425,GO:0050136,GO:0051179,GO:0051234,GO:0055114,GO:0098796,GO:1902494	1.6.5.8	ko:K00346	-	-	-	-	ko00000,ko01000	-	-	-	NQRA,NQRA_SLBB
KBIKCJMN_00442	406818.XBJ1_3323	1.5e-297	811.0	COG1805@1|root,COG1805@2|Bacteria,1QTUU@1224|Proteobacteria,1RMGH@1236|Gammaproteobacteria	1236|Gammaproteobacteria	C	NQR complex catalyzes the reduction of ubiquinone-1 to ubiquinol by two successive reactions, coupled with the transport of Na( ) ions from the cytoplasm to the periplasm. NqrA to NqrE are probably involved in the second step, the conversion of ubisemiquinone to ubiquinol	nqrB	GO:0005575,GO:0005623,GO:0005886,GO:0016020,GO:0044464,GO:0071944	1.6.5.8	ko:K00347	-	-	-	-	ko00000,ko01000	-	-	-	NQR2_RnfD_RnfE
KBIKCJMN_00443	406818.XBJ1_3322	1.75e-185	516.0	COG2869@1|root,COG2869@2|Bacteria,1MVDI@1224|Proteobacteria,1RR85@1236|Gammaproteobacteria	1236|Gammaproteobacteria	C	NQR complex catalyzes the reduction of ubiquinone-1 to ubiquinol by two successive reactions, coupled with the transport of Na( ) ions from the cytoplasm to the periplasm. NqrA to NqrE are probably involved in the second step, the conversion of ubisemiquinone to ubiquinol	nqrC	-	1.6.5.8	ko:K00348	-	-	-	-	ko00000,ko01000	-	-	-	FMN_bind
KBIKCJMN_00444	406818.XBJ1_3321	1.56e-138	392.0	COG1347@1|root,COG1347@2|Bacteria,1MUZR@1224|Proteobacteria,1RNFE@1236|Gammaproteobacteria	1236|Gammaproteobacteria	C	NQR complex catalyzes the reduction of ubiquinone-1 to ubiquinol by two successive reactions, coupled with the transport of Na( ) ions from the cytoplasm to the periplasm. NqrA to NqrE are probably involved in the second step, the conversion of ubisemiquinone to ubiquinol	nqrD	GO:0003674,GO:0003824,GO:0003954,GO:0005575,GO:0005623,GO:0005886,GO:0006091,GO:0006119,GO:0006120,GO:0006139,GO:0006163,GO:0006725,GO:0006753,GO:0006793,GO:0006796,GO:0006807,GO:0006810,GO:0006811,GO:0006812,GO:0006814,GO:0008137,GO:0008150,GO:0008152,GO:0009117,GO:0009123,GO:0009126,GO:0009141,GO:0009144,GO:0009150,GO:0009161,GO:0009167,GO:0009199,GO:0009205,GO:0009259,GO:0009987,GO:0015672,GO:…	1.6.5.8	ko:K00349	-	-	-	-	ko00000,ko01000	-	-	-	Rnf-Nqr
KBIKCJMN_00445	406818.XBJ1_3320	2.83e-131	373.0	COG2209@1|root,COG2209@2|Bacteria,1R33S@1224|Proteobacteria,1RMWV@1236|Gammaproteobacteria	1236|Gammaproteobacteria	C	NQR complex catalyzes the reduction of ubiquinone-1 to ubiquinol by two successive reactions, coupled with the transport of Na( ) ions from the cytoplasm to the periplasm. NqrA to NqrE are probably involved in the second step, the conversion of ubisemiquinone to ubiquinol	nqrE	GO:0003674,GO:0003824,GO:0003954,GO:0005575,GO:0006810,GO:0006811,GO:0006812,GO:0006814,GO:0008137,GO:0008150,GO:0008152,GO:0015672,GO:0016020,GO:0016491,GO:0016651,GO:0016655,GO:0030001,GO:0030964,GO:0032991,GO:0044425,GO:0050136,GO:0051179,GO:0051234,GO:0055114,GO:0098796,GO:1902494	1.6.5.8	ko:K00350	-	-	-	-	ko00000,ko01000	-	-	-	Rnf-Nqr
KBIKCJMN_00446	406818.XBJ1_3319	4.17e-302	823.0	COG2871@1|root,COG2871@2|Bacteria,1QTUV@1224|Proteobacteria,1RPG5@1236|Gammaproteobacteria	1236|Gammaproteobacteria	C	NQR complex catalyzes the reduction of ubiquinone-1 to ubiquinol by two successive reactions, coupled with the transport of Na( ) ions from the cytoplasm to the periplasm. The first step is catalyzed by NqrF, which accepts electrons from NADH and reduces ubiquinone-1 to ubisemiquinone by a one-electron transfer pathway	nqrF	GO:0000166,GO:0003674,GO:0003824,GO:0003954,GO:0005488,GO:0005575,GO:0006810,GO:0006811,GO:0006812,GO:0006814,GO:0008137,GO:0008150,GO:0008152,GO:0015672,GO:0016020,GO:0016491,GO:0016651,GO:0016655,GO:0030001,GO:0030964,GO:0032991,GO:0036094,GO:0043167,GO:0043168,GO:0044425,GO:0048037,GO:0050136,GO:0050660,GO:0050662,GO:0051179,GO:0051234,GO:0051536,GO:0051537,GO:0051540,GO:0055114,GO:0071949,GO:…	1.6.5.8	ko:K00351	-	-	-	-	ko00000,ko01000	-	-	-	FAD_binding_6,Fer2,NAD_binding_1
KBIKCJMN_00447	406818.XBJ1_3318	1.92e-240	661.0	COG1477@1|root,COG1477@2|Bacteria,1MW6K@1224|Proteobacteria,1RNMZ@1236|Gammaproteobacteria	1236|Gammaproteobacteria	H	Flavin transferase that catalyzes the transfer of the FMN moiety of FAD and its covalent binding to the hydroxyl group of a threonine residue in a target flavoprotein	apbE	-	2.7.1.180	ko:K03734	-	-	-	-	ko00000,ko01000	-	-	-	ApbE
KBIKCJMN_00448	406818.XBJ1_3317	1.13e-44	144.0	COG2991@1|root,COG2991@2|Bacteria	2|Bacteria	H	Protein conserved in bacteria	Z012_07620	-	2.7.1.180	ko:K03734,ko:K05952	-	-	-	-	ko00000,ko01000	-	-	-	NqrM
KBIKCJMN_00449	406818.XBJ1_3312	1.74e-71	218.0	COG1595@1|root,COG1595@2|Bacteria,1MYKC@1224|Proteobacteria	1224|Proteobacteria	K	Sigma-70 region 2	-	-	-	ko:K03088	-	-	-	-	ko00000,ko03021	-	-	-	Sigma70_r2,Sigma70_r4_2
KBIKCJMN_00450	406818.XBJ1_3311	0.0	1464.0	COG1629@1|root,COG1629@2|Bacteria,1NI9R@1224|Proteobacteria,1RS0I@1236|Gammaproteobacteria	1236|Gammaproteobacteria	P	receptor	tdhA	GO:0005575,GO:0005623,GO:0009279,GO:0016020,GO:0019867,GO:0030312,GO:0030313,GO:0031975,GO:0044462,GO:0044464,GO:0071944	-	ko:K16087	-	-	-	-	ko00000,ko02000	1.B.14.2	-	-	Plug,STN,TonB_dep_Rec
KBIKCJMN_00451	406818.XBJ1_3310	9.59e-23	96.3	COG3064@1|root,COG3064@2|Bacteria	2|Bacteria	M	translation initiation factor activity	-	-	-	ko:K03646	-	-	-	-	ko00000,ko02000	2.C.1.2	-	-	LEA_4,TonB_2
KBIKCJMN_00452	406818.XBJ1_3309	4.09e-96	280.0	COG2153@1|root,COG2153@2|Bacteria,1MZ86@1224|Proteobacteria	1224|Proteobacteria	S	COG0454 Histone acetyltransferase HPA2 and related acetyltransferases	yjcF	-	-	-	-	-	-	-	-	-	-	-	Acetyltransf_10
KBIKCJMN_00453	406818.XBJ1_3308	0.0	1126.0	COG2303@1|root,COG2303@2|Bacteria,1MV19@1224|Proteobacteria,1RMD2@1236|Gammaproteobacteria	1236|Gammaproteobacteria	E	Involved in the biosynthesis of the osmoprotectant glycine betaine. Catalyzes the oxidation of choline to betaine aldehyde and betaine aldehyde to glycine betaine at the same rate	betA	GO:0001505,GO:0003674,GO:0003824,GO:0005575,GO:0006091,GO:0006113,GO:0006575,GO:0006577,GO:0006578,GO:0006807,GO:0006950,GO:0006970,GO:0008150,GO:0008152,GO:0008812,GO:0009058,GO:0009628,GO:0009987,GO:0015980,GO:0016020,GO:0016491,GO:0016614,GO:0019285,GO:0019695,GO:0031455,GO:0031456,GO:0034641,GO:0042133,GO:0042398,GO:0044237,GO:0044249,GO:0044271,GO:0050896,GO:0055114,GO:0065007,GO:0065008,GO:…	1.1.99.1	ko:K00108	ko00260,ko01100,map00260,map01100	M00555	R01025	RC00087	ko00000,ko00001,ko00002,ko01000	-	-	iAPECO1_1312.APECO1_1679,iECDH10B_1368.ECDH10B_0298,iECDH1ME8569_1439.ECDH1ME8569_0299,iECH74115_1262.ECH74115_0373,iECOK1_1307.ECOK1_0305,iECS88_1305.ECS88_0319,iECSP_1301.ECSP_0366,iECs_1301.ECs0357,iEcDH1_1363.EcDH1_3295,iEcolC_1368.EcolC_3312,iG2583_1286.G2583_0415,iJN746.PP_5064,iJO1366.b0311,iUMN146_1321.UM146_15745,iY75_1357.Y75_RS01610,iZ_1308.Z0398	GMC_oxred_C,GMC_oxred_N
KBIKCJMN_00454	406818.XBJ1_3307	0.0	954.0	COG1012@1|root,COG1012@2|Bacteria,1MU1V@1224|Proteobacteria,1RMBQ@1236|Gammaproteobacteria	1236|Gammaproteobacteria	C	belongs to the aldehyde dehydrogenase family	betB	GO:0001505,GO:0003674,GO:0003824,GO:0004029,GO:0005488,GO:0005515,GO:0005575,GO:0005622,GO:0005623,GO:0005737,GO:0005829,GO:0006091,GO:0006113,GO:0006575,GO:0006577,GO:0006578,GO:0006807,GO:0006950,GO:0006970,GO:0008150,GO:0008152,GO:0008802,GO:0009058,GO:0009314,GO:0009628,GO:0009987,GO:0010165,GO:0010212,GO:0015980,GO:0016043,GO:0016491,GO:0016620,GO:0016903,GO:0019285,GO:0019695,GO:0022607,GO:…	1.2.1.8	ko:K00130	ko00260,ko01100,map00260,map01100	M00555	R02565,R02566	RC00080	ko00000,ko00001,ko00002,ko01000	-	-	iEC042_1314.EC042_0345,iECOK1_1307.ECOK1_0306,iECS88_1305.ECS88_0320,iECSF_1327.ECSF_0290	Aldedh
KBIKCJMN_00455	406818.XBJ1_3306	1.46e-133	379.0	COG1309@1|root,COG1309@2|Bacteria,1MX72@1224|Proteobacteria,1RZBH@1236|Gammaproteobacteria	1236|Gammaproteobacteria	K	Repressor involved in choline regulation of the bet genes	betI	GO:0000976,GO:0001067,GO:0003674,GO:0003676,GO:0003677,GO:0003690,GO:0003700,GO:0005488,GO:0005575,GO:0005622,GO:0005623,GO:0005737,GO:0005829,GO:0006355,GO:0006950,GO:0006970,GO:0008150,GO:0009628,GO:0009889,GO:0009890,GO:0009892,GO:0010468,GO:0010556,GO:0010558,GO:0010605,GO:0010629,GO:0019219,GO:0019222,GO:0031323,GO:0031324,GO:0031326,GO:0031327,GO:0043565,GO:0044212,GO:0044424,GO:0044444,GO:…	-	ko:K02167	-	-	-	-	ko00000,ko03000	-	-	-	TetR_C_6,TetR_N
KBIKCJMN_00456	406818.XBJ1_3305	0.0	1292.0	COG1292@1|root,COG1292@2|Bacteria,1MV0K@1224|Proteobacteria,1RP3E@1236|Gammaproteobacteria	1236|Gammaproteobacteria	M	Belongs to the BCCT transporter (TC 2.A.15) family	betT	GO:0005575,GO:0005623,GO:0005886,GO:0005887,GO:0006950,GO:0006974,GO:0008150,GO:0009987,GO:0016020,GO:0016021,GO:0031224,GO:0031226,GO:0033554,GO:0044425,GO:0044459,GO:0044464,GO:0050896,GO:0051716,GO:0071944	-	ko:K02168	-	-	-	-	ko00000,ko02000	2.A.15.1.3,2.A.15.1.4	-	iAF1260.b0314,iB21_1397.B21_00273,iEC042_1314.EC042_0347,iEC55989_1330.EC55989_0316,iECBD_1354.ECBD_3344,iECB_1328.ECB_00270,iECDH10B_1368.ECDH10B_0301,iECD_1391.ECD_00270,iECH74115_1262.ECH74115_0376,iECIAI1_1343.ECIAI1_0311,iECO103_1326.ECO103_0291,iECO111_1330.ECO111_0348,iECO26_1355.ECO26_0348,iECSE_1348.ECSE_0335,iECSP_1301.ECSP_0369,iECUMN_1333.ECUMN_0352,iECW_1372.ECW_m0388,iECs_1301.ECs03…	BCCT
KBIKCJMN_00458	406818.XBJ1_3303	1.73e-254	701.0	COG0477@1|root,COG2814@2|Bacteria,1MU9G@1224|Proteobacteria,1RM9G@1236|Gammaproteobacteria	1236|Gammaproteobacteria	EGP	Major Facilitator	-	-	-	ko:K18567,ko:K19577	-	-	-	-	ko00000,ko02000	2.A.1.2.25,2.A.1.2.65	-	-	MFS_1,Sugar_tr
KBIKCJMN_00459	406818.XBJ1_3302	1.43e-246	678.0	COG0389@1|root,COG0389@2|Bacteria,1MUUH@1224|Proteobacteria,1RMFM@1236|Gammaproteobacteria	1236|Gammaproteobacteria	L	Poorly processive, error-prone DNA polymerase involved in untargeted mutagenesis. Copies undamaged DNA at stalled replication forks, which arise in vivo from mismatched or misaligned primer ends. These misaligned primers can be extended by PolIV. Exhibits no 3'-5' exonuclease (proofreading) activity. May be involved in translesional synthesis, in conjunction with the beta clamp from PolIII	dinB	GO:0000731,GO:0003674,GO:0003824,GO:0003887,GO:0005575,GO:0005622,GO:0005623,GO:0005737,GO:0006139,GO:0006259,GO:0006281,GO:0006301,GO:0006725,GO:0006807,GO:0006950,GO:0006974,GO:0007154,GO:0008150,GO:0008152,GO:0009058,GO:0009059,GO:0009432,GO:0009605,GO:0009987,GO:0009991,GO:0016740,GO:0016772,GO:0016779,GO:0018130,GO:0019438,GO:0019985,GO:0031668,GO:0033554,GO:0034061,GO:0034641,GO:0034645,GO:…	2.7.7.7	ko:K02346	-	-	-	-	ko00000,ko01000,ko03400	-	-	-	IMS,IMS_C,IMS_HHH
KBIKCJMN_00460	406818.XBJ1_3301	0.0	936.0	COG2195@1|root,COG2195@2|Bacteria,1MUWK@1224|Proteobacteria,1RP5F@1236|Gammaproteobacteria	1236|Gammaproteobacteria	E	aminoacyl-histidine dipeptidase	pepD	GO:0003674,GO:0003824,GO:0005488,GO:0005575,GO:0005622,GO:0005623,GO:0005737,GO:0005829,GO:0006508,GO:0006518,GO:0006807,GO:0008150,GO:0008152,GO:0008233,GO:0008235,GO:0008237,GO:0008238,GO:0008270,GO:0009056,GO:0009987,GO:0016787,GO:0016805,GO:0019538,GO:0034641,GO:0043167,GO:0043169,GO:0043170,GO:0043171,GO:0043603,GO:0044237,GO:0044238,GO:0044248,GO:0044424,GO:0044444,GO:0044464,GO:0046872,GO:…	-	ko:K01270	ko00480,ko01100,map00480,map01100	-	R00899,R04951	RC00096,RC00141	ko00000,ko00001,ko01000,ko01002	-	-	iPC815.YPO3230,iSBO_1134.SBO_0243	M20_dimer,Peptidase_M20
KBIKCJMN_00462	406818.XBJ1_3299	2.42e-110	317.0	COG2236@1|root,COG2236@2|Bacteria,1MWNE@1224|Proteobacteria,1RQ4C@1236|Gammaproteobacteria	1236|Gammaproteobacteria	F	Acts on guanine, xanthine and to a lesser extent hypoxanthine	gpt	GO:0000310,GO:0003674,GO:0003824,GO:0004422,GO:0005575,GO:0005622,GO:0005623,GO:0005737,GO:0005829,GO:0006139,GO:0006163,GO:0006164,GO:0006166,GO:0006177,GO:0006188,GO:0006725,GO:0006753,GO:0006793,GO:0006796,GO:0006807,GO:0008150,GO:0008152,GO:0009058,GO:0009116,GO:0009117,GO:0009119,GO:0009123,GO:0009124,GO:0009126,GO:0009127,GO:0009150,GO:0009152,GO:0009156,GO:0009161,GO:0009163,GO:0009165,GO:…	2.4.2.22	ko:K00769	ko00230,ko01100,ko01110,map00230,map01100,map01110	-	R01229,R02142	RC00063,RC00122	ko00000,ko00001,ko01000	-	-	iSbBS512_1146.SbBS512_E0235	Pribosyltran
KBIKCJMN_00463	406818.XBJ1_3298	6.64e-298	813.0	COG1073@1|root,COG1073@2|Bacteria,1N5CG@1224|Proteobacteria,1RR2Y@1236|Gammaproteobacteria	1236|Gammaproteobacteria	S	Belongs to the UPF0255 family	frsA	GO:0003674,GO:0003824,GO:0005575,GO:0006109,GO:0006629,GO:0008150,GO:0008152,GO:0009894,GO:0016020,GO:0016298,GO:0016787,GO:0016788,GO:0019222,GO:0043470,GO:0044238,GO:0050789,GO:0065007,GO:0071704,GO:0080090	-	ko:K11750	-	-	-	-	ko00000,ko01000	-	-	-	DUF1100
KBIKCJMN_00464	406818.XBJ1_3297	2.18e-92	270.0	292QM@1|root,2ZQ8E@2|Bacteria,1N4UT@1224|Proteobacteria,1S3WH@1236|Gammaproteobacteria	1236|Gammaproteobacteria	K	Binds to the sigma-S subunit of RNA polymerase, activating expression of sigma-S-regulated genes. Stimulates RNA polymerase holoenzyme formation and may bind to several other sigma factors, such as sigma-70 and sigma-32	crl	GO:0003674,GO:0003700,GO:0005575,GO:0005622,GO:0005623,GO:0005737,GO:0005829,GO:0006355,GO:0008150,GO:0009889,GO:0009891,GO:0009893,GO:0010468,GO:0010556,GO:0010557,GO:0010604,GO:0010628,GO:0019219,GO:0019222,GO:0031323,GO:0031325,GO:0031326,GO:0031328,GO:0044424,GO:0044444,GO:0044464,GO:0045893,GO:0045935,GO:0048518,GO:0048522,GO:0050789,GO:0050794,GO:0051171,GO:0051173,GO:0051252,GO:0051254,GO:…	-	ko:K11926	-	-	-	-	ko00000,ko03000	-	-	-	Crl
KBIKCJMN_00465	406818.XBJ1_3296	3.68e-255	701.0	COG0263@1|root,COG0263@2|Bacteria,1MUBG@1224|Proteobacteria,1RM7X@1236|Gammaproteobacteria	1236|Gammaproteobacteria	E	Catalyzes the transfer of a phosphate group to glutamate to form L-glutamate 5-phosphate	proB	GO:0000287,GO:0003674,GO:0003824,GO:0004349,GO:0005488,GO:0005515,GO:0005575,GO:0005622,GO:0005623,GO:0005737,GO:0005829,GO:0006082,GO:0006520,GO:0006560,GO:0006561,GO:0006793,GO:0006796,GO:0006807,GO:0008150,GO:0008152,GO:0008652,GO:0009058,GO:0009064,GO:0009084,GO:0009987,GO:0016053,GO:0016301,GO:0016310,GO:0016597,GO:0016740,GO:0016772,GO:0016774,GO:0017144,GO:0018130,GO:0019202,GO:0019752,GO:…	2.7.2.11	ko:K00931	ko00330,ko00332,ko01100,ko01130,ko01230,map00330,map00332,map01100,map01130,map01230	M00015	R00239	RC00002,RC00043	ko00000,ko00001,ko00002,ko01000	-	-	-	AA_kinase,PUA
KBIKCJMN_00466	406818.XBJ1_3295	1.21e-285	782.0	COG0014@1|root,COG0014@2|Bacteria,1MUGJ@1224|Proteobacteria,1RMAY@1236|Gammaproteobacteria	1236|Gammaproteobacteria	E	Catalyzes the NADPH-dependent reduction of L-glutamate 5-phosphate into L-glutamate 5-semialdehyde and phosphate. The product spontaneously undergoes cyclization to form 1-pyrroline-5- carboxylate	proA	GO:0003674,GO:0003824,GO:0004350,GO:0005488,GO:0005515,GO:0005575,GO:0005622,GO:0005623,GO:0005737,GO:0005829,GO:0006082,GO:0006520,GO:0006560,GO:0006561,GO:0006807,GO:0008150,GO:0008152,GO:0008652,GO:0009058,GO:0009064,GO:0009084,GO:0009987,GO:0016053,GO:0016491,GO:0016620,GO:0016903,GO:0017144,GO:0018130,GO:0019752,GO:0042802,GO:0043436,GO:0044237,GO:0044238,GO:0044249,GO:0044281,GO:0044283,GO:…	1.2.1.41	ko:K00147	ko00330,ko00332,ko01100,ko01110,ko01130,ko01230,map00330,map00332,map01100,map01110,map01130,map01230	M00015	R03313	RC00684	ko00000,ko00001,ko00002,ko01000	-	-	iB21_1397.B21_00243,iECBD_1354.ECBD_3376,iECB_1328.ECB_00240,iECD_1391.ECD_00240,iYL1228.KPN_00280	Aldedh
KBIKCJMN_00467	406818.XBJ1_3294	5.87e-110	317.0	COG0703@1|root,COG0703@2|Bacteria,1RDCT@1224|Proteobacteria,1S7WF@1236|Gammaproteobacteria	1236|Gammaproteobacteria	F	Catalyzes the specific phosphorylation of the 3-hydroxyl group of shikimic acid using ATP as a cosubstrate	aroL	GO:0000287,GO:0003674,GO:0003824,GO:0004765,GO:0005488,GO:0006082,GO:0006520,GO:0006725,GO:0006793,GO:0006796,GO:0006807,GO:0008150,GO:0008152,GO:0008652,GO:0009058,GO:0009072,GO:0009073,GO:0009987,GO:0016053,GO:0016301,GO:0016310,GO:0016740,GO:0016772,GO:0016773,GO:0019438,GO:0019632,GO:0019752,GO:0032787,GO:0043167,GO:0043169,GO:0043436,GO:0044237,GO:0044238,GO:0044249,GO:0044281,GO:0044283,GO:…	2.7.1.71	ko:K00891	ko00400,ko01100,ko01110,ko01130,ko01230,map00400,map01100,map01110,map01130,map01230	M00022	R02412	RC00002,RC00078	ko00000,ko00001,ko00002,ko01000	-	-	-	SKI
KBIKCJMN_00468	406817.XNC1_1258	0.0	1265.0	COG0204@1|root,COG0318@1|root,COG0204@2|Bacteria,COG0318@2|Bacteria,1MWDY@1224|Proteobacteria	1224|Proteobacteria	I	Plays a role in lysophospholipid acylation. Transfers fatty acids to the 1-position via an enzyme-bound acyl-ACP intermediate in the presence of ATP and magnesium. Its physiological function is to regenerate phosphatidylethanolamine from 2-acyl-glycero-3-phosphoethanolamine (2-acyl-GPE) formed by transacylation reactions or degradation by phospholipase A1	aas	GO:0003674,GO:0003824,GO:0005575,GO:0005623,GO:0005886,GO:0006082,GO:0006629,GO:0006631,GO:0006644,GO:0006793,GO:0006796,GO:0008150,GO:0008152,GO:0008374,GO:0008610,GO:0008654,GO:0008779,GO:0008922,GO:0009058,GO:0009987,GO:0015645,GO:0016020,GO:0016021,GO:0016740,GO:0016746,GO:0016747,GO:0016874,GO:0016877,GO:0016878,GO:0019637,GO:0019752,GO:0031224,GO:0032787,GO:0043436,GO:0044237,GO:0044238,GO:…	2.3.1.40,6.2.1.20	ko:K05939	ko00071,ko00564,map00071,map00564	-	R01406,R04864	RC00014,RC00039,RC00041	ko00000,ko00001,ko01000	-	-	iEC042_1314.EC042_3034	AMP-binding,AMP-binding_C,Acyltransferase,MFS_1
KBIKCJMN_00469	406818.XBJ1_3289	3.08e-267	734.0	COG0477@1|root,COG2814@2|Bacteria,1QTWR@1224|Proteobacteria,1T1PC@1236|Gammaproteobacteria	1236|Gammaproteobacteria	EGP	Major facilitator superfamily	lplT	-	2.3.1.40,6.2.1.20	ko:K05939,ko:K08227	ko00071,ko00564,map00071,map00564	-	R01406,R04864	RC00014,RC00039,RC00041	ko00000,ko00001,ko01000,ko02000	2.A.1.42	-	-	MFS_1
KBIKCJMN_00470	406818.XBJ1_3288	6.17e-104	301.0	COG1546@1|root,COG1546@2|Bacteria,1RH2Y@1224|Proteobacteria,1S5WH@1236|Gammaproteobacteria	1236|Gammaproteobacteria	J	Belongs to the CinA family	ygaD	GO:0003674,GO:0003824,GO:0016787,GO:0016810,GO:0016811,GO:0019159	3.5.1.42	ko:K03743	ko00760,map00760	-	R02322	RC00100	ko00000,ko00001,ko01000	-	-	-	CinA
KBIKCJMN_00471	406818.XBJ1_3287	2.29e-251	690.0	COG0468@1|root,COG0468@2|Bacteria,1MU3C@1224|Proteobacteria,1RMHP@1236|Gammaproteobacteria	1236|Gammaproteobacteria	L	Can catalyze the hydrolysis of ATP in the presence of single-stranded DNA, the ATP-dependent uptake of single-stranded DNA by duplex DNA, and the ATP-dependent hybridization of homologous single-stranded DNAs. It interacts with LexA causing its activation and leading to its autocatalytic cleavage	recA	GO:0003674,GO:0003676,GO:0003677,GO:0003697,GO:0005488,GO:0005575,GO:0005622,GO:0005623,GO:0005737,GO:0005829,GO:0006139,GO:0006259,GO:0006281,GO:0006310,GO:0006725,GO:0006807,GO:0006928,GO:0006950,GO:0006974,GO:0007154,GO:0008150,GO:0008152,GO:0009314,GO:0009432,GO:0009605,GO:0009628,GO:0009987,GO:0009991,GO:0010212,GO:0031668,GO:0033554,GO:0034641,GO:0040011,GO:0043170,GO:0044237,GO:0044238,GO:…	-	ko:K03553	ko03440,map03440	M00729	-	-	ko00000,ko00001,ko00002,ko03400	-	-	-	RecA
KBIKCJMN_00472	406818.XBJ1_3286	0.0	1673.0	COG0013@1|root,COG0013@2|Bacteria,1MU9A@1224|Proteobacteria,1RMWZ@1236|Gammaproteobacteria	1236|Gammaproteobacteria	J	Catalyzes the attachment of alanine to tRNA(Ala) in a two-step reaction alanine is first activated by ATP to form Ala- AMP and then transferred to the acceptor end of tRNA(Ala). Also edits incorrectly charged Ser-tRNA(Ala) and Gly-tRNA(Ala) via its editing domain	alaS	GO:0001130,GO:0001131,GO:0001141,GO:0001217,GO:0002161,GO:0002196,GO:0003674,GO:0003700,GO:0003824,GO:0004812,GO:0004813,GO:0005488,GO:0005515,GO:0005575,GO:0005622,GO:0005623,GO:0005737,GO:0005829,GO:0006082,GO:0006139,GO:0006355,GO:0006396,GO:0006399,GO:0006400,GO:0006412,GO:0006418,GO:0006419,GO:0006450,GO:0006518,GO:0006520,GO:0006725,GO:0006807,GO:0008033,GO:0008150,GO:0008152,GO:0008270,GO:…	6.1.1.7	ko:K01872	ko00970,map00970	M00359,M00360	R03038	RC00055,RC00523	ko00000,ko00001,ko00002,ko01000,ko01007,ko03016	-	-	iECABU_c1320.ECABU_c29670,iECED1_1282.ECED1_3146,iEcHS_1320.EcHS_A2833,iJN746.PP_4474	DHHA1,tRNA-synt_2c,tRNA_SAD
KBIKCJMN_00473	406817.XNC1_1263	4.48e-34	117.0	COG1551@1|root,COG1551@2|Bacteria,1N6PG@1224|Proteobacteria,1SCB4@1236|Gammaproteobacteria	1236|Gammaproteobacteria	J	Could accelerate the degradation of some genes transcripts potentially through selective RNA binding	csrA	GO:0003674,GO:0003676,GO:0003723,GO:0003729,GO:0005488,GO:0005575,GO:0005622,GO:0005623,GO:0005737,GO:0005829,GO:0005979,GO:0006109,GO:0006139,GO:0006417,GO:0006446,GO:0006725,GO:0006807,GO:0008150,GO:0008152,GO:0009889,GO:0009890,GO:0009892,GO:0009987,GO:0010468,GO:0010556,GO:0010558,GO:0010605,GO:0010608,GO:0010629,GO:0010675,GO:0010677,GO:0010906,GO:0010962,GO:0016070,GO:0016071,GO:0017148,GO:…	-	ko:K03563	ko02020,ko02025,ko02026,ko05111,map02020,map02025,map02026,map05111	-	-	-	ko00000,ko00001,ko03019	-	-	-	CsrA
KBIKCJMN_00476	1006000.GKAS_02183	1.24e-60	198.0	299BN@1|root,2ZWEM@2|Bacteria,1RFDV@1224|Proteobacteria,1S4EH@1236|Gammaproteobacteria	1236|Gammaproteobacteria	-	-	-	-	-	-	-	-	-	-	-	-	-	-	-
KBIKCJMN_00477	35703.DQ02_23915	4.25e-49	175.0	COG4644@1|root,COG4644@2|Bacteria,1MUIU@1224|Proteobacteria,1RPZZ@1236|Gammaproteobacteria,3WZJF@544|Citrobacter	1236|Gammaproteobacteria	L	Tn3 transposase DDE domain	-	-	-	-	-	-	-	-	-	-	-	-	DDE_Tnp_Tn3,DUF4158
KBIKCJMN_00478	406818.XBJ1_3886	3.86e-240	665.0	COG0477@1|root,COG2814@2|Bacteria,1MXXE@1224|Proteobacteria,1RM9Y@1236|Gammaproteobacteria	1236|Gammaproteobacteria	EGP	Major facilitator superfamily	-	-	-	-	-	-	-	-	-	-	-	-	MFS_1
KBIKCJMN_00479	406818.XBJ1_3885	1.94e-151	426.0	COG0607@1|root,COG0640@1|root,COG0607@2|Bacteria,COG0640@2|Bacteria,1R71B@1224|Proteobacteria,1S2D9@1236|Gammaproteobacteria	1236|Gammaproteobacteria	K	transcriptional regulator, ArsR family	-	-	-	-	-	-	-	-	-	-	-	-	HTH_20,HTH_5,Rhodanese
KBIKCJMN_00480	406818.XBJ1_3883	0.0	1032.0	COG2319@1|root,COG2319@2|Bacteria,1MWJA@1224|Proteobacteria,1S03N@1236|Gammaproteobacteria	1236|Gammaproteobacteria	S	WD domain, G-beta repeat	-	-	-	ko:K20332	ko02024,map02024	-	-	-	ko00000,ko00001	-	-	-	WD40
KBIKCJMN_00481	406818.XBJ1_3882	1e-154	435.0	COG0500@1|root,COG0500@2|Bacteria,1QWFN@1224|Proteobacteria,1SC0U@1236|Gammaproteobacteria	1236|Gammaproteobacteria	PQ	Methyltransferase domain	-	-	-	-	-	-	-	-	-	-	-	-	MFS_1,Methyltransf_23
KBIKCJMN_00482	406818.XBJ1_3881	2.16e-238	655.0	COG1262@1|root,COG1262@2|Bacteria,1NQ5K@1224|Proteobacteria,1RQVK@1236|Gammaproteobacteria	1236|Gammaproteobacteria	D	PFAM Sulphatase-modifying factor	-	-	-	ko:K20333	ko02024,map02024	-	-	-	ko00000,ko00001	-	-	-	FGE-sulfatase,PEGA,Pkinase
KBIKCJMN_00483	406818.XBJ1_3880	2.78e-232	641.0	COG0500@1|root,COG0500@2|Bacteria,1R6JE@1224|Proteobacteria	1224|Proteobacteria	Q	Dimerisation domain	-	-	-	-	-	-	-	-	-	-	-	-	Dimerisation2,Methyltransf_2
KBIKCJMN_00484	406818.XBJ1_3879	4.1e-191	532.0	29TR9@1|root,30EZF@2|Bacteria,1RG0I@1224|Proteobacteria,1SNFU@1236|Gammaproteobacteria	1236|Gammaproteobacteria	Q	Glyoxalase/Bleomycin resistance protein/Dioxygenase superfamily	-	-	-	-	-	-	-	-	-	-	-	-	-
KBIKCJMN_00485	406818.XBJ1_3878	1.49e-309	847.0	COG0477@1|root,COG2814@2|Bacteria,1MX1Q@1224|Proteobacteria,1RYQ3@1236|Gammaproteobacteria	1236|Gammaproteobacteria	EGP	Major Facilitator	-	-	-	-	-	-	-	-	-	-	-	-	MFS_1
KBIKCJMN_00486	406818.XBJ1_3877	4.16e-108	312.0	2E039@1|root,32VS3@2|Bacteria,1N20Y@1224|Proteobacteria,1SJAH@1236|Gammaproteobacteria	1236|Gammaproteobacteria	S	Predicted small integral membrane protein (DUF2165)	-	-	-	-	-	-	-	-	-	-	-	-	DUF2165
KBIKCJMN_00487	406818.XBJ1_3876	2.7e-311	852.0	28M8C@1|root,2ZAMI@2|Bacteria,1R981@1224|Proteobacteria,1SMPK@1236|Gammaproteobacteria	1236|Gammaproteobacteria	-	-	-	-	-	-	-	-	-	-	-	-	-	-	-
KBIKCJMN_00488	741091.Rahaq_4837	4.95e-46	152.0	2DNDE@1|root,32WXP@2|Bacteria,1QUA4@1224|Proteobacteria,1SA1D@1236|Gammaproteobacteria,3FIEV@34037|Rahnella	1236|Gammaproteobacteria	-	-	-	-	-	-	-	-	-	-	-	-	-	-	-
KBIKCJMN_00489	598467.BrE312_4451	6.16e-186	525.0	COG0500@1|root,COG2226@2|Bacteria,1QUBQ@1224|Proteobacteria,1T1S9@1236|Gammaproteobacteria	1236|Gammaproteobacteria	Q	O-Methyltransferase	-	-	-	-	-	-	-	-	-	-	-	-	Methyltransf_2
KBIKCJMN_00490	1080067.BAZH01000034_gene2113	5.84e-98	292.0	COG0304@1|root,COG0304@2|Bacteria,1P982@1224|Proteobacteria,1S9YX@1236|Gammaproteobacteria,3WVYS@544|Citrobacter	1236|Gammaproteobacteria	IQ	Beta-ketoacyl synthase, N-terminal domain	-	-	-	-	-	-	-	-	-	-	-	-	Ketoacyl-synt_2
KBIKCJMN_00491	399742.Ent638_3885	2.93e-114	336.0	COG0204@1|root,COG0204@2|Bacteria,1RDN7@1224|Proteobacteria,1S4Z5@1236|Gammaproteobacteria,3X30M@547|Enterobacter	1236|Gammaproteobacteria	I	Phosphate acyltransferases	-	-	-	-	-	-	-	-	-	-	-	-	Acyltransferase
KBIKCJMN_00492	1166016.W5S_4755	2.39e-38	129.0	COG0236@1|root,COG0236@2|Bacteria,1N6RU@1224|Proteobacteria,1SCW1@1236|Gammaproteobacteria,1MSRS@122277|Pectobacterium	1236|Gammaproteobacteria	IQ	Phosphopantetheine attachment site	RS00794	-	-	ko:K02078	-	-	-	-	ko00000,ko00001	-	-	-	PP-binding
KBIKCJMN_00493	1214065.BAGV01000077_gene1273	4.36e-39	131.0	COG0236@1|root,COG0236@2|Bacteria,1N7Q1@1224|Proteobacteria,1SC83@1236|Gammaproteobacteria	1236|Gammaproteobacteria	IQ	Carrier of the growing fatty acid chain in fatty acid biosynthesis	acpP2	-	-	ko:K02078	-	-	-	-	ko00000,ko00001	-	-	-	PP-binding
KBIKCJMN_00494	1214065.BAGV01000077_gene1274	1.89e-59	191.0	COG4648@1|root,COG4648@2|Bacteria,1N0PK@1224|Proteobacteria,1S9TC@1236|Gammaproteobacteria	1236|Gammaproteobacteria	I	Membrane	-	-	-	-	-	-	-	-	-	-	-	-	IspA
KBIKCJMN_00495	55207.KP22_18840	5.07e-153	449.0	COG0318@1|root,COG0318@2|Bacteria,1MXPB@1224|Proteobacteria,1RRD5@1236|Gammaproteobacteria,1MRP7@122277|Pectobacterium	1236|Gammaproteobacteria	IQ	AMP-binding enzyme	-	-	-	-	-	-	-	-	-	-	-	-	AMP-binding,AMP-binding_C,FabA
KBIKCJMN_00496	571.MC52_06455	6.29e-44	146.0	COG0764@1|root,COG0764@2|Bacteria,1NAA7@1224|Proteobacteria,1SCQV@1236|Gammaproteobacteria	1236|Gammaproteobacteria	I	3-hydroxymyristoyl 3-hydroxydecanoyl-(acyl carrier protein)	-	-	-	-	-	-	-	-	-	-	-	-	FabA
KBIKCJMN_00497	1082705.JIBP01000004_gene1445	2.79e-278	776.0	COG0463@1|root,COG4261@1|root,COG0463@2|Bacteria,COG4261@2|Bacteria,1MVXJ@1224|Proteobacteria,1RNKV@1236|Gammaproteobacteria	1236|Gammaproteobacteria	M	Acyltransferase	ycdQ	-	-	-	-	-	-	-	-	-	-	-	Glycos_transf_2,Lip_A_acyltrans
KBIKCJMN_00498	399742.Ent638_3892	4.28e-82	244.0	COG0824@1|root,COG0824@2|Bacteria,1RH6W@1224|Proteobacteria,1S6BU@1236|Gammaproteobacteria,3X2C2@547|Enterobacter	1236|Gammaproteobacteria	S	Thioesterase-like superfamily	-	-	-	ko:K07107	-	-	-	-	ko00000,ko01000	-	-	-	4HBT,4HBT_2
KBIKCJMN_00499	634500.EbC_15970	6.27e-90	269.0	COG2834@1|root,COG2834@2|Bacteria,1R5HR@1224|Proteobacteria,1RSIT@1236|Gammaproteobacteria,3X7B4@551|Erwinia	1236|Gammaproteobacteria	M	Participates in the translocation of lipoproteins from the inner membrane to the outer membrane. Only forms a complex with a lipoprotein if the residue after the N-terminal Cys is not an aspartate (The Asp acts as a targeting signal to indicate that the lipoprotein should stay in the inner membrane)	lola3	-	-	-	-	-	-	-	-	-	-	-	LolA
KBIKCJMN_00500	1115512.EH105704_07_01440	0.0	955.0	COG4258@1|root,COG4258@2|Bacteria,1MU1E@1224|Proteobacteria,1RMP8@1236|Gammaproteobacteria,3XQAV@561|Escherichia	1236|Gammaproteobacteria	S	MMPL family	VP0886	-	-	-	-	-	-	-	-	-	-	-	MMPL
KBIKCJMN_00501	104623.Ser39006_00469	1.32e-81	247.0	28KUK@1|root,2ZABB@2|Bacteria,1MXPI@1224|Proteobacteria,1RSJZ@1236|Gammaproteobacteria,4031J@613|Serratia	1236|Gammaproteobacteria	S	Protein of unknown function (DUF3261)	-	-	2.7.8.13	ko:K01000	ko00550,ko01100,ko01502,map00550,map01100,map01502	-	R05629,R05630	RC00002,RC02753	ko00000,ko00001,ko01000,ko01011	9.B.146	-	-	DUF3261
KBIKCJMN_00502	399742.Ent638_3896	9.86e-190	537.0	COG0304@1|root,COG0304@2|Bacteria,1N91E@1224|Proteobacteria,1RMPP@1236|Gammaproteobacteria,3X2ZX@547|Enterobacter	1236|Gammaproteobacteria	H	Belongs to the beta-ketoacyl-ACP synthases family	fabF2	-	2.3.1.41	ko:K00647	ko00061,ko00780,ko01100,ko01212,map00061,map00780,map01100,map01212	M00083,M00572	R04355,R04726,R04952,R04957,R04960,R04963,R04968,R07762,R10115,R10119	RC00039,RC02728,RC02729,RC02888	ko00000,ko00001,ko00002,ko01000,ko01004	-	-	-	Ketoacyl-synt_C,ketoacyl-synt
KBIKCJMN_00503	1006004.GBAG_1411	3.03e-64	200.0	COG4706@1|root,COG4706@2|Bacteria,1N00A@1224|Proteobacteria,1S59J@1236|Gammaproteobacteria	1236|Gammaproteobacteria	I	Dehydratase	-	-	-	-	-	-	-	-	-	-	-	-	FabA
KBIKCJMN_00504	1286170.RORB6_20160	5.66e-137	391.0	COG1028@1|root,COG1028@2|Bacteria,1MUPY@1224|Proteobacteria,1RMCB@1236|Gammaproteobacteria	1236|Gammaproteobacteria	IQ	Catalyzes the first of the two reduction steps in the elongation cycle of fatty acid synthesis	fabG	-	1.1.1.100	ko:K00059	ko00061,ko00333,ko00780,ko01040,ko01100,ko01130,ko01212,map00061,map00333,map00780,map01040,map01100,map01130,map01212	M00083,M00572	R04533,R04534,R04536,R04543,R04566,R04953,R04964,R07759,R07763,R10116,R10120,R11671	RC00029,RC00117	ko00000,ko00001,ko00002,ko01000,ko01004	-	-	ic_1306.c1187	adh_short_C2
KBIKCJMN_00505	199310.c1186	2.39e-249	689.0	COG0304@1|root,COG0304@2|Bacteria,1MU1X@1224|Proteobacteria,1RQH7@1236|Gammaproteobacteria	1236|Gammaproteobacteria	IQ	Belongs to the beta-ketoacyl-ACP synthases family	fabF1	-	2.3.1.179	ko:K09458	ko00061,ko00780,ko01100,ko01212,map00061,map00780,map01100,map01212	M00083,M00572	R04355,R04726,R04952,R04957,R04960,R04963,R04968,R07762,R10115,R10119	RC00039,RC02728,RC02729,RC02888	ko00000,ko00001,ko00002,ko01000,ko01004	-	-	-	Ketoacyl-synt_C,ketoacyl-synt
KBIKCJMN_00506	406818.XBJ1_3875	9.81e-245	676.0	COG0477@1|root,COG2814@2|Bacteria,1MVUF@1224|Proteobacteria,1RP39@1236|Gammaproteobacteria	1236|Gammaproteobacteria	EGP	Major facilitator superfamily	ycaD	GO:0005575,GO:0005623,GO:0005886,GO:0016020,GO:0044464,GO:0071944	-	ko:K08219	-	-	-	-	ko00000,ko02000	2.A.1.26	-	-	MFS_1,Sugar_tr
KBIKCJMN_00507	406818.XBJ1_3874	2.2e-95	278.0	COG0454@1|root,COG0456@2|Bacteria,1RI35@1224|Proteobacteria,1S66W@1236|Gammaproteobacteria	1236|Gammaproteobacteria	K	Acetyltransferase	yjaB	-	-	ko:K03827	-	-	-	-	ko00000,ko01000	-	-	-	Acetyltransf_10
KBIKCJMN_00508	406818.XBJ1_3873	3.12e-219	605.0	COG2990@1|root,COG2990@2|Bacteria,1NTXF@1224|Proteobacteria,1RPKK@1236|Gammaproteobacteria	1236|Gammaproteobacteria	S	protein conserved in bacteria	VPA0243	-	-	ko:K09824	-	-	-	-	ko00000	-	-	-	DUF535
KBIKCJMN_00509	406818.XBJ1_3872	1.45e-45	151.0	COG1670@1|root,COG1670@2|Bacteria,1MXEE@1224|Proteobacteria,1S427@1236|Gammaproteobacteria	1236|Gammaproteobacteria	J	COG1670 Acetyltransferases, including N-acetylases of ribosomal proteins	-	-	-	-	-	-	-	-	-	-	-	-	Acetyltransf_3
KBIKCJMN_00510	406818.XBJ1_3871	0.0	1307.0	COG0446@1|root,COG1902@1|root,COG0446@2|Bacteria,COG1902@2|Bacteria,1MVE0@1224|Proteobacteria,1RNM8@1236|Gammaproteobacteria	1236|Gammaproteobacteria	C	COG1902 NADH flavin oxidoreductases, Old Yellow Enzyme family	fadH	-	1.3.1.34	ko:K00219	-	-	-	-	ko00000,ko01000	-	-	-	Oxidored_FMN,Pyr_redox_2
KBIKCJMN_00511	406818.XBJ1_3870	2.39e-263	725.0	COG3633@1|root,COG3633@2|Bacteria,1MXE1@1224|Proteobacteria,1RP9B@1236|Gammaproteobacteria	1236|Gammaproteobacteria	E	Involved in the import of serine and threonine into the cell, with the concomitant import of sodium (symport system)	sstT	GO:0003333,GO:0003674,GO:0005215,GO:0005283,GO:0005295,GO:0005310,GO:0005342,GO:0005343,GO:0005416,GO:0005575,GO:0005623,GO:0005886,GO:0006810,GO:0006811,GO:0006812,GO:0006814,GO:0006820,GO:0006835,GO:0006865,GO:0008150,GO:0008324,GO:0008509,GO:0008514,GO:0015075,GO:0015077,GO:0015081,GO:0015171,GO:0015175,GO:0015291,GO:0015293,GO:0015294,GO:0015318,GO:0015370,GO:0015672,GO:0015711,GO:0015804,GO:…	-	ko:K07862	-	-	-	-	ko00000,ko02000	2.A.23.4	-	iAF1260.b3089,iBWG_1329.BWG_2799,iECDH10B_1368.ECDH10B_3265,iECDH1ME8569_1439.ECDH1ME8569_2984,iECH74115_1262.ECH74115_4404,iECIAI1_1343.ECIAI1_3235,iECO103_1326.ECO103_3834,iECO111_1330.ECO111_3911,iECO26_1355.ECO26_4192,iECP_1309.ECP_3180,iECSE_1348.ECSE_3370,iECSP_1301.ECSP_4063,iECUMN_1333.ECUMN_3573,iECW_1372.ECW_m3356,iECs_1301.ECs3971,iEKO11_1354.EKO11_0630,iETEC_1333.ETEC_3359,iEcDH1_1363…	SDF
KBIKCJMN_00512	406818.XBJ1_3869	1.06e-156	439.0	COG0586@1|root,COG0586@2|Bacteria,1MU30@1224|Proteobacteria,1RNS5@1236|Gammaproteobacteria	1236|Gammaproteobacteria	S	Inner membrane protein yqjA	yqjA	GO:0000003,GO:0000910,GO:0003674,GO:0005215,GO:0005575,GO:0005623,GO:0005886,GO:0006810,GO:0007049,GO:0008150,GO:0009987,GO:0016020,GO:0019954,GO:0022402,GO:0022414,GO:0022857,GO:0032505,GO:0043093,GO:0044464,GO:0051179,GO:0051234,GO:0051301,GO:0055085,GO:0071944	-	-	-	-	-	-	-	-	-	-	SNARE_assoc
KBIKCJMN_00513	406818.XBJ1_3868	2.14e-34	120.0	COG4575@1|root,COG4575@2|Bacteria,1N6X7@1224|Proteobacteria,1S9QF@1236|Gammaproteobacteria	1236|Gammaproteobacteria	S	Membrane protein YqjD	yqjD	GO:0003674,GO:0005488,GO:0005575,GO:0005623,GO:0005886,GO:0016020,GO:0043021,GO:0043024,GO:0044464,GO:0044877,GO:0060187,GO:0071944	-	-	-	-	-	-	-	-	-	-	DUF883
KBIKCJMN_00514	406818.XBJ1_3867	2.16e-74	224.0	COG5393@1|root,COG5393@2|Bacteria,1RHS9@1224|Proteobacteria,1S5UU@1236|Gammaproteobacteria	1236|Gammaproteobacteria	S	Membrane	yqjE	GO:0005575,GO:0005623,GO:0005886,GO:0016020,GO:0044464,GO:0071944	-	-	-	-	-	-	-	-	-	-	Phage_holin_3_6
KBIKCJMN_00515	406817.XNC1_4151	3e-34	119.0	2E52J@1|root,32ZVT@2|Bacteria,1N7E9@1224|Proteobacteria,1SCW7@1236|Gammaproteobacteria	1236|Gammaproteobacteria	S	Membrane	yqjK	GO:0005575,GO:0005622,GO:0005623,GO:0005737,GO:0005829,GO:0044424,GO:0044444,GO:0044464	-	-	-	-	-	-	-	-	-	-	YqjK
KBIKCJMN_00516	1118235.CAJH01000020_gene1195	3.83e-209	585.0	COG1062@1|root,COG1062@2|Bacteria,1MUK4@1224|Proteobacteria,1RP71@1236|Gammaproteobacteria,1X5JW@135614|Xanthomonadales	135614|Xanthomonadales	C	COG1062 Zn-dependent alcohol dehydrogenases, class III	-	-	1.1.1.90	ko:K00055	ko00350,ko00360,ko00622,ko00623,ko01100,ko01120,ko01220,map00350,map00360,map00622,map00623,map01100,map01120,map01220	M00537,M00538	R01763,R02611,R04304,R05282,R05347,R05348	RC00087,RC00116	ko00000,ko00001,ko00002,ko01000	-	-	-	ADH_N,ADH_zinc_N
KBIKCJMN_00517	291112.PAU_00412	1e-24	102.0	COG4104@1|root,COG4104@2|Bacteria,1R717@1224|Proteobacteria,1RYDC@1236|Gammaproteobacteria	1236|Gammaproteobacteria	S	PAAR repeat-containing protein	-	GO:0005575,GO:0005623,GO:0005886,GO:0016020,GO:0044464,GO:0071944	-	-	-	-	-	-	-	-	-	-	PAAR_motif
KBIKCJMN_00519	291112.PAU_00788	1.59e-47	155.0	COG3157@1|root,COG3157@2|Bacteria,1NTC3@1224|Proteobacteria,1SMP8@1236|Gammaproteobacteria	1236|Gammaproteobacteria	S	Type VI secretion system effector, Hcp	-	-	-	ko:K06887	-	-	-	-	ko00000	-	-	-	T6SS_HCP
KBIKCJMN_00520	406818.XBJ1_3864	5.39e-83	246.0	COG2259@1|root,COG2259@2|Bacteria,1MZVP@1224|Proteobacteria,1S8UI@1236|Gammaproteobacteria	1236|Gammaproteobacteria	S	membrane	yqjF	GO:0005575,GO:0005623,GO:0005886,GO:0016020,GO:0044464,GO:0071944	-	ko:K15977	-	-	-	-	ko00000	-	-	-	DoxX
KBIKCJMN_00521	406818.XBJ1_3863	1.26e-211	585.0	COG0583@1|root,COG0583@2|Bacteria,1MZTA@1224|Proteobacteria,1RN7R@1236|Gammaproteobacteria	1236|Gammaproteobacteria	K	transcriptional regulator	yhaJ	GO:0001130,GO:0001216,GO:0003674,GO:0003700,GO:0006139,GO:0006351,GO:0006355,GO:0006725,GO:0006807,GO:0008150,GO:0008152,GO:0009058,GO:0009059,GO:0009889,GO:0009891,GO:0009893,GO:0009987,GO:0010467,GO:0010468,GO:0010556,GO:0010557,GO:0010604,GO:0010628,GO:0016070,GO:0018130,GO:0019219,GO:0019222,GO:0019438,GO:0031323,GO:0031325,GO:0031326,GO:0031328,GO:0031334,GO:0032774,GO:0034641,GO:0034645,GO:…	-	-	-	-	-	-	-	-	-	-	HTH_1,LysR_substrate
KBIKCJMN_00522	406818.XBJ1_3862	4.83e-163	456.0	COG1741@1|root,COG1741@2|Bacteria,1MWSY@1224|Proteobacteria,1RMSK@1236|Gammaproteobacteria	1236|Gammaproteobacteria	S	Belongs to the pirin family	yhaK	-	-	ko:K06911	-	-	-	-	ko00000	-	-	-	Pirin
KBIKCJMN_00523	406818.XBJ1_3861	2.95e-206	570.0	COG0313@1|root,COG0313@2|Bacteria,1MU0E@1224|Proteobacteria,1RM7U@1236|Gammaproteobacteria	1236|Gammaproteobacteria	H	Catalyzes the 2'-O-methylation of the ribose of cytidine 1402 (C1402) in 16S rRNA	rsmI	GO:0000154,GO:0000451,GO:0000453,GO:0001510,GO:0003674,GO:0003824,GO:0006139,GO:0006364,GO:0006396,GO:0006725,GO:0006807,GO:0008150,GO:0008152,GO:0008168,GO:0008171,GO:0008173,GO:0008649,GO:0008757,GO:0009451,GO:0009987,GO:0010467,GO:0016070,GO:0016072,GO:0016434,GO:0016740,GO:0016741,GO:0022613,GO:0031167,GO:0032259,GO:0034470,GO:0034641,GO:0034660,GO:0042254,GO:0043170,GO:0043412,GO:0043414,GO:…	2.1.1.198	ko:K07056	-	-	-	-	ko00000,ko01000,ko03009	-	-	-	TP_methylase
KBIKCJMN_00524	406818.XBJ1_3860	0.0	1090.0	COG3107@1|root,COG3107@2|Bacteria,1MUHR@1224|Proteobacteria,1RXX4@1236|Gammaproteobacteria	1236|Gammaproteobacteria	M	Regulator of peptidoglycan synthesis that is essential for the function of penicillin-binding protein 1A (PBP1a)	lpoA	GO:0000270,GO:0003674,GO:0005575,GO:0005623,GO:0006022,GO:0006023,GO:0006024,GO:0006807,GO:0008150,GO:0008152,GO:0009058,GO:0009059,GO:0009252,GO:0009273,GO:0009279,GO:0009987,GO:0016020,GO:0019867,GO:0030203,GO:0030234,GO:0030312,GO:0030313,GO:0031241,GO:0031975,GO:0034645,GO:0042546,GO:0043170,GO:0044036,GO:0044038,GO:0044085,GO:0044237,GO:0044249,GO:0044260,GO:0044425,GO:0044462,GO:0044464,GO:…	-	ko:K07121	-	-	-	-	ko00000	-	-	-	LppC
KBIKCJMN_00525	406818.XBJ1_3859	6.56e-81	239.0	COG0792@1|root,COG0792@2|Bacteria,1N6VN@1224|Proteobacteria,1SC8A@1236|Gammaproteobacteria	1236|Gammaproteobacteria	L	Belongs to the UPF0102 family	yraN	-	-	ko:K07460	-	-	-	-	ko00000	-	-	-	UPF0102
KBIKCJMN_00526	406818.XBJ1_3858	2.26e-136	386.0	COG0279@1|root,COG0279@2|Bacteria,1NJ8X@1224|Proteobacteria,1RS1Y@1236|Gammaproteobacteria	1236|Gammaproteobacteria	G	Catalyzes the isomerization of sedoheptulose 7-phosphate in D-glycero-D-manno-heptose 7-phosphate	diaA	GO:0003674,GO:0005488,GO:0005515,GO:0006275,GO:0008150,GO:0009889,GO:0009891,GO:0009893,GO:0010556,GO:0010557,GO:0010604,GO:0019219,GO:0019222,GO:0030174,GO:0031323,GO:0031325,GO:0031326,GO:0031328,GO:0032298,GO:0042802,GO:0045740,GO:0045935,GO:0048518,GO:0048522,GO:0050789,GO:0050794,GO:0051052,GO:0051054,GO:0051171,GO:0051173,GO:0060255,GO:0065007,GO:0080090,GO:0090329,GO:2000105,GO:2000112	5.3.1.28	ko:K03271,ko:K12961	ko00540,ko01100,map00540,map01100	M00064	R05645,R09768,R09769	RC00434	ko00000,ko00001,ko00002,ko01000,ko01005,ko03036	-	-	-	SIS_2
KBIKCJMN_00527	406818.XBJ1_3857	5.94e-113	326.0	COG2823@1|root,COG2823@2|Bacteria,1MUZ2@1224|Proteobacteria,1RY2B@1236|Gammaproteobacteria	1236|Gammaproteobacteria	S	Periplasmic or secreted lipoprotein	yraP	GO:0005575,GO:0005623,GO:0009279,GO:0016020,GO:0019867,GO:0030312,GO:0030313,GO:0031975,GO:0032153,GO:0044462,GO:0044464,GO:0071944	-	-	-	-	-	-	-	-	-	-	BON
KBIKCJMN_00528	406818.XBJ1_3856	4e-150	424.0	COG0744@1|root,COG0744@2|Bacteria,1RDAQ@1224|Proteobacteria,1RMGB@1236|Gammaproteobacteria	1236|Gammaproteobacteria	M	Peptidoglycan polymerase that catalyzes glycan chain elongation from lipid-linked precursors	mtgA	GO:0000270,GO:0003674,GO:0003824,GO:0005575,GO:0005623,GO:0005886,GO:0006022,GO:0006023,GO:0006024,GO:0006807,GO:0008150,GO:0008152,GO:0008955,GO:0009058,GO:0009059,GO:0009252,GO:0009273,GO:0009987,GO:0016020,GO:0016740,GO:0016757,GO:0016758,GO:0030203,GO:0034645,GO:0042546,GO:0043164,GO:0043170,GO:0044036,GO:0044038,GO:0044085,GO:0044237,GO:0044249,GO:0044260,GO:0044464,GO:0070589,GO:0071554,GO:…	2.4.1.129	ko:K03814	ko00550,map00550	-	-	-	ko00000,ko00001,ko01000,ko01003,ko01011	-	GT51	-	Transgly
KBIKCJMN_00529	406818.XBJ1_3855	2.71e-152	428.0	COG3155@1|root,COG3155@2|Bacteria,1MW2K@1224|Proteobacteria,1RMDJ@1236|Gammaproteobacteria	1236|Gammaproteobacteria	Q	Displays glyoxalase activity, catalyzing the conversion of glyoxal to glycolate	elbB	GO:0005575,GO:0005622,GO:0005623,GO:0005737,GO:0005829,GO:0006629,GO:0006720,GO:0008150,GO:0008152,GO:0008299,GO:0008610,GO:0009058,GO:0009893,GO:0009987,GO:0019216,GO:0019222,GO:0019747,GO:0031323,GO:0031325,GO:0044237,GO:0044238,GO:0044249,GO:0044255,GO:0044424,GO:0044444,GO:0044464,GO:0045828,GO:0045834,GO:0048518,GO:0048522,GO:0050789,GO:0050794,GO:0065007,GO:0071704,GO:0080090,GO:1901576	-	-	-	-	-	-	-	-	-	-	DJ-1_PfpI
KBIKCJMN_00530	406818.XBJ1_3853	0.0	1427.0	COG0642@1|root,COG0745@1|root,COG2198@1|root,COG0745@2|Bacteria,COG2198@2|Bacteria,COG2205@2|Bacteria,1NRP8@1224|Proteobacteria,1SKTW@1236|Gammaproteobacteria	1236|Gammaproteobacteria	T	Histidine kinase	arcB	-	2.7.13.3	ko:K07648	ko02020,ko02026,map02020,map02026	M00456	-	-	ko00000,ko00001,ko00002,ko01000,ko01001,ko02022	-	-	-	HATPase_c,HisKA,Hpt,PAS,PAS_4,Response_reg
KBIKCJMN_00531	406818.XBJ1_3852	0.0	2922.0	COG0067@1|root,COG0069@1|root,COG0070@1|root,COG0067@2|Bacteria,COG0069@2|Bacteria,COG0070@2|Bacteria,1MU7B@1224|Proteobacteria,1RN2W@1236|Gammaproteobacteria	1236|Gammaproteobacteria	E	Glutamate synthase	gltB	GO:0003674,GO:0003824,GO:0004355,GO:0005575,GO:0005622,GO:0005623,GO:0005737,GO:0005829,GO:0006082,GO:0006520,GO:0006536,GO:0006537,GO:0006541,GO:0006807,GO:0008150,GO:0008152,GO:0008652,GO:0009058,GO:0009064,GO:0009084,GO:0009987,GO:0015930,GO:0016053,GO:0016491,GO:0016638,GO:0016639,GO:0019676,GO:0019740,GO:0019752,GO:0043436,GO:0043648,GO:0043650,GO:0044237,GO:0044238,GO:0044249,GO:0044281,GO:…	1.4.1.13,1.4.1.14	ko:K00265	ko00250,ko00910,ko01100,ko01110,ko01120,ko01130,ko01230,map00250,map00910,map01100,map01110,map01120,map01130,map01230	-	R00093,R00114,R00248	RC00006,RC00010,RC02799	ko00000,ko00001,ko01000	-	-	iBWG_1329.BWG_2914,iECDH10B_1368.ECDH10B_3387,iECDH1ME8569_1439.EcDH1_0495,iEcDH1_1363.EcDH1_0495,iPC815.YPO3557	GATase_2,GXGXG,Glu_syn_central,Glu_synthase
KBIKCJMN_00532	406818.XBJ1_3851	0.0	949.0	COG0493@1|root,COG0493@2|Bacteria,1MU2H@1224|Proteobacteria,1RMY7@1236|Gammaproteobacteria	1236|Gammaproteobacteria	C	Glutamate synthase	gltD	GO:0003674,GO:0003824,GO:0004355,GO:0005575,GO:0005622,GO:0005623,GO:0005737,GO:0005829,GO:0006082,GO:0006520,GO:0006536,GO:0006537,GO:0006807,GO:0008150,GO:0008152,GO:0008652,GO:0009058,GO:0009064,GO:0009084,GO:0009987,GO:0015930,GO:0016053,GO:0016491,GO:0016638,GO:0016639,GO:0019752,GO:0043436,GO:0043648,GO:0043650,GO:0044237,GO:0044238,GO:0044249,GO:0044281,GO:0044283,GO:0044424,GO:0044444,GO:…	1.4.1.13,1.4.1.14	ko:K00266	ko00250,ko00910,ko01100,ko01110,ko01120,ko01130,ko01230,map00250,map00910,map01100,map01110,map01120,map01130,map01230	-	R00093,R00114,R00248	RC00006,RC00010,RC02799	ko00000,ko00001,ko01000	-	-	iEC042_1314.EC042_3503,iYL1228.KPN_03625	Fer4_20,Pyr_redox_2
KBIKCJMN_00533	406818.XBJ1_3848	4.62e-91	268.0	2EEVB@1|root,338NS@2|Bacteria,1NAAA@1224|Proteobacteria	1224|Proteobacteria	-	-	-	-	-	-	-	-	-	-	-	-	-	-	-
KBIKCJMN_00534	406818.XBJ1_3847	1.21e-103	300.0	COG2969@1|root,COG2969@2|Bacteria,1MZ2Q@1224|Proteobacteria,1S8WT@1236|Gammaproteobacteria	1236|Gammaproteobacteria	S	stringent starvation protein b	sspB	GO:0000502,GO:0003674,GO:0003676,GO:0003723,GO:0005488,GO:0005515,GO:0005575,GO:0005622,GO:0005623,GO:0005737,GO:0005829,GO:0005840,GO:0008150,GO:0009376,GO:0009893,GO:0009894,GO:0009896,GO:0010604,GO:0019222,GO:0019899,GO:0031597,GO:0032781,GO:0032991,GO:0042176,GO:0042802,GO:0042803,GO:0043085,GO:0043226,GO:0043228,GO:0043229,GO:0043232,GO:0043462,GO:0044093,GO:0044424,GO:0044444,GO:0044445,GO:…	-	ko:K03600	-	-	-	-	ko00000,ko03021	-	-	-	SspB
KBIKCJMN_00535	406818.XBJ1_3846	7.78e-150	421.0	COG0625@1|root,COG0625@2|Bacteria,1MXJD@1224|Proteobacteria,1RP12@1236|Gammaproteobacteria	1236|Gammaproteobacteria	O	stringent starvation protein A	sspA	GO:0001000,GO:0003674,GO:0005488,GO:0005515,GO:0005575,GO:0005622,GO:0005623,GO:0005737,GO:0005829,GO:0006355,GO:0006950,GO:0008150,GO:0009605,GO:0009889,GO:0009891,GO:0009893,GO:0009991,GO:0010468,GO:0010556,GO:0010557,GO:0010604,GO:0010628,GO:0019219,GO:0019222,GO:0019899,GO:0031323,GO:0031325,GO:0031326,GO:0031328,GO:0031667,GO:0042594,GO:0043175,GO:0044424,GO:0044444,GO:0044464,GO:0045893,GO:…	-	ko:K03599	-	-	-	-	ko00000,ko02000,ko03021	1.A.12.3.1	-	-	GST_C,GST_N,GST_N_3
KBIKCJMN_00537	406818.XBJ1_3845	2.48e-83	246.0	COG0103@1|root,COG0103@2|Bacteria,1RD4A@1224|Proteobacteria,1S3Q7@1236|Gammaproteobacteria	1236|Gammaproteobacteria	J	Belongs to the universal ribosomal protein uS9 family	rpsI	GO:0000462,GO:0003674,GO:0003676,GO:0003723,GO:0003735,GO:0005198,GO:0005488,GO:0005575,GO:0005622,GO:0005623,GO:0005737,GO:0005829,GO:0005840,GO:0006139,GO:0006364,GO:0006396,GO:0006412,GO:0006518,GO:0006725,GO:0006807,GO:0008150,GO:0008152,GO:0009058,GO:0009059,GO:0009987,GO:0010467,GO:0015935,GO:0016070,GO:0016072,GO:0019538,GO:0022613,GO:0022626,GO:0022627,GO:0030490,GO:0032991,GO:0034470,GO:…	-	ko:K02996	ko03010,map03010	M00178,M00179	-	-	br01610,ko00000,ko00001,ko00002,ko03011	-	-	-	Ribosomal_S9
KBIKCJMN_00538	406818.XBJ1_3844	3.53e-100	290.0	COG0102@1|root,COG0102@2|Bacteria,1RA11@1224|Proteobacteria,1S280@1236|Gammaproteobacteria	1236|Gammaproteobacteria	J	This protein is one of the early assembly proteins of the 50S ribosomal subunit, although it is not seen to bind rRNA by itself. It is important during the early stages of 50S assembly	rplM	GO:0003674,GO:0003676,GO:0003723,GO:0003729,GO:0003735,GO:0005198,GO:0005488,GO:0005575,GO:0005622,GO:0005623,GO:0005737,GO:0005829,GO:0005840,GO:0006412,GO:0006417,GO:0006518,GO:0006807,GO:0008150,GO:0008152,GO:0008270,GO:0009058,GO:0009059,GO:0009889,GO:0009890,GO:0009892,GO:0009987,GO:0010467,GO:0010468,GO:0010556,GO:0010558,GO:0010605,GO:0010608,GO:0010629,GO:0015934,GO:0017148,GO:0019222,GO:…	-	ko:K02871	ko03010,map03010	M00178,M00179	-	-	br01610,ko00000,ko00001,ko00002,ko03011	-	-	-	Ribosomal_L13
KBIKCJMN_00539	406818.XBJ1_3843	2.97e-267	732.0	COG1485@1|root,COG1485@2|Bacteria,1MUUW@1224|Proteobacteria,1RMTJ@1236|Gammaproteobacteria	1236|Gammaproteobacteria	D	Reduces the stability of FtsZ polymers in the presence of ATP	zapE	GO:0003674,GO:0003824,GO:0005575,GO:0005622,GO:0005623,GO:0005737,GO:0008150,GO:0009987,GO:0016462,GO:0016787,GO:0016817,GO:0016818,GO:0016887,GO:0017111,GO:0032153,GO:0044424,GO:0044464,GO:0051301	-	ko:K06916	-	-	-	-	ko00000,ko03036	-	-	-	AFG1_ATPase
KBIKCJMN_00540	406818.XBJ1_3841	7.09e-87	256.0	COG3105@1|root,COG3105@2|Bacteria,1RE90@1224|Proteobacteria,1S3S2@1236|Gammaproteobacteria	1236|Gammaproteobacteria	S	Cytochrome D ubiquinol oxidase, subunit	yhcB	GO:0005575,GO:0005622,GO:0005623,GO:0005737,GO:0005829,GO:0005886,GO:0005887,GO:0016020,GO:0016021,GO:0031224,GO:0031226,GO:0044424,GO:0044425,GO:0044444,GO:0044459,GO:0044464,GO:0071944	-	ko:K09908	-	-	-	-	ko00000	-	-	-	DUF1043
KBIKCJMN_00541	406818.XBJ1_3839	2.48e-309	845.0	COG0265@1|root,COG0265@2|Bacteria,1MU63@1224|Proteobacteria,1RN9T@1236|Gammaproteobacteria	1236|Gammaproteobacteria	M	Belongs to the peptidase S1C family	degQ	GO:0003674,GO:0003824,GO:0004175,GO:0004252,GO:0005488,GO:0005515,GO:0005575,GO:0005623,GO:0005886,GO:0005887,GO:0006508,GO:0006807,GO:0008150,GO:0008152,GO:0008233,GO:0008236,GO:0009056,GO:0009057,GO:0009897,GO:0009986,GO:0009987,GO:0016020,GO:0016021,GO:0016787,GO:0017171,GO:0019538,GO:0030163,GO:0031224,GO:0031226,GO:0031233,GO:0042597,GO:0042802,GO:0043170,GO:0044237,GO:0044238,GO:0044248,GO:…	1.3.1.74,3.4.21.107	ko:K04771,ko:K04772,ko:K08070	ko01503,ko02020,map01503,map02020	M00728	-	-	ko00000,ko00001,ko00002,ko01000,ko01002,ko03110	-	-	-	PDZ,PDZ_2,Trypsin_2
KBIKCJMN_00542	406818.XBJ1_3838	3.46e-243	669.0	COG0265@1|root,COG0265@2|Bacteria,1MU63@1224|Proteobacteria,1RN9T@1236|Gammaproteobacteria	1236|Gammaproteobacteria	M	Belongs to the peptidase S1C family	degS	GO:0003674,GO:0003824,GO:0004175,GO:0004252,GO:0005488,GO:0005515,GO:0005575,GO:0005623,GO:0005886,GO:0005887,GO:0006508,GO:0006807,GO:0006950,GO:0008150,GO:0008152,GO:0008233,GO:0008236,GO:0009897,GO:0009986,GO:0009987,GO:0010033,GO:0016020,GO:0016021,GO:0016787,GO:0017171,GO:0019538,GO:0030288,GO:0030313,GO:0031224,GO:0031226,GO:0031233,GO:0031975,GO:0033554,GO:0035966,GO:0035967,GO:0042221,GO:…	-	ko:K04691,ko:K04772	-	-	-	-	ko00000,ko01000,ko01002	-	-	-	PDZ_2,Trypsin_2
KBIKCJMN_00543	406818.XBJ1_3836	2.41e-298	814.0	COG0766@1|root,COG0766@2|Bacteria,1MUH7@1224|Proteobacteria,1RN91@1236|Gammaproteobacteria	1236|Gammaproteobacteria	M	Belongs to the EPSP synthase family. MurA subfamily	murA	GO:0000270,GO:0003674,GO:0003824,GO:0005575,GO:0005622,GO:0005623,GO:0005737,GO:0005829,GO:0006022,GO:0006023,GO:0006024,GO:0006807,GO:0008150,GO:0008152,GO:0008760,GO:0009058,GO:0009059,GO:0009252,GO:0009273,GO:0009987,GO:0016740,GO:0016765,GO:0030203,GO:0034645,GO:0042546,GO:0043170,GO:0044036,GO:0044038,GO:0044085,GO:0044237,GO:0044249,GO:0044260,GO:0044424,GO:0044444,GO:0044464,GO:0070589,GO:…	2.5.1.7	ko:K00790	ko00520,ko00550,ko01100,map00520,map00550,map01100	-	R00660	RC00350	ko00000,ko00001,ko01000,ko01011	-	-	-	EPSP_synthase
KBIKCJMN_00544	406818.XBJ1_3835	3.79e-52	164.0	COG5007@1|root,COG5007@2|Bacteria,1N1WJ@1224|Proteobacteria,1SCAR@1236|Gammaproteobacteria	1236|Gammaproteobacteria	K	Belongs to the BolA IbaG family	yrbA	GO:0003674,GO:0005488,GO:0005575,GO:0005622,GO:0005623,GO:0005737,GO:0005829,GO:0044424,GO:0044444,GO:0044464,GO:0048037,GO:0051536,GO:0051537,GO:0051540	-	-	-	-	-	-	-	-	-	-	BolA
KBIKCJMN_00545	406818.XBJ1_3834	6.07e-66	201.0	COG3113@1|root,COG3113@2|Bacteria,1NGIE@1224|Proteobacteria,1SD2Q@1236|Gammaproteobacteria	1236|Gammaproteobacteria	S	NTP binding protein (Contains STAS domain)	mlaB	GO:0003674,GO:0003824,GO:0005575,GO:0005622,GO:0005623,GO:0005737,GO:0005829,GO:0006950,GO:0006974,GO:0008150,GO:0009987,GO:0016462,GO:0016787,GO:0016817,GO:0016818,GO:0016887,GO:0017111,GO:0033554,GO:0042221,GO:0044424,GO:0044444,GO:0044464,GO:0046677,GO:0050896,GO:0051716	-	ko:K07122	ko02010,map02010	M00210	-	-	ko00000,ko00001,ko00002,ko02000	3.A.1.27.3	-	-	STAS_2
KBIKCJMN_00546	406818.XBJ1_3833	7.2e-144	406.0	COG2854@1|root,COG2854@2|Bacteria,1NKFA@1224|Proteobacteria,1RNJW@1236|Gammaproteobacteria	1236|Gammaproteobacteria	Q	ABC-type transport system involved in resistance to organic solvents auxiliary component	mlaC	GO:0005575,GO:0005623,GO:0006810,GO:0006811,GO:0006820,GO:0006869,GO:0008150,GO:0009987,GO:0010876,GO:0015711,GO:0015748,GO:0015914,GO:0016043,GO:0030288,GO:0030313,GO:0031975,GO:0033036,GO:0042597,GO:0044464,GO:0051179,GO:0051234,GO:0061024,GO:0071702,GO:0071840,GO:0120009,GO:0120010	-	ko:K07323	ko02010,map02010	M00210	-	-	ko00000,ko00001,ko00002,ko02000	3.A.1.27.3	-	-	MlaC
KBIKCJMN_00547	406818.XBJ1_3832	3.61e-113	325.0	COG1463@1|root,COG1463@2|Bacteria,1NCUG@1224|Proteobacteria,1RQ0Y@1236|Gammaproteobacteria	1236|Gammaproteobacteria	Q	ABC-type transport system involved in resistance to organic solvents periplasmic component	mlaD	GO:0003674,GO:0005488,GO:0005543,GO:0005575,GO:0005623,GO:0005886,GO:0005887,GO:0008289,GO:0016020,GO:0016021,GO:0030288,GO:0030313,GO:0031224,GO:0031226,GO:0031975,GO:0042597,GO:0043167,GO:0043168,GO:0044425,GO:0044459,GO:0044464,GO:0071944	-	ko:K02067	ko02010,map02010	M00210,M00669,M00670	-	-	ko00000,ko00001,ko00002,ko02000	3.A.1.27	-	-	MlaD
KBIKCJMN_00548	406818.XBJ1_3831	1.93e-172	483.0	COG0767@1|root,COG0767@2|Bacteria,1MVPN@1224|Proteobacteria,1RM9H@1236|Gammaproteobacteria	1236|Gammaproteobacteria	Q	COG0767 ABC-type transport system involved in resistance to organic solvents, permease component	mlaE	GO:0005575,GO:0005623,GO:0005886,GO:0016020,GO:0044464,GO:0071944	-	ko:K02066	ko02010,map02010	M00210,M00669,M00670	-	-	ko00000,ko00001,ko00002,ko02000	3.A.1.27	-	-	MlaE
KBIKCJMN_00549	406818.XBJ1_3830	8.74e-192	532.0	COG1127@1|root,COG1127@2|Bacteria,1MUSD@1224|Proteobacteria,1RMCJ@1236|Gammaproteobacteria	1236|Gammaproteobacteria	Q	(ABC) transporter	mlaF	GO:0000166,GO:0003674,GO:0003824,GO:0005488,GO:0005524,GO:0008144,GO:0016462,GO:0016787,GO:0016817,GO:0016818,GO:0016887,GO:0017076,GO:0017111,GO:0030554,GO:0032553,GO:0032555,GO:0032559,GO:0035639,GO:0036094,GO:0043167,GO:0043168,GO:0097159,GO:0097367,GO:1901265,GO:1901363	-	ko:K02065	ko02010,map02010	M00210,M00669,M00670	-	-	ko00000,ko00001,ko00002,ko02000	3.A.1.27	-	-	ABC_tran
KBIKCJMN_00550	406818.XBJ1_3829	1.15e-200	559.0	COG0530@1|root,COG0530@2|Bacteria,1MU3R@1224|Proteobacteria,1RMRD@1236|Gammaproteobacteria	1236|Gammaproteobacteria	P	antiporter	yrbG	GO:0003674,GO:0005215,GO:0005216,GO:0005261,GO:0005262,GO:0005488,GO:0005509,GO:0005575,GO:0005623,GO:0005886,GO:0005887,GO:0006810,GO:0006811,GO:0006812,GO:0006813,GO:0006814,GO:0006816,GO:0006873,GO:0006874,GO:0006875,GO:0008150,GO:0008273,GO:0008324,GO:0009987,GO:0015075,GO:0015077,GO:0015079,GO:0015081,GO:0015085,GO:0015267,GO:0015291,GO:0015297,GO:0015298,GO:0015318,GO:0015368,GO:0015491,GO:…	-	ko:K07301	-	-	-	-	ko00000,ko02000	2.A.19.5	-	iAPECO1_1312.APECO1_3239,iECABU_c1320.ECABU_c36110,iECNA114_1301.ECNA114_3275,iECOK1_1307.ECOK1_3617,iECS88_1305.ECS88_3578,iECSF_1327.ECSF_3028,iUMN146_1321.UM146_00400,iUTI89_1310.UTI89_C3632,ic_1306.c3956	Na_Ca_ex
KBIKCJMN_00551	406818.XBJ1_3828	3.74e-222	613.0	COG0517@1|root,COG0794@1|root,COG0517@2|Bacteria,COG0794@2|Bacteria,1MUXD@1224|Proteobacteria,1RMT9@1236|Gammaproteobacteria	1236|Gammaproteobacteria	M	Arabinose 5-phosphate isomerase	kdsD	GO:0000271,GO:0003674,GO:0003824,GO:0005975,GO:0005976,GO:0005996,GO:0006082,GO:0006629,GO:0008150,GO:0008152,GO:0008610,GO:0008653,GO:0009058,GO:0009059,GO:0009103,GO:0009987,GO:0016051,GO:0016053,GO:0016853,GO:0016860,GO:0016861,GO:0019146,GO:0019294,GO:0019752,GO:0033692,GO:0034637,GO:0034645,GO:0043170,GO:0043436,GO:0044237,GO:0044238,GO:0044249,GO:0044255,GO:0044260,GO:0044262,GO:0044264,GO:…	5.3.1.13	ko:K06041	ko00540,ko01100,map00540,map01100	M00063	R01530	RC00541	ko00000,ko00001,ko00002,ko01000,ko01005	-	-	iECH74115_1262.ECH74115_4519,iECSP_1301.ECSP_4172,iECs_1301.ECs4076,iPC815.YPO3577,iSFV_1184.SFV_3227,iSFxv_1172.SFxv_3550,iYL1228.KPN_03607,iZ_1308.Z4560	CBS,SIS
KBIKCJMN_00552	406818.XBJ1_3827	7.94e-128	363.0	COG1778@1|root,COG1778@2|Bacteria,1RH85@1224|Proteobacteria,1S6D0@1236|Gammaproteobacteria	1236|Gammaproteobacteria	S	Involved in the biosynthesis of lipopolysaccharides (LPSs). Catalyzes the hydrolysis of 3-deoxy-D-manno-octulosonate 8-phosphate (KDO 8-P) to 3-deoxy-D-manno-octulosonate (KDO) and inorganic phosphate	kdsC	GO:0000271,GO:0003674,GO:0003824,GO:0005575,GO:0005622,GO:0005623,GO:0005737,GO:0005829,GO:0005975,GO:0005976,GO:0006629,GO:0006793,GO:0006796,GO:0008150,GO:0008152,GO:0008610,GO:0008653,GO:0008781,GO:0009058,GO:0009059,GO:0009103,GO:0009987,GO:0016051,GO:0016311,GO:0016740,GO:0016772,GO:0016779,GO:0016787,GO:0016788,GO:0016791,GO:0019143,GO:0033692,GO:0034637,GO:0034645,GO:0042578,GO:0043170,GO:…	3.1.3.45	ko:K03270	ko00540,ko01100,map00540,map01100	M00063	R03350	RC00017	ko00000,ko00001,ko00002,ko01000,ko01005	-	-	iECO26_1355.ECO26_4302	Hydrolase_3
KBIKCJMN_00553	406818.XBJ1_3826	3.4e-132	376.0	COG3117@1|root,COG3117@2|Bacteria,1RA1Y@1224|Proteobacteria,1SDZE@1236|Gammaproteobacteria	1236|Gammaproteobacteria	S	Involved in the assembly of lipopolysaccharide (LPS). Required for the translocation of LPS from the inner membrane to the outer membrane. Facilitates the transfer of LPS from the inner membrane to the periplasmic protein LptA. Could be a docking site for LptA	lptC	GO:0003674,GO:0005215,GO:0005488,GO:0005515,GO:0005575,GO:0005623,GO:0005886,GO:0005887,GO:0006810,GO:0006869,GO:0008150,GO:0010876,GO:0015920,GO:0016020,GO:0016021,GO:0017089,GO:0030288,GO:0030313,GO:0031224,GO:0031226,GO:0031975,GO:0033036,GO:0042597,GO:0042802,GO:0044425,GO:0044459,GO:0044464,GO:0046836,GO:0051179,GO:0051234,GO:0071702,GO:0071944,GO:1901264	-	ko:K11719	-	-	-	-	ko00000,ko02000	1.B.42.1	-	iB21_1397.B21_03015,iECBD_1354.ECBD_0543,iECB_1328.ECB_03064,iECD_1391.ECD_03064	LptC
KBIKCJMN_00554	406818.XBJ1_3825	2.13e-118	339.0	COG1934@1|root,COG1934@2|Bacteria,1N776@1224|Proteobacteria,1RPM7@1236|Gammaproteobacteria	1236|Gammaproteobacteria	T	Involved in the assembly of lipopolysaccharide (LPS). Required for the translocation of LPS from the inner membrane to the outer membrane. May form a bridge between the inner membrane and the outer membrane, via interactions with LptC and LptD, thereby facilitating LPS transfer across the periplasm	lptA	GO:0003674,GO:0005215,GO:0005488,GO:0005515,GO:0005575,GO:0005623,GO:0006810,GO:0006869,GO:0008150,GO:0009279,GO:0010876,GO:0015920,GO:0016020,GO:0017089,GO:0019867,GO:0030288,GO:0030312,GO:0030313,GO:0031975,GO:0033036,GO:0042597,GO:0042802,GO:0044462,GO:0044464,GO:0046836,GO:0051179,GO:0051234,GO:0071702,GO:0071944,GO:1901264	-	ko:K09774	-	-	-	-	ko00000,ko02000	1.B.42.1	-	iB21_1397.B21_03016,iECBD_1354.ECBD_0542,iECB_1328.ECB_03065,iECD_1391.ECD_03065	OstA
KBIKCJMN_00555	406818.XBJ1_3824	1.68e-167	468.0	COG1137@1|root,COG1137@2|Bacteria,1MU8M@1224|Proteobacteria,1RPW1@1236|Gammaproteobacteria	1236|Gammaproteobacteria	S	abc transporter atp-binding protein	lptB	GO:0003674,GO:0003824,GO:0005215,GO:0005319,GO:0005575,GO:0005623,GO:0005886,GO:0006810,GO:0006869,GO:0008150,GO:0010876,GO:0015221,GO:0015399,GO:0015405,GO:0015437,GO:0015920,GO:0016020,GO:0016021,GO:0016462,GO:0016787,GO:0016817,GO:0016818,GO:0016887,GO:0017111,GO:0022804,GO:0022857,GO:0022884,GO:0031224,GO:0032991,GO:0033036,GO:0034040,GO:0042623,GO:0042626,GO:0043190,GO:0043492,GO:0044425,GO:…	-	ko:K06861	ko02010,map02010	M00320	-	-	ko00000,ko00001,ko00002,ko01000,ko02000	1.B.42.1	-	-	ABC_tran,BCA_ABC_TP_C
KBIKCJMN_00556	406818.XBJ1_3823	9.05e-301	825.0	COG1508@1|root,COG1508@2|Bacteria,1MW4V@1224|Proteobacteria,1RMY0@1236|Gammaproteobacteria	1236|Gammaproteobacteria	K	Sigma factors are initiation factors that promote the attachment of RNA polymerase to specific initiation sites and are then released	rpoN	GO:0000976,GO:0001067,GO:0001130,GO:0001216,GO:0003674,GO:0003676,GO:0003677,GO:0003690,GO:0003700,GO:0005488,GO:0005515,GO:0005575,GO:0006355,GO:0008150,GO:0009889,GO:0009891,GO:0009893,GO:0010468,GO:0010556,GO:0010557,GO:0010604,GO:0010628,GO:0019219,GO:0019222,GO:0031323,GO:0031325,GO:0031326,GO:0031328,GO:0032991,GO:0032993,GO:0042802,GO:0043565,GO:0044212,GO:0045893,GO:0045935,GO:0048518,GO:…	-	ko:K03092	ko02020,ko05111,map02020,map05111	-	-	-	ko00000,ko00001,ko03021	-	-	-	Sigma54_AID,Sigma54_CBD,Sigma54_DBD
KBIKCJMN_00557	406818.XBJ1_3822	5.64e-59	182.0	COG1544@1|root,COG1544@2|Bacteria,1MZHW@1224|Proteobacteria,1S8U1@1236|Gammaproteobacteria	1236|Gammaproteobacteria	J	sigma (54) modulation protein	yhbH	GO:0003674,GO:0005488,GO:0005575,GO:0005622,GO:0005623,GO:0005737,GO:0005829,GO:0005840,GO:0006417,GO:0006448,GO:0008150,GO:0009889,GO:0009890,GO:0009892,GO:0010468,GO:0010556,GO:0010558,GO:0010605,GO:0010608,GO:0010629,GO:0015935,GO:0017148,GO:0019222,GO:0022626,GO:0022627,GO:0031323,GO:0031324,GO:0031326,GO:0031327,GO:0032268,GO:0032269,GO:0032991,GO:0034248,GO:0034249,GO:0043021,GO:0043022,GO:…	-	ko:K05808	-	-	-	-	ko00000,ko03009	-	-	-	Ribosomal_S30AE
KBIKCJMN_00558	406818.XBJ1_3821	7.23e-105	303.0	COG1762@1|root,COG1762@2|Bacteria,1RD0E@1224|Proteobacteria,1S668@1236|Gammaproteobacteria	1236|Gammaproteobacteria	G	PTS IIA-like nitrogen-regulatory protein PtsN	ptsN	GO:0001932,GO:0001934,GO:0003674,GO:0003824,GO:0004857,GO:0005215,GO:0005575,GO:0005622,GO:0005623,GO:0005737,GO:0005829,GO:0005886,GO:0006810,GO:0008047,GO:0008150,GO:0008643,GO:0009401,GO:0009893,GO:0010033,GO:0010243,GO:0010562,GO:0010604,GO:0015144,GO:0016020,GO:0016740,GO:0016772,GO:0016773,GO:0019207,GO:0019209,GO:0019220,GO:0019222,GO:0019887,GO:0022804,GO:0022857,GO:0022898,GO:0030234,GO:…	-	ko:K02806	ko02060,map02060	-	-	-	ko00000,ko00001,ko01000,ko02000	-	-	-	PTS_EIIA_2
KBIKCJMN_00559	406818.XBJ1_3820	6.43e-202	559.0	COG1660@1|root,COG1660@2|Bacteria,1MVX6@1224|Proteobacteria,1RNJX@1236|Gammaproteobacteria	1236|Gammaproteobacteria	S	Modulates the synthesis of GlmS, by affecting the processing and stability of the regulatory small RNA GlmZ. When glucosamine-6-phosphate (GlcN6P) concentrations are high in the cell, RapZ binds GlmZ and targets it to cleavage by RNase E. Consequently, GlmZ is inactivated and unable to activate GlmS synthesis. Under low GlcN6P concentrations, RapZ is sequestered and inactivated by an other regula…	rapZ	GO:0003674,GO:0003676,GO:0003723,GO:0005488,GO:0005515,GO:0006139,GO:0006396,GO:0006725,GO:0006807,GO:0008150,GO:0008152,GO:0009987,GO:0010467,GO:0016070,GO:0034641,GO:0042802,GO:0043170,GO:0044237,GO:0044238,GO:0046483,GO:0071704,GO:0090304,GO:0097159,GO:1901360,GO:1901363	-	ko:K06958	-	-	-	-	ko00000,ko03019	-	-	-	ATP_bind_2
KBIKCJMN_00560	406818.XBJ1_3819	1.05e-54	171.0	COG1925@1|root,COG1925@2|Bacteria,1N6RM@1224|Proteobacteria,1SCXX@1236|Gammaproteobacteria	1236|Gammaproteobacteria	G	Phosphotransferase System	ptsO	GO:0003674,GO:0003824,GO:0006464,GO:0006468,GO:0006793,GO:0006796,GO:0006807,GO:0006808,GO:0006810,GO:0008150,GO:0008152,GO:0008643,GO:0009401,GO:0009987,GO:0010033,GO:0010243,GO:0016310,GO:0016740,GO:0016772,GO:0019538,GO:0036211,GO:0042221,GO:0043170,GO:0043412,GO:0044237,GO:0044238,GO:0044260,GO:0044267,GO:0050789,GO:0050896,GO:0051179,GO:0051234,GO:0065007,GO:0071702,GO:0071704,GO:1901564,GO:…	-	ko:K08485,ko:K11189	ko02060,map02060	-	-	-	ko00000,ko00001,ko02000	4.A.2.1	-	-	PTS-HPr
KBIKCJMN_00561	406818.XBJ1_3817	5.15e-288	787.0	COG0787@1|root,COG0787@2|Bacteria,1NXDA@1224|Proteobacteria,1RU2U@1236|Gammaproteobacteria	1236|Gammaproteobacteria	M	Catalyzes the interconversion of L-alanine and D- alanine. May also act on other amino acids	alr2	GO:0000270,GO:0003674,GO:0003824,GO:0006022,GO:0006023,GO:0006024,GO:0006807,GO:0008150,GO:0008152,GO:0008784,GO:0009058,GO:0009059,GO:0009252,GO:0009273,GO:0009987,GO:0016853,GO:0016854,GO:0016855,GO:0030203,GO:0034645,GO:0036361,GO:0042546,GO:0043170,GO:0044036,GO:0044038,GO:0044085,GO:0044237,GO:0044249,GO:0044260,GO:0047661,GO:0070589,GO:0071554,GO:0071704,GO:0071840,GO:1901135,GO:1901137,GO:…	5.1.1.1	ko:K01775	ko00473,ko01100,ko01502,map00473,map01100,map01502	-	R00401	RC00285	ko00000,ko00001,ko01000,ko01011	-	-	-	Ala_racemase_C,Ala_racemase_N
KBIKCJMN_00562	406818.XBJ1_3816	3.07e-89	262.0	COG0782@1|root,COG0782@2|Bacteria,1MZNY@1224|Proteobacteria,1S8V4@1236|Gammaproteobacteria	1236|Gammaproteobacteria	K	regulator of nucleoside diphosphate kinase	rnk	-	-	ko:K06140	-	-	-	-	ko00000,ko03000	-	-	-	GreA_GreB,Rnk_N
KBIKCJMN_00563	406818.XBJ1_3815	0.0	867.0	COG0312@1|root,COG0312@2|Bacteria,1MUVW@1224|Proteobacteria,1RPJF@1236|Gammaproteobacteria	1236|Gammaproteobacteria	S	Protease involved in proteolytic processing of the antibiotic Microcin B17 and in sensitivity to the DNA gyrase inhibitor LetD	pmbA	GO:0005575,GO:0005622,GO:0005623,GO:0005737,GO:0005829,GO:0006508,GO:0006807,GO:0008150,GO:0008152,GO:0019538,GO:0043170,GO:0044238,GO:0044424,GO:0044444,GO:0044464,GO:0071704,GO:1901564	-	ko:K03592	-	-	-	-	ko00000,ko01002	-	-	-	PmbA_TldD
KBIKCJMN_00564	406818.XBJ1_3814	1.61e-114	329.0	COG3028@1|root,COG3028@2|Bacteria,1MZ4R@1224|Proteobacteria,1S9JJ@1236|Gammaproteobacteria	1236|Gammaproteobacteria	S	Belongs to the UPF0307 family	yjgA	GO:0005575,GO:0005622,GO:0005623,GO:0005737,GO:0005829,GO:0044424,GO:0044444,GO:0044464	-	ko:K09889	-	-	-	-	ko00000,ko03009	-	-	-	DUF615
KBIKCJMN_00565	1005999.GLGR_3257	1.44e-231	642.0	COG0654@1|root,COG0654@2|Bacteria,1MWWT@1224|Proteobacteria,1RP3Z@1236|Gammaproteobacteria	1236|Gammaproteobacteria	CH	COG0654 2-polyprenyl-6-methoxyphenol hydroxylase and related FAD-dependent oxidoreductases	mhbM	-	1.14.13.1,1.14.13.218,1.14.13.24	ko:K00480,ko:K20940,ko:K22270	ko00362,ko00405,ko00621,ko00624,ko00626,ko01100,ko01120,ko01130,ko01220,map00362,map00405,map00621,map00624,map00626,map01100,map01120,map01130,map01220	M00835	R00818,R02589,R05632,R06915,R06936,R06939	RC00046,RC00389	ko00000,ko00001,ko00002,ko01000	-	-	-	FAD_binding_3
KBIKCJMN_00566	1005999.GLGR_3256	1.93e-72	224.0	COG0625@1|root,COG0625@2|Bacteria,1RA4Y@1224|Proteobacteria,1S2I8@1236|Gammaproteobacteria	1236|Gammaproteobacteria	O	maleylacetoacetate isomerase	maiA	-	5.2.1.2,5.2.1.4	ko:K01800,ko:K01801	ko00350,ko00643,ko01100,ko01120,map00350,map00643,map01100,map01120	M00044	R03181,R03868	RC00867	ko00000,ko00001,ko00002,ko01000	-	-	-	GST_C,GST_C_2,GST_C_3,GST_N,GST_N_3
KBIKCJMN_00567	104623.Ser39006_00939	6.51e-136	388.0	COG0179@1|root,COG0179@2|Bacteria,1MVFA@1224|Proteobacteria,1RN6Y@1236|Gammaproteobacteria,3ZZQ2@613|Serratia	1236|Gammaproteobacteria	Q	Fumarylacetoacetate (FAA) hydrolase family	mhbB	-	3.7.1.20	ko:K16165	ko00350,ko01100,ko01120,map00350,map01100,map01120	-	R01085	RC00326,RC00446	ko00000,ko00001,ko01000	-	-	-	FAA_hydrolase
KBIKCJMN_00568	104623.Ser39006_00938	4.14e-206	575.0	COG3435@1|root,COG3435@2|Bacteria,1MVJP@1224|Proteobacteria,1RYBU@1236|Gammaproteobacteria,402V7@613|Serratia	1236|Gammaproteobacteria	Q	Cupin domain	gtdA	-	1.13.11.4	ko:K00450	ko00350,ko01100,ko01120,map00350,map01100,map01120	-	R02656	RC00764	ko00000,ko00001,ko01000	-	-	-	Cupin_2
KBIKCJMN_00569	104623.Ser39006_00937	9.58e-239	666.0	COG2271@1|root,COG2271@2|Bacteria,1P24P@1224|Proteobacteria,1T1ID@1236|Gammaproteobacteria,401K7@613|Serratia	1236|Gammaproteobacteria	G	4-hydroxybenzoate transporter	pcaK	-	-	ko:K07165,ko:K08195	-	-	-	-	ko00000,ko02000	2.A.1.15	-	-	MFS_1,MFS_4,Sugar_tr
KBIKCJMN_00570	1005999.GLGR_3252	1.69e-166	471.0	COG0583@1|root,COG0583@2|Bacteria,1Q6E2@1224|Proteobacteria,1RR2Z@1236|Gammaproteobacteria	1236|Gammaproteobacteria	K	transcriptional regulator	-	-	-	-	-	-	-	-	-	-	-	-	HTH_1,LysR_substrate
KBIKCJMN_00571	273526.SMDB11_3538	2.07e-11	61.6	COG0454@1|root,COG0456@2|Bacteria,1N09D@1224|Proteobacteria,1S90S@1236|Gammaproteobacteria	1236|Gammaproteobacteria	K	Catalyzes the transfer of an acetyl group from acetyl- CoA to the 6'-amino group of aminoglycoside molecules conferring resistance to antibiotics containing the purpurosamine ring	aac	GO:0003674,GO:0003824,GO:0008080,GO:0008150,GO:0016407,GO:0016410,GO:0016740,GO:0016746,GO:0016747,GO:0034069,GO:0042221,GO:0046677,GO:0047663,GO:0050896	2.3.1.82	ko:K18816	-	-	-	-	br01600,ko00000,ko01000,ko01504	-	-	-	Acetyltransf_1
KBIKCJMN_00572	406818.XBJ1_2347	9.58e-239	661.0	COG0477@1|root,COG2814@2|Bacteria,1R5DY@1224|Proteobacteria,1S19I@1236|Gammaproteobacteria	1236|Gammaproteobacteria	EGP	Major Facilitator Superfamily	-	-	-	-	-	-	-	-	-	-	-	-	MFS_1
KBIKCJMN_00573	406818.XBJ1_2352	0.0	1248.0	COG0076@1|root,COG0076@2|Bacteria,1MWUX@1224|Proteobacteria,1RQ8G@1236|Gammaproteobacteria	1236|Gammaproteobacteria	E	decarboxylase	-	-	-	-	-	-	-	-	-	-	-	-	Pyridoxal_deC
KBIKCJMN_00574	406818.XBJ1_2353	3.02e-175	489.0	COG0664@1|root,COG0664@2|Bacteria,1MVGE@1224|Proteobacteria,1RPTB@1236|Gammaproteobacteria	1236|Gammaproteobacteria	K	COG0664 cAMP-binding proteins - catabolite gene activator and regulatory subunit of cAMP-dependent protein kinases	fnr	GO:0000302,GO:0000976,GO:0001067,GO:0001130,GO:0001216,GO:0003674,GO:0003676,GO:0003677,GO:0003690,GO:0003700,GO:0005488,GO:0005575,GO:0005622,GO:0005623,GO:0005737,GO:0005829,GO:0006091,GO:0006355,GO:0006950,GO:0006979,GO:0008150,GO:0008152,GO:0009061,GO:0009889,GO:0009891,GO:0009893,GO:0009987,GO:0010035,GO:0010468,GO:0010556,GO:0010557,GO:0010604,GO:0010628,GO:0015980,GO:0019219,GO:0019222,GO:…	-	ko:K01420	-	-	-	-	ko00000,ko03000	-	-	-	HTH_Crp_2,cNMP_binding
KBIKCJMN_00575	406818.XBJ1_2354	2.31e-231	636.0	COG0589@1|root,COG0589@2|Bacteria,1MVZS@1224|Proteobacteria,1RPAE@1236|Gammaproteobacteria	1236|Gammaproteobacteria	T	universal stress protein	uspE	GO:0000302,GO:0001539,GO:0006928,GO:0006950,GO:0006979,GO:0008150,GO:0009314,GO:0009411,GO:0009416,GO:0009628,GO:0009636,GO:0009987,GO:0010035,GO:0033554,GO:0034599,GO:0034614,GO:0034644,GO:0035690,GO:0040011,GO:0042221,GO:0042493,GO:0042542,GO:0042710,GO:0044010,GO:0044764,GO:0046677,GO:0048870,GO:0050896,GO:0051179,GO:0051674,GO:0051704,GO:0051716,GO:0070301,GO:0070887,GO:0071214,GO:0071236,GO:…	-	ko:K14055	-	-	-	-	ko00000	-	-	-	Usp
KBIKCJMN_00576	406818.XBJ1_2355	5.84e-220	608.0	COG4974@1|root,COG4974@2|Bacteria,1R7M0@1224|Proteobacteria,1RYKU@1236|Gammaproteobacteria	1236|Gammaproteobacteria	L	Belongs to the 'phage' integrase family	-	-	-	-	-	-	-	-	-	-	-	-	Phage_int_SAM_1,Phage_integrase
KBIKCJMN_00577	243265.plu0965	7.6e-180	564.0	COG0497@1|root,COG0497@2|Bacteria,1QUE4@1224|Proteobacteria,1T1VK@1236|Gammaproteobacteria	1236|Gammaproteobacteria	L	Insecticidal toxin complex	-	-	-	-	-	-	-	-	-	-	-	-	VRP1
KBIKCJMN_00578	406817.XNC1_2566	0.0	1358.0	COG0497@1|root,COG0497@2|Bacteria,1QUE4@1224|Proteobacteria,1T1VK@1236|Gammaproteobacteria	1236|Gammaproteobacteria	L	Insecticidal toxin complex	-	-	-	-	-	-	-	-	-	-	-	-	VRP1
KBIKCJMN_00579	406817.XNC1_2566	0.0	1260.0	COG0497@1|root,COG0497@2|Bacteria,1QUE4@1224|Proteobacteria,1T1VK@1236|Gammaproteobacteria	1236|Gammaproteobacteria	L	Insecticidal toxin complex	-	-	-	-	-	-	-	-	-	-	-	-	VRP1
KBIKCJMN_00580	214092.YPO2312	3.15e-54	192.0	COG3209@1|root,COG3209@2|Bacteria,1QJCC@1224|Proteobacteria,1RPEC@1236|Gammaproteobacteria,41GQR@629|Yersinia	1236|Gammaproteobacteria	M	Anthrax toxin LF subunit	-	-	-	ko:K11021	-	-	-	-	ko00000,ko02042	-	-	-	Anthrax_toxA
KBIKCJMN_00581	911239.CF149_01687	7.21e-46	160.0	COG3209@1|root,COG3209@2|Bacteria,1QJCC@1224|Proteobacteria,1RPEC@1236|Gammaproteobacteria	1236|Gammaproteobacteria	M	COG3209 Rhs family protein	-	-	-	ko:K11021	-	-	-	-	ko00000,ko02042	-	-	-	Anthrax_toxA
KBIKCJMN_00582	406817.XNC1_2568	0.0	1260.0	COG3209@1|root,COG5184@1|root,COG3209@2|Bacteria,COG5184@2|Bacteria,1MVV1@1224|Proteobacteria,1RQB5@1236|Gammaproteobacteria	1236|Gammaproteobacteria	M	Insecticidal toxin complex	tcaC	-	-	-	-	-	-	-	-	-	-	-	SpvB,TcdB_toxin_midC,TcdB_toxin_midN,VCBS
KBIKCJMN_00583	34506.g387	1.54e-86	271.0	2D1VM@1|root,2SJG0@2759|Eukaryota,39D1A@33154|Opisthokonta,3C018@33208|Metazoa	34506.g387|-	-	-	-	-	-	-	-	-	-	-	-	-	-	-	-
KBIKCJMN_00585	406818.XBJ1_1572	0.0	2105.0	COG3206@1|root,COG3206@2|Bacteria,1QXQD@1224|Proteobacteria,1T3GF@1236|Gammaproteobacteria	1236|Gammaproteobacteria	M	protein involved in exopolysaccharide biosynthesis	-	-	-	-	-	-	-	-	-	-	-	-	VRP1
KBIKCJMN_00586	243265.plu2336	2.52e-290	805.0	COG1960@1|root,COG1960@2|Bacteria,1N3K2@1224|Proteobacteria,1SAQY@1236|Gammaproteobacteria	1236|Gammaproteobacteria	I	acyl-CoA dehydrogenase activity	-	-	1.3.3.6	ko:K00232	ko00071,ko00592,ko01040,ko01100,ko01110,ko01212,ko03320,ko04024,ko04146,map00071,map00592,map01040,map01100,map01110,map01212,map03320,map04024,map04146	M00087,M00113	R01175,R01279,R03777,R03857,R03990,R04751,R04754,R07888,R07892,R07896,R07934,R07950	RC00052,RC00076	ko00000,ko00001,ko00002,ko01000	-	-	-	-
KBIKCJMN_00587	406818.XBJ1_2356	7.77e-314	857.0	COG1282@1|root,COG1282@2|Bacteria,1MUP4@1224|Proteobacteria,1RMR4@1236|Gammaproteobacteria	1236|Gammaproteobacteria	C	The transhydrogenation between NADH and NADP is coupled to respiration and ATP hydrolysis and functions as a proton pump across the membrane	pntB	GO:0000166,GO:0003674,GO:0003824,GO:0005488,GO:0005575,GO:0005623,GO:0005886,GO:0005887,GO:0006139,GO:0006725,GO:0006732,GO:0006733,GO:0006739,GO:0006740,GO:0006753,GO:0006793,GO:0006796,GO:0006807,GO:0008150,GO:0008152,GO:0008746,GO:0008750,GO:0009117,GO:0009987,GO:0016020,GO:0016021,GO:0016491,GO:0016651,GO:0016652,GO:0019362,GO:0019637,GO:0031224,GO:0031226,GO:0034641,GO:0036094,GO:0044237,GO:…	1.6.1.2	ko:K00325	ko00760,ko01100,map00760,map01100	-	R00112	RC00001	ko00000,ko00001,ko01000	-	-	iSBO_1134.SBO_1534,iYL1228.KPN_01527	PNTB
KBIKCJMN_00588	406818.XBJ1_2357	0.0	953.0	COG3288@1|root,COG3288@2|Bacteria,1MVXU@1224|Proteobacteria,1RN23@1236|Gammaproteobacteria	1236|Gammaproteobacteria	C	The transhydrogenation between NADH and NADP is coupled to respiration and ATP hydrolysis and functions as a proton pump across the membrane	pntA	GO:0000166,GO:0003674,GO:0003824,GO:0005488,GO:0005515,GO:0005575,GO:0005623,GO:0005886,GO:0005887,GO:0006139,GO:0006725,GO:0006732,GO:0006733,GO:0006739,GO:0006740,GO:0006753,GO:0006793,GO:0006796,GO:0006807,GO:0008150,GO:0008152,GO:0008746,GO:0008750,GO:0009117,GO:0009987,GO:0016020,GO:0016021,GO:0016491,GO:0016651,GO:0016652,GO:0019362,GO:0019637,GO:0031224,GO:0031226,GO:0034641,GO:0036094,GO:…	1.6.1.2	ko:K00324	ko00760,ko01100,map00760,map01100	-	R00112	RC00001	ko00000,ko00001,ko01000	-	-	-	AlaDh_PNT_C,AlaDh_PNT_N,PNTB_4TM
KBIKCJMN_00589	406818.XBJ1_2358	1.94e-220	608.0	28I6Q@1|root,2Z89M@2|Bacteria,1MWCS@1224|Proteobacteria,1RN42@1236|Gammaproteobacteria	1236|Gammaproteobacteria	S	Protein of unknown function (DUF1471)	ydgH	-	-	-	-	-	-	-	-	-	-	-	DUF1471
KBIKCJMN_00590	406818.XBJ1_2360	1.81e-308	843.0	COG0531@1|root,COG0531@2|Bacteria,1MUA2@1224|Proteobacteria,1RNND@1236|Gammaproteobacteria	1236|Gammaproteobacteria	E	Arginine ornithine antiporter	ydgI	GO:0005575,GO:0005623,GO:0005886,GO:0005887,GO:0016020,GO:0016021,GO:0031224,GO:0031226,GO:0044425,GO:0044459,GO:0044464,GO:0071944	-	ko:K03757,ko:K03758	-	-	-	-	ko00000,ko02000	2.A.3.2	-	iAPECO1_1312.APECO1_688,iECOK1_1307.ECOK1_1723,iECS88_1305.ECS88_1650,iUMN146_1321.UM146_09140,iUTI89_1310.UTI89_C1793	AA_permease_2
KBIKCJMN_00591	406818.XBJ1_2363	5.32e-103	300.0	COG3539@1|root,COG3539@2|Bacteria,1N176@1224|Proteobacteria,1S9KT@1236|Gammaproteobacteria	1236|Gammaproteobacteria	NU	Fimbrial	-	-	-	ko:K07345	ko05133,map05133	-	-	-	ko00000,ko00001,ko02035,ko02044	-	-	-	Fimbrial
KBIKCJMN_00592	406818.XBJ1_2364	7.43e-156	438.0	COG3121@1|root,COG3121@2|Bacteria,1Q6I1@1224|Proteobacteria,1S1FJ@1236|Gammaproteobacteria	1236|Gammaproteobacteria	NU	chaperone	-	-	-	ko:K07346	-	-	-	-	ko00000,ko02035,ko02044,ko03110	-	-	-	PapD_C,PapD_N
KBIKCJMN_00593	406818.XBJ1_2365	0.0	1665.0	COG3188@1|root,COG3188@2|Bacteria,1MUHE@1224|Proteobacteria,1RMPU@1236|Gammaproteobacteria	1236|Gammaproteobacteria	NU	Usher protein	-	-	-	ko:K07347	ko05133,map05133	-	-	-	ko00000,ko00001,ko02000,ko02035,ko02044	1.B.11.3	-	-	PapC_C,PapC_N,Usher
KBIKCJMN_00594	406818.XBJ1_2366	8.33e-230	634.0	COG3539@1|root,COG3539@2|Bacteria,1R5WQ@1224|Proteobacteria,1S80K@1236|Gammaproteobacteria	1236|Gammaproteobacteria	NU	Fimbrial	mrkD	-	-	-	-	-	-	-	-	-	-	-	Fimbrial
KBIKCJMN_00595	406818.XBJ1_2367	0.0	7043.0	COG1020@1|root,COG1020@2|Bacteria,1QK4F@1224|Proteobacteria,1RPAG@1236|Gammaproteobacteria	1236|Gammaproteobacteria	Q	COG1020 Non-ribosomal peptide synthetase modules and related proteins	-	-	-	-	-	-	-	-	-	-	-	-	AMP-binding,AMP-binding_C,Condensation,PP-binding
KBIKCJMN_00596	406818.XBJ1_2368	0.0	2516.0	COG1643@1|root,COG1643@2|Bacteria,1MUEQ@1224|Proteobacteria,1RMU1@1236|Gammaproteobacteria	1236|Gammaproteobacteria	L	ATP-dependent helicase hrpA	hrpA	GO:0003674,GO:0003724,GO:0003824,GO:0004004,GO:0004386,GO:0006139,GO:0006396,GO:0006397,GO:0006725,GO:0006807,GO:0008026,GO:0008150,GO:0008152,GO:0008186,GO:0009451,GO:0009987,GO:0010467,GO:0016070,GO:0016071,GO:0016462,GO:0016787,GO:0016817,GO:0016818,GO:0016887,GO:0017111,GO:0034641,GO:0042623,GO:0043170,GO:0043412,GO:0044237,GO:0044238,GO:0046483,GO:0070035,GO:0071704,GO:0090304,GO:0140098,GO:…	3.6.4.13	ko:K03578	-	-	-	-	ko00000,ko01000	-	-	-	DEAD,DUF3418,HA2,Helicase_C,OB_NTP_bind
KBIKCJMN_00597	406818.XBJ1_2369	6.62e-133	378.0	COG1182@1|root,COG1182@2|Bacteria,1P59R@1224|Proteobacteria,1S337@1236|Gammaproteobacteria	1236|Gammaproteobacteria	C	Catalyzes the reductive cleavage of azo bond in aromatic azo compounds to the corresponding amines. Requires NADH, but not NADPH, as an electron donor for its activity	azoR	GO:0000166,GO:0003674,GO:0003824,GO:0005488,GO:0005575,GO:0005622,GO:0005623,GO:0005737,GO:0005829,GO:0006950,GO:0006979,GO:0008150,GO:0008152,GO:0010181,GO:0016491,GO:0016651,GO:0016655,GO:0016661,GO:0032553,GO:0036094,GO:0043167,GO:0043168,GO:0044424,GO:0044444,GO:0044464,GO:0046857,GO:0048037,GO:0050446,GO:0050662,GO:0050896,GO:0055114,GO:0097159,GO:0097367,GO:1901265,GO:1901363	-	ko:K01118	-	-	-	-	ko00000,ko01000	-	-	-	Flavodoxin_2
KBIKCJMN_00598	406818.XBJ1_2370	5.75e-64	196.0	COG3784@1|root,COG3784@2|Bacteria,1N6R1@1224|Proteobacteria,1SC8V@1236|Gammaproteobacteria	1236|Gammaproteobacteria	S	protein conserved in bacteria	ydbL	-	-	ko:K09978	-	-	-	-	ko00000	-	-	-	DUF1318
KBIKCJMN_00599	291112.PAU_02419	1.59e-21	85.9	2E371@1|root,32Y6T@2|Bacteria,1N8D8@1224|Proteobacteria	1224|Proteobacteria	S	(Lipo)protein	ynbE	-	-	-	-	-	-	-	-	-	-	-	Lipoprotein_19
KBIKCJMN_00600	406818.XBJ1_2372	0.0	1652.0	COG2911@1|root,COG2911@2|Bacteria,1MUT7@1224|Proteobacteria,1RQ5W@1236|Gammaproteobacteria	1236|Gammaproteobacteria	S	Dicarboxylate transport	ydbH	GO:0005575,GO:0005623,GO:0005886,GO:0016020,GO:0044464,GO:0071944	-	-	-	-	-	-	-	-	-	-	DctA-YdbH
KBIKCJMN_00601	406818.XBJ1_2373	4.68e-235	647.0	COG1052@1|root,COG1052@2|Bacteria,1MVSS@1224|Proteobacteria,1RMWR@1236|Gammaproteobacteria	1236|Gammaproteobacteria	CH	Belongs to the D-isomer specific 2-hydroxyacid dehydrogenase family	ldhA	GO:0000166,GO:0003674,GO:0003824,GO:0004457,GO:0005488,GO:0005575,GO:0005622,GO:0005623,GO:0005737,GO:0005829,GO:0005975,GO:0005996,GO:0006006,GO:0006066,GO:0006067,GO:0006082,GO:0006083,GO:0006089,GO:0006090,GO:0006091,GO:0006103,GO:0006105,GO:0006113,GO:0006139,GO:0006163,GO:0006725,GO:0006732,GO:0006733,GO:0006753,GO:0006793,GO:0006796,GO:0006807,GO:0006950,GO:0008150,GO:0008152,GO:0008720,GO:…	1.1.1.28	ko:K03778	ko00620,ko01120,map00620,map01120	-	R00704	RC00044	ko00000,ko00001,ko01000	-	-	iJN746.PP_1649,iPC815.YPO2329,iSFV_1184.SFV_1805,iSF_1195.SF1814,iSFxv_1172.SFxv_2031,iS_1188.S1459	2-Hacid_dh,2-Hacid_dh_C
KBIKCJMN_00602	406818.XBJ1_2374	1.22e-92	271.0	COG3187@1|root,COG3187@2|Bacteria,1RFSD@1224|Proteobacteria,1S6MZ@1236|Gammaproteobacteria	1236|Gammaproteobacteria	O	Heat shock protein	hslJ	GO:0006950,GO:0008150,GO:0009266,GO:0009408,GO:0009628,GO:0050896	-	ko:K03668	-	-	-	-	ko00000	-	-	-	META
KBIKCJMN_00603	406818.XBJ1_2376	3.62e-65	198.0	2AZKT@1|root,31RVD@2|Bacteria,1QPCH@1224|Proteobacteria,1SJ1M@1236|Gammaproteobacteria	1236|Gammaproteobacteria	-	-	-	-	-	-	-	-	-	-	-	-	-	-	GhoS
KBIKCJMN_00605	406818.XBJ1_2377	1.17e-86	261.0	COG5295@1|root,COG5295@2|Bacteria	2|Bacteria	UW	Hep Hag repeat protein	-	-	-	ko:K19233,ko:K21449	-	-	-	-	ko00000,ko02000	1.B.40,1.B.40.2	-	-	ESPR,YadA_anchor,YadA_head,YadA_stalk
KBIKCJMN_00606	406818.XBJ1_2378	3.95e-107	308.0	COG2983@1|root,COG2983@2|Bacteria,1RHMX@1224|Proteobacteria,1S5XU@1236|Gammaproteobacteria	1236|Gammaproteobacteria	S	Belongs to the UPF0260 family	ycgN	-	-	ko:K09160	-	-	-	-	ko00000	-	-	-	CxxCxxCC
KBIKCJMN_00607	406818.XBJ1_2379	4.33e-154	432.0	COG0179@1|root,COG0179@2|Bacteria,1MVFA@1224|Proteobacteria,1RN6Y@1236|Gammaproteobacteria	1236|Gammaproteobacteria	Q	COG0179 2-keto-4-pentenoate hydratase 2-oxohepta-3-ene-1,7-dioic acid hydratase (catechol pathway)	ycgM	-	-	-	-	-	-	-	-	-	-	-	FAA_hydrolase
KBIKCJMN_00608	406818.XBJ1_2380	1.87e-247	681.0	COG2951@1|root,COG2951@2|Bacteria,1MUZ3@1224|Proteobacteria,1RMQ6@1236|Gammaproteobacteria	1236|Gammaproteobacteria	M	Lytic murein transglycosylase	mltB	-	-	ko:K08305	-	-	-	-	ko00000,ko01000,ko01011	-	GH103	-	SLT_2
KBIKCJMN_00609	406818.XBJ1_2382	4.12e-56	174.0	COG3100@1|root,COG3100@2|Bacteria,1N83J@1224|Proteobacteria,1SCCD@1236|Gammaproteobacteria	1236|Gammaproteobacteria	S	YcgL domain-containing protein	ycgL	-	-	ko:K09902	-	-	-	-	ko00000	-	-	-	YcgL
KBIKCJMN_00610	406818.XBJ1_2383	1.28e-155	437.0	COG0850@1|root,COG0850@2|Bacteria,1RHVN@1224|Proteobacteria,1S6K8@1236|Gammaproteobacteria	1236|Gammaproteobacteria	D	Cell division inhibitor that blocks the formation of polar Z ring septums. Rapidly oscillates between the poles of the cell to destabilize FtsZ filaments that have formed before they mature into polar Z rings. Prevents FtsZ polymerization	minC	GO:0003674,GO:0005488,GO:0005515,GO:0005575,GO:0005622,GO:0005623,GO:0005737,GO:0005829,GO:0007346,GO:0008150,GO:0009987,GO:0010564,GO:0032465,GO:0032954,GO:0032955,GO:0042802,GO:0044087,GO:0044424,GO:0044444,GO:0044464,GO:0050789,GO:0050794,GO:0051128,GO:0051301,GO:0051302,GO:0051726,GO:0060187,GO:0065007,GO:1901891,GO:1902412,GO:1903436	-	ko:K03610	-	-	-	-	ko00000,ko03036,ko04812	-	-	-	MinC_C,MinC_N
KBIKCJMN_00611	406818.XBJ1_2384	2.05e-187	521.0	COG2894@1|root,COG2894@2|Bacteria,1MUEU@1224|Proteobacteria,1RNJ0@1236|Gammaproteobacteria	1236|Gammaproteobacteria	D	Belongs to the ParA family	minD	GO:0000166,GO:0003674,GO:0003824,GO:0005488,GO:0005515,GO:0005524,GO:0005575,GO:0005622,GO:0005623,GO:0005737,GO:0005829,GO:0005886,GO:0007059,GO:0008144,GO:0008150,GO:0009898,GO:0009987,GO:0016020,GO:0016462,GO:0016787,GO:0016817,GO:0016818,GO:0016887,GO:0017076,GO:0017111,GO:0030554,GO:0031224,GO:0031226,GO:0032553,GO:0032555,GO:0032559,GO:0035639,GO:0036094,GO:0042802,GO:0043167,GO:0043168,GO:…	-	ko:K03609	-	-	-	-	ko00000,ko03036,ko04812	-	-	-	AAA_31,CbiA
KBIKCJMN_00612	406818.XBJ1_2385	1.38e-54	171.0	COG0851@1|root,COG0851@2|Bacteria,1N6QD@1224|Proteobacteria,1SC8W@1236|Gammaproteobacteria	1236|Gammaproteobacteria	D	Prevents the cell division inhibition by proteins MinC and MinD at internal division sites while permitting inhibition at polar sites. This ensures cell division at the proper site by restricting the formation of a division septum at the midpoint of the long axis of the cell	minE	GO:0000278,GO:0000281,GO:0000910,GO:0000917,GO:0000918,GO:0003674,GO:0005488,GO:0005515,GO:0005575,GO:0005622,GO:0005623,GO:0005737,GO:0005829,GO:0005886,GO:0007049,GO:0007346,GO:0008150,GO:0009987,GO:0010564,GO:0016020,GO:0016043,GO:0022402,GO:0022607,GO:0032465,GO:0032506,GO:0032954,GO:0032955,GO:0042802,GO:0044085,GO:0044087,GO:0044424,GO:0044444,GO:0044464,GO:0050789,GO:0050794,GO:0051128,GO:…	-	ko:K03608	-	-	-	-	ko00000,ko03036,ko04812	-	-	-	MinE
KBIKCJMN_00613	291112.PAU_00896	6.91e-33	124.0	COG3209@1|root,COG3209@2|Bacteria	2|Bacteria	M	self proteolysis	-	-	-	ko:K11021	-	-	-	-	ko00000,ko02042	-	-	-	RHS_repeat,SpvB,TcdB_toxin_midN
KBIKCJMN_00614	406817.XNC1_2188	8.51e-119	371.0	COG3209@1|root,COG3209@2|Bacteria,1N4HV@1224|Proteobacteria,1SAZM@1236|Gammaproteobacteria	1236|Gammaproteobacteria	M	cellulase activity	-	-	-	ko:K11021	-	-	-	-	ko00000,ko02042	-	-	-	RHS
KBIKCJMN_00615	406818.XBJ1_1968	0.0	17622.0	COG1020@1|root,COG1020@2|Bacteria,1QK4F@1224|Proteobacteria,1RPAG@1236|Gammaproteobacteria	1236|Gammaproteobacteria	Q	COG1020 Non-ribosomal peptide synthetase modules and related proteins	-	-	-	-	-	-	-	-	-	-	-	-	AMP-binding,AMP-binding_C,Condensation,PP-binding,Thioesterase
KBIKCJMN_00616	406818.XBJ1_1967	0.0	4091.0	COG1020@1|root,COG1020@2|Bacteria,1QK4F@1224|Proteobacteria,1RPAG@1236|Gammaproteobacteria	1236|Gammaproteobacteria	Q	COG1020 Non-ribosomal peptide synthetase modules and related proteins	-	-	-	-	-	-	-	-	-	-	-	-	AMP-binding,AMP-binding_C,Condensation,PP-binding,Thioesterase
KBIKCJMN_00617	406818.XBJ1_1966	0.0	15063.0	COG1020@1|root,COG1020@2|Bacteria,1QK4F@1224|Proteobacteria,1RPAG@1236|Gammaproteobacteria	1236|Gammaproteobacteria	Q	COG1020 Non-ribosomal peptide synthetase modules and related proteins	-	-	-	-	-	-	-	-	-	-	-	-	AMP-binding,AMP-binding_C,Condensation,PP-binding,Thioesterase
KBIKCJMN_00619	406818.XBJ1_1341	2.28e-113	326.0	COG0662@1|root,COG0662@2|Bacteria,1NMB2@1224|Proteobacteria	1224|Proteobacteria	G	Cupin domain	-	-	-	-	-	-	-	-	-	-	-	-	Cupin_2
KBIKCJMN_00620	1280001.BAOA01000010_gene4219	1.42e-243	678.0	COG0443@1|root,COG0443@2|Bacteria,1MXBT@1224|Proteobacteria,1RN4U@1236|Gammaproteobacteria,1XU0W@135623|Vibrionales	135623|Vibrionales	O	COG0443 Molecular chaperone	T0747	-	-	ko:K04046	-	-	-	-	ko00000,ko03110	1.A.33	-	-	HSP70
KBIKCJMN_00621	406818.XBJ1_0258	0.0	1164.0	COG3210@1|root,COG3210@2|Bacteria,1MX2K@1224|Proteobacteria,1RYHV@1236|Gammaproteobacteria	1236|Gammaproteobacteria	U	COG3210 Large exoproteins involved in heme utilization or adhesion	shlA	-	-	ko:K11016	ko03070,map03070	-	-	-	ko00000,ko00001,ko02042,ko02044	-	-	-	Fil_haemagg,Fil_haemagg_2,Haemagg_act
KBIKCJMN_00622	406817.XNC1_4555	1.08e-238	675.0	COG2831@1|root,COG2831@2|Bacteria,1R5EE@1224|Proteobacteria,1RS6Z@1236|Gammaproteobacteria	1236|Gammaproteobacteria	U	activation secretion protein	shlB	-	-	ko:K11017	ko03070,map03070	-	-	-	ko00000,ko00001,ko02042,ko02044	1.B.20	-	-	POTRA_2,POTRA_3,ShlB
KBIKCJMN_00623	406817.XNC1_3457	2.94e-67	206.0	COG1662@1|root,COG1662@2|Bacteria,1RIVU@1224|Proteobacteria,1SA15@1236|Gammaproteobacteria	1236|Gammaproteobacteria	L	Transposase	-	-	-	ko:K07480	-	-	-	-	ko00000	-	-	-	DDE_Tnp_IS1
KBIKCJMN_00624	406817.XNC1_2599	1.26e-303	830.0	COG3344@1|root,COG3344@2|Bacteria,1MVI1@1224|Proteobacteria,1RQP7@1236|Gammaproteobacteria	1236|Gammaproteobacteria	L	reverse transcriptase	-	-	-	-	-	-	-	-	-	-	-	-	GIIM,RVT_1
KBIKCJMN_00625	406818.XBJ1_0462	2.3e-43	141.0	COG3677@1|root,COG3677@2|Bacteria,1RKZJ@1224|Proteobacteria,1S7ZU@1236|Gammaproteobacteria	1236|Gammaproteobacteria	L	InsA C-terminal domain	insA	-	-	ko:K07489	-	-	-	-	ko00000	-	-	-	HTH_Tnp_IS1,Zn_Tnp_IS1
KBIKCJMN_00626	406818.XBJ1_0822	6.17e-186	515.0	COG1180@1|root,COG1180@2|Bacteria,1NQC1@1224|Proteobacteria,1RNCR@1236|Gammaproteobacteria	1236|Gammaproteobacteria	C	Activation of pyruvate formate-lyase under anaerobic conditions by generation of an organic free radical, using S- adenosylmethionine and reduced flavodoxin as cosubstrates to produce 5'-deoxy-adenosine	pflA	GO:0003674,GO:0003824,GO:0005488,GO:0005575,GO:0005622,GO:0005623,GO:0005737,GO:0005829,GO:0006464,GO:0006807,GO:0006950,GO:0006974,GO:0008150,GO:0008152,GO:0009987,GO:0016491,GO:0018307,GO:0019538,GO:0033554,GO:0036211,GO:0043170,GO:0043364,GO:0043365,GO:0043412,GO:0044237,GO:0044238,GO:0044260,GO:0044267,GO:0044424,GO:0044444,GO:0044464,GO:0048037,GO:0050896,GO:0051536,GO:0051539,GO:0051540,GO:…	1.97.1.4	ko:K04069	-	-	R04710	-	ko00000,ko01000	-	-	iECOK1_1307.ECOK1_0925,iEcE24377_1341.EcE24377A_0980,iEcSMS35_1347.EcSMS35_2219,iYL1228.KPN_00930	Fer4_12,Radical_SAM
KBIKCJMN_00627	406818.XBJ1_0821	0.0	1512.0	COG1882@1|root,COG1882@2|Bacteria,1MWBF@1224|Proteobacteria,1RM96@1236|Gammaproteobacteria	1236|Gammaproteobacteria	C	formate acetyltransferase	pflB	GO:0003674,GO:0003824,GO:0005575,GO:0005622,GO:0005623,GO:0005737,GO:0005829,GO:0006082,GO:0006520,GO:0006566,GO:0006567,GO:0006807,GO:0008150,GO:0008152,GO:0008861,GO:0009056,GO:0009063,GO:0009066,GO:0009068,GO:0009987,GO:0016054,GO:0016407,GO:0016408,GO:0016453,GO:0016740,GO:0016746,GO:0016747,GO:0019752,GO:0043436,GO:0044237,GO:0044238,GO:0044248,GO:0044281,GO:0044282,GO:0044424,GO:0044444,GO:…	2.3.1.54	ko:K00656	ko00620,ko00640,ko00650,ko01100,ko01120,map00620,map00640,map00650,map01100,map01120	-	R00212,R06987	RC00004,RC01181,RC02742,RC02833	ko00000,ko00001,ko01000	-	-	iECH74115_1262.ECH74115_1064,iECIAI39_1322.ECIAI39_2245,iECSP_1301.ECSP_1007,iECs_1301.ECs0986,iEcSMS35_1347.EcSMS35_2218,iG2583_1286.G2583_1138,iSDY_1059.SDY_2358,iZ_1308.Z1248	Gly_radical,PFL-like
KBIKCJMN_00628	406818.XBJ1_0820	9.13e-203	561.0	COG2116@1|root,COG2116@2|Bacteria,1MU0W@1224|Proteobacteria,1RQ6K@1236|Gammaproteobacteria	1236|Gammaproteobacteria	P	Formate nitrite	focA	GO:0003674,GO:0005215,GO:0005342,GO:0005488,GO:0005515,GO:0005575,GO:0005623,GO:0005886,GO:0005887,GO:0006810,GO:0006811,GO:0006820,GO:0006855,GO:0008028,GO:0008150,GO:0008509,GO:0008514,GO:0015075,GO:0015238,GO:0015318,GO:0015499,GO:0015711,GO:0015718,GO:0015724,GO:0015849,GO:0015893,GO:0016020,GO:0016021,GO:0022857,GO:0031224,GO:0031226,GO:0034220,GO:0042221,GO:0042493,GO:0042802,GO:0042891,GO:…	-	ko:K06212	-	-	-	-	ko00000,ko02000	1.A.16.1.1,1.A.16.1.3	-	iSF_1195.SF0899,iS_1188.S0963	Form_Nir_trans
KBIKCJMN_00629	406818.XBJ1_0819	0.0	1191.0	COG1944@1|root,COG1944@2|Bacteria,1MV7K@1224|Proteobacteria,1RN47@1236|Gammaproteobacteria	1236|Gammaproteobacteria	O	redox protein regulator of disulfide bond formation	ycaO	GO:0000287,GO:0003674,GO:0003824,GO:0005488,GO:0005575,GO:0005622,GO:0005623,GO:0005737,GO:0005829,GO:0006464,GO:0006807,GO:0008150,GO:0008152,GO:0009987,GO:0016462,GO:0016787,GO:0016817,GO:0016818,GO:0018193,GO:0018197,GO:0018198,GO:0018339,GO:0019538,GO:0036211,GO:0043167,GO:0043169,GO:0043170,GO:0043412,GO:0044237,GO:0044238,GO:0044260,GO:0044267,GO:0044424,GO:0044444,GO:0044464,GO:0046872,GO:…	-	ko:K09136	-	-	-	-	ko00000,ko03009	-	-	-	OsmC,YcaO
KBIKCJMN_00630	406818.XBJ1_0818	1.1e-235	650.0	COG0252@1|root,COG0252@2|Bacteria,1MWIR@1224|Proteobacteria,1RNPN@1236|Gammaproteobacteria	1236|Gammaproteobacteria	EJ	Belongs to the asparaginase 1 family	ansB	GO:0003674,GO:0003824,GO:0004067,GO:0005488,GO:0005515,GO:0005575,GO:0005622,GO:0005623,GO:0005737,GO:0005829,GO:0006082,GO:0006520,GO:0006528,GO:0006530,GO:0006807,GO:0008150,GO:0008152,GO:0009056,GO:0009063,GO:0009064,GO:0009065,GO:0009066,GO:0009068,GO:0009987,GO:0016043,GO:0016054,GO:0016787,GO:0016810,GO:0016811,GO:0019752,GO:0022607,GO:0030288,GO:0030313,GO:0031975,GO:0032787,GO:0034641,GO:…	3.5.1.1,3.5.1.38	ko:K01424,ko:K05597	ko00220,ko00250,ko00460,ko00471,ko01100,ko01110,ko02020,map00220,map00250,map00460,map00471,map01100,map01110,map02020	-	R00256,R00485,R01579	RC00010,RC02798	ko00000,ko00001,ko01000	-	-	-	Asparaginase
KBIKCJMN_00631	406817.XNC1_1561	0.0	1400.0	COG1020@1|root,COG3320@1|root,COG1020@2|Bacteria,COG3320@2|Bacteria,1QK4F@1224|Proteobacteria,1RPAG@1236|Gammaproteobacteria	1236|Gammaproteobacteria	Q	COG1020 Non-ribosomal peptide synthetase modules and related proteins	-	-	-	-	-	-	-	-	-	-	-	-	AMP-binding,AMP-binding_C,Condensation,NAD_binding_4,PP-binding
KBIKCJMN_00633	406818.XBJ1_0817	1.64e-262	719.0	COG1932@1|root,COG1932@2|Bacteria,1MUB5@1224|Proteobacteria,1RMKU@1236|Gammaproteobacteria	1236|Gammaproteobacteria	E	Catalyzes the reversible conversion of 3- phosphohydroxypyruvate to phosphoserine and of 3-hydroxy-2-oxo-4- phosphonooxybutanoate to phosphohydroxythreonine	serC	GO:0003674,GO:0003824,GO:0004648,GO:0005488,GO:0005575,GO:0005622,GO:0005623,GO:0005737,GO:0005829,GO:0006081,GO:0006082,GO:0006520,GO:0006553,GO:0006563,GO:0006564,GO:0006725,GO:0006732,GO:0006766,GO:0006767,GO:0006793,GO:0006796,GO:0006807,GO:0008144,GO:0008150,GO:0008152,GO:0008483,GO:0008652,GO:0009058,GO:0009066,GO:0009067,GO:0009069,GO:0009070,GO:0009085,GO:0009089,GO:0009108,GO:0009110,GO:…	2.6.1.52	ko:K00831	ko00260,ko00680,ko00750,ko01100,ko01120,ko01130,ko01200,ko01230,map00260,map00680,map00750,map01100,map01120,map01130,map01200,map01230	M00020,M00124	R04173,R05085	RC00006,RC00036	ko00000,ko00001,ko00002,ko01000,ko01007	-	-	iEcE24377_1341.EcE24377A_1004,iPC815.YPO1389,iYL1228.KPN_00935	Aminotran_5
KBIKCJMN_00635	406818.XBJ1_0816	1.87e-306	835.0	COG0128@1|root,COG0128@2|Bacteria,1MWMK@1224|Proteobacteria,1RQ8U@1236|Gammaproteobacteria	1236|Gammaproteobacteria	E	Catalyzes the transfer of the enolpyruvyl moiety of phosphoenolpyruvate (PEP) to the 5-hydroxyl of shikimate-3- phosphate (S3P) to produce enolpyruvyl shikimate-3-phosphate and inorganic phosphate	aroA	GO:0003674,GO:0003824,GO:0003866,GO:0005575,GO:0005622,GO:0005623,GO:0005737,GO:0005829,GO:0006082,GO:0008150,GO:0008152,GO:0009058,GO:0009423,GO:0009987,GO:0016053,GO:0016740,GO:0016765,GO:0019752,GO:0043436,GO:0043648,GO:0043650,GO:0044237,GO:0044249,GO:0044281,GO:0044283,GO:0044424,GO:0044444,GO:0044464,GO:0046394,GO:0046417,GO:0071704,GO:1901576	2.5.1.19	ko:K00800	ko00400,ko01100,ko01110,ko01130,ko01230,map00400,map01100,map01110,map01130,map01230	M00022	R03460	RC00350	ko00000,ko00001,ko00002,ko01000	-	-	iEC042_1314.EC042_0998,iECNA114_1301.ECNA114_0940,iECSF_1327.ECSF_0829,iPC815.YPO1390	EPSP_synthase
KBIKCJMN_00636	406818.XBJ1_0815	6.29e-152	428.0	COG0283@1|root,COG0283@2|Bacteria,1MUUD@1224|Proteobacteria,1RNKT@1236|Gammaproteobacteria	1236|Gammaproteobacteria	F	Belongs to the cytidylate kinase family. Type 1 subfamily	cmk	GO:0003674,GO:0003824,GO:0004127,GO:0004592,GO:0005575,GO:0005622,GO:0005623,GO:0005737,GO:0005829,GO:0006082,GO:0006139,GO:0006520,GO:0006573,GO:0006575,GO:0006725,GO:0006732,GO:0006753,GO:0006766,GO:0006767,GO:0006793,GO:0006796,GO:0006807,GO:0008150,GO:0008152,GO:0009058,GO:0009081,GO:0009108,GO:0009110,GO:0009117,GO:0009123,GO:0009165,GO:0009314,GO:0009628,GO:0009987,GO:0010165,GO:0010212,GO:…	2.7.4.25	ko:K00945	ko00240,ko01100,map00240,map01100	M00052	R00158,R00512,R01665	RC00002	ko00000,ko00001,ko00002,ko01000	-	-	iPC815.YPO1391,iSDY_1059.SDY_2348	Cytidylate_kin
KBIKCJMN_00637	406818.XBJ1_0814	0.0	1070.0	COG0539@1|root,COG0539@2|Bacteria,1MVAV@1224|Proteobacteria,1RMFY@1236|Gammaproteobacteria	1236|Gammaproteobacteria	J	thus facilitating recognition of the initiation point. It is needed to translate mRNA with a short Shine-Dalgarno (SD) purine-rich sequence	rpsA	GO:0000028,GO:0003674,GO:0003676,GO:0003723,GO:0003729,GO:0003735,GO:0005198,GO:0005488,GO:0005575,GO:0005622,GO:0005623,GO:0005737,GO:0005829,GO:0005840,GO:0006412,GO:0006417,GO:0006518,GO:0006807,GO:0006996,GO:0008150,GO:0008152,GO:0009058,GO:0009059,GO:0009889,GO:0009890,GO:0009892,GO:0009987,GO:0010467,GO:0010468,GO:0010556,GO:0010558,GO:0010605,GO:0010608,GO:0010629,GO:0015935,GO:0016043,GO:…	-	ko:K02945	ko03010,map03010	M00178	-	-	br01610,ko00000,ko00001,ko00002,ko03011	-	-	-	S1
KBIKCJMN_00638	406818.XBJ1_0813	5.59e-64	195.0	COG0776@1|root,COG0776@2|Bacteria,1MZ7M@1224|Proteobacteria,1S8XZ@1236|Gammaproteobacteria	1236|Gammaproteobacteria	K	This protein is one of the two subunits of integration host factor, a specific DNA-binding protein that functions in genetic recombination as well as in transcriptional and translational control	himD	GO:0003674,GO:0003676,GO:0003677,GO:0005488,GO:0005575,GO:0005622,GO:0005623,GO:0005737,GO:0005829,GO:0006139,GO:0006351,GO:0006725,GO:0006807,GO:0008150,GO:0008152,GO:0009058,GO:0009059,GO:0009889,GO:0009987,GO:0010467,GO:0010556,GO:0016070,GO:0018130,GO:0019219,GO:0019222,GO:0019438,GO:0031323,GO:0031326,GO:0032774,GO:0034641,GO:0034645,GO:0034654,GO:0043170,GO:0044237,GO:0044238,GO:0044249,GO:…	-	ko:K05788	-	-	-	-	ko00000,ko03032,ko03036,ko03400	-	-	-	Bac_DNA_binding
KBIKCJMN_00639	406818.XBJ1_0811	0.0	1513.0	COG0658@1|root,COG2333@1|root,COG0658@2|Bacteria,COG2333@2|Bacteria,1MUKF@1224|Proteobacteria,1RMW6@1236|Gammaproteobacteria	1236|Gammaproteobacteria	S	DNA internalization-related competence protein ComEC Rec2	ycaI	GO:0005575,GO:0005623,GO:0005886,GO:0016020,GO:0044464,GO:0071944	-	ko:K02238	-	M00429	-	-	ko00000,ko00002,ko02044	3.A.11.1,3.A.11.2	-	-	Competence,DUF4131,Lactamase_B
KBIKCJMN_00640	406818.XBJ1_0810	0.0	1085.0	COG1132@1|root,COG1132@2|Bacteria,1MUBM@1224|Proteobacteria,1RMUR@1236|Gammaproteobacteria	1236|Gammaproteobacteria	V	Involved in lipid A export and possibly also in glycerophospholipid export and for biogenesis of the outer membrane. Transmembrane domains (TMD) form a pore in the inner membrane and the ATP-binding domain (NBD) is responsible for energy generation	msbA	GO:0000166,GO:0003674,GO:0003824,GO:0005215,GO:0005319,GO:0005488,GO:0005515,GO:0005524,GO:0005575,GO:0005623,GO:0005886,GO:0005887,GO:0006810,GO:0006855,GO:0006869,GO:0008144,GO:0008150,GO:0008289,GO:0008559,GO:0009987,GO:0010876,GO:0015221,GO:0015238,GO:0015399,GO:0015405,GO:0015437,GO:0015893,GO:0015920,GO:0016020,GO:0016021,GO:0016043,GO:0016462,GO:0016787,GO:0016817,GO:0016818,GO:0016887,GO:…	-	ko:K11085	ko02010,map02010	-	-	-	ko00000,ko00001,ko01000,ko02000	3.A.1.106	-	iJN746.PP_4935,iPC815.YPO1395,iUMN146_1321.UM146_12980	ABC_membrane,ABC_tran
KBIKCJMN_00641	406818.XBJ1_0809	1.2e-237	653.0	COG1663@1|root,COG1663@2|Bacteria,1MU8G@1224|Proteobacteria,1RMMW@1236|Gammaproteobacteria	1236|Gammaproteobacteria	F	Transfers the gamma-phosphate of ATP to the 4'-position of a tetraacyldisaccharide 1-phosphate intermediate (termed DS-1- P) to form tetraacyldisaccharide 1,4'-bis-phosphate (lipid IVA)	lpxK	GO:0000271,GO:0003674,GO:0003824,GO:0005575,GO:0005623,GO:0005886,GO:0005975,GO:0005976,GO:0006629,GO:0006643,GO:0006644,GO:0006664,GO:0006793,GO:0006796,GO:0008150,GO:0008152,GO:0008610,GO:0008653,GO:0008654,GO:0009029,GO:0009058,GO:0009059,GO:0009103,GO:0009244,GO:0009245,GO:0009247,GO:0009311,GO:0009312,GO:0009987,GO:0016020,GO:0016051,GO:0016301,GO:0016310,GO:0016740,GO:0016772,GO:0016773,GO:…	2.7.1.130	ko:K00912	ko00540,ko01100,map00540,map01100	M00060	R04657	RC00002,RC00078	ko00000,ko00001,ko00002,ko01000,ko01005	-	-	iBWG_1329.BWG_0767,iECDH10B_1368.ECDH10B_0985,iPC815.YPO1396	LpxK
KBIKCJMN_00642	406818.XBJ1_0808	2e-36	122.0	COG2835@1|root,COG2835@2|Bacteria,1N6Y2@1224|Proteobacteria,1SCFF@1236|Gammaproteobacteria	1236|Gammaproteobacteria	S	Belongs to the UPF0434 family	ycaR	GO:0005575,GO:0005622,GO:0005623,GO:0005737,GO:0005829,GO:0044424,GO:0044444,GO:0044464	-	ko:K09791	-	-	-	-	ko00000	-	-	-	Trm112p
KBIKCJMN_00643	406818.XBJ1_0807	1.28e-175	489.0	COG1212@1|root,COG1212@2|Bacteria,1MUUU@1224|Proteobacteria,1RMAE@1236|Gammaproteobacteria	1236|Gammaproteobacteria	M	Activates KDO (a required 8-carbon sugar) for incorporation into bacterial lipopolysaccharide in Gram-negative bacteria	kdsB	GO:0000271,GO:0000287,GO:0003674,GO:0003824,GO:0005488,GO:0005575,GO:0005622,GO:0005623,GO:0005737,GO:0005829,GO:0005975,GO:0005976,GO:0005996,GO:0006082,GO:0006629,GO:0008150,GO:0008152,GO:0008610,GO:0008653,GO:0008690,GO:0009058,GO:0009059,GO:0009103,GO:0009244,GO:0009311,GO:0009312,GO:0009987,GO:0016051,GO:0016053,GO:0016740,GO:0016772,GO:0016779,GO:0019294,GO:0019752,GO:0033692,GO:0034637,GO:…	2.7.7.38	ko:K00979	ko00540,ko01100,map00540,map01100	M00063	R03351,R11396	RC00152,RC00910	ko00000,ko00001,ko00002,ko01000,ko01005	-	-	iAF1260.b0918,iB21_1397.B21_00929,iBWG_1329.BWG_0770,iECBD_1354.ECBD_2677,iECB_1328.ECB_00922,iECDH10B_1368.ECDH10B_0988,iECDH1ME8569_1439.ECDH1ME8569_0869,iECD_1391.ECD_00922,iETEC_1333.ETEC_0986,iEcDH1_1363.EcDH1_2725,iEcHS_1320.EcHS_A1025,iEcolC_1368.EcolC_2678,iJO1366.b0918,iJR904.b0918,iPC815.YPO1400,iUMNK88_1353.UMNK88_1071,iY75_1357.Y75_RS04770	CTP_transf_3
KBIKCJMN_00644	406818.XBJ1_0806	1.13e-183	511.0	COG1434@1|root,COG1434@2|Bacteria,1MVW8@1224|Proteobacteria,1RNZC@1236|Gammaproteobacteria	1236|Gammaproteobacteria	S	Gram-negative-bacterium-type cell wall biogenesis	ycbC	GO:0000270,GO:0005575,GO:0005623,GO:0005886,GO:0006022,GO:0006807,GO:0008150,GO:0008152,GO:0009273,GO:0009987,GO:0016020,GO:0016021,GO:0030203,GO:0031224,GO:0042546,GO:0043164,GO:0043170,GO:0044085,GO:0044425,GO:0044464,GO:0071554,GO:0071704,GO:0071840,GO:0071944,GO:1901135,GO:1901564	-	-	-	-	-	-	-	-	-	-	DUF218
KBIKCJMN_00645	406818.XBJ1_0805	5.05e-188	522.0	COG2227@1|root,COG2227@2|Bacteria,1MY0S@1224|Proteobacteria,1RP69@1236|Gammaproteobacteria	1236|Gammaproteobacteria	J	Catalyzes the methylation of 5-carboxymethoxyuridine (cmo5U) to form 5-methoxycarbonylmethoxyuridine (mcmo5U) at position 34 in tRNAs	cmoM	GO:0001510,GO:0002097,GO:0002098,GO:0003674,GO:0003824,GO:0006139,GO:0006396,GO:0006399,GO:0006400,GO:0006725,GO:0006807,GO:0008033,GO:0008150,GO:0008152,GO:0008168,GO:0008173,GO:0008175,GO:0009451,GO:0009987,GO:0010467,GO:0016070,GO:0016300,GO:0016740,GO:0016741,GO:0030488,GO:0032259,GO:0034470,GO:0034641,GO:0034660,GO:0043170,GO:0043412,GO:0043414,GO:0044237,GO:0044238,GO:0044260,GO:0046483,GO:…	-	ko:K06219	-	-	-	-	ko00000	-	-	-	Methyltransf_11,Methyltransf_23,Methyltransf_25,Methyltransf_31
KBIKCJMN_00646	406818.XBJ1_0804	8.5e-316	860.0	COG3006@1|root,COG3006@2|Bacteria,1N0D6@1224|Proteobacteria,1RN7P@1236|Gammaproteobacteria	1236|Gammaproteobacteria	D	Involved in chromosome condensation, segregation and cell cycle progression. May participate in facilitating chromosome segregation by condensation DNA from both sides of a centrally located replisome during cell division. Not required for mini-F plasmid partitioning. Probably acts via its interaction with MukB and MukE. Overexpression results in anucleate cells. It has a calcium binding activity	mukF	GO:0005575,GO:0009295	-	ko:K03633	-	-	-	-	ko00000,ko03036	-	-	-	KicB,MukF_C,MukF_M
KBIKCJMN_00647	406818.XBJ1_0803	6.8e-162	454.0	COG3095@1|root,COG3095@2|Bacteria,1MXYN@1224|Proteobacteria,1RRBE@1236|Gammaproteobacteria	1236|Gammaproteobacteria	D	Involved in chromosome condensation, segregation and cell cycle progression. May participate in facilitating chromosome segregation by condensation DNA from both sides of a centrally located replisome during cell division. Probably acts via its interaction with MukB and MukF	mukE	GO:0005575,GO:0007059,GO:0008150,GO:0009295,GO:0009987	-	ko:K03804	-	-	-	-	ko00000,ko03036	-	-	-	MukE
KBIKCJMN_00648	406818.XBJ1_0802	0.0	2750.0	COG3096@1|root,COG3096@2|Bacteria,1MUWM@1224|Proteobacteria,1RPFF@1236|Gammaproteobacteria	1236|Gammaproteobacteria	D	Plays a central role in chromosome condensation, segregation and cell cycle progression. Functions as a homodimer, which is essential for chromosome partition. Involved in negative DNA supercoiling in vivo, and by this means organize and compact chromosomes. May achieve or facilitate chromosome segregation by condensation DNA from both sides of a centrally located replisome during cell division	mukB	GO:0000166,GO:0000793,GO:0000796,GO:0000819,GO:0001882,GO:0001883,GO:0003674,GO:0003676,GO:0003677,GO:0005488,GO:0005515,GO:0005524,GO:0005525,GO:0005575,GO:0005622,GO:0005623,GO:0005694,GO:0005737,GO:0005829,GO:0006323,GO:0006996,GO:0007049,GO:0007059,GO:0007062,GO:0008144,GO:0008150,GO:0009987,GO:0016043,GO:0017076,GO:0019001,GO:0022402,GO:0030261,GO:0030554,GO:0032549,GO:0032550,GO:0032553,GO:…	-	ko:K03632	-	-	-	-	ko00000,ko03036	-	-	-	MukB,MukB_hinge,SbcCD_C
KBIKCJMN_00649	511.JT27_02590	2.31e-78	239.0	COG2320@1|root,COG2320@2|Bacteria,1RDHF@1224|Proteobacteria,2WEDB@28216|Betaproteobacteria,3T3UA@506|Alcaligenaceae	28216|Betaproteobacteria	S	GrpB protein	-	-	-	-	-	-	-	-	-	-	-	-	GrpB
KBIKCJMN_00650	406818.XBJ1_0801	2.52e-154	432.0	COG0110@1|root,COG0110@2|Bacteria,1MUCJ@1224|Proteobacteria,1RPPT@1236|Gammaproteobacteria	1236|Gammaproteobacteria	S	COG0110 Acetyltransferase (isoleucine patch superfamily)	cat	-	2.3.1.28	ko:K00638	-	-	-	-	br01600,ko00000,ko01000,ko01504	-	-	-	Hexapep
KBIKCJMN_00651	406818.XBJ1_0800	3.54e-167	467.0	COG3700@1|root,COG3700@2|Bacteria,1PRRA@1224|Proteobacteria,1RP0N@1236|Gammaproteobacteria	1236|Gammaproteobacteria	S	Belongs to the class B bacterial acid phosphatase family	aphA	GO:0003674,GO:0003824,GO:0003993,GO:0004647,GO:0005488,GO:0005575,GO:0005623,GO:0006793,GO:0006796,GO:0008150,GO:0008152,GO:0009987,GO:0016311,GO:0016787,GO:0016788,GO:0016791,GO:0030288,GO:0030313,GO:0031975,GO:0042578,GO:0042597,GO:0044237,GO:0044464,GO:0048037	3.1.3.2	ko:K03788	ko00740,ko01100,map00740,map01100	-	R00548	RC00017	ko00000,ko00001,ko01000	-	-	iECIAI39_1322.ECIAI39_4476,iYL1228.KPN_04442	Acid_phosphat_B
KBIKCJMN_00652	406818.XBJ1_0799	0.0	1087.0	COG2989@1|root,COG2989@2|Bacteria,1MV14@1224|Proteobacteria,1RQR7@1236|Gammaproteobacteria	1236|Gammaproteobacteria	M	protein conserved in bacteria	ycbB	GO:0003674,GO:0003824,GO:0004180,GO:0004185,GO:0006508,GO:0006807,GO:0006950,GO:0006974,GO:0008150,GO:0008152,GO:0008233,GO:0008234,GO:0008236,GO:0008238,GO:0009273,GO:0009987,GO:0016740,GO:0016746,GO:0016755,GO:0016787,GO:0016807,GO:0017171,GO:0019538,GO:0033554,GO:0042546,GO:0043164,GO:0043170,GO:0044036,GO:0044085,GO:0044237,GO:0044238,GO:0044260,GO:0050896,GO:0051716,GO:0070004,GO:0070008,GO:…	-	ko:K21470	-	-	-	-	ko00000,ko01002,ko01011	-	-	-	PG_binding_1,YkuD
KBIKCJMN_00653	406818.XBJ1_0798	1.62e-129	367.0	COG3108@1|root,COG3108@2|Bacteria,1MWW2@1224|Proteobacteria,1RS5K@1236|Gammaproteobacteria	1236|Gammaproteobacteria	S	protein conserved in bacteria	ycbK	-	-	-	-	-	-	-	-	-	-	-	Peptidase_M15_2
KBIKCJMN_00654	406818.XBJ1_0797	2.96e-157	440.0	COG0491@1|root,COG0491@2|Bacteria,1MUDN@1224|Proteobacteria,1RMMG@1236|Gammaproteobacteria	1236|Gammaproteobacteria	P	COG0491 Zn-dependent hydrolases, including glyoxylases	ycbL	GO:0003674,GO:0003824,GO:0004416,GO:0005575,GO:0005622,GO:0005623,GO:0005737,GO:0005829,GO:0006081,GO:0006082,GO:0006089,GO:0008150,GO:0008152,GO:0009056,GO:0009438,GO:0009987,GO:0016787,GO:0016788,GO:0016790,GO:0019243,GO:0019752,GO:0032787,GO:0042180,GO:0042182,GO:0043436,GO:0044237,GO:0044248,GO:0044281,GO:0044282,GO:0044424,GO:0044444,GO:0044464,GO:0046185,GO:0051596,GO:0061727,GO:0071704,GO:…	3.1.2.6	ko:K01069	ko00620,map00620	-	R01736	RC00004,RC00137	ko00000,ko00001,ko01000	-	-	-	Lactamase_B
KBIKCJMN_00655	406818.XBJ1_0796	1.58e-284	777.0	COG1448@1|root,COG1448@2|Bacteria,1MUT0@1224|Proteobacteria,1RN02@1236|Gammaproteobacteria	1236|Gammaproteobacteria	E	aminotransferase	aspC	GO:0003674,GO:0003824,GO:0004069,GO:0004838,GO:0005488,GO:0005515,GO:0005575,GO:0005622,GO:0005623,GO:0005737,GO:0005829,GO:0006082,GO:0006520,GO:0006558,GO:0006725,GO:0006807,GO:0008144,GO:0008150,GO:0008152,GO:0008483,GO:0008652,GO:0009058,GO:0009072,GO:0009073,GO:0009094,GO:0009095,GO:0009987,GO:0016053,GO:0016740,GO:0016769,GO:0017144,GO:0019438,GO:0019752,GO:0019842,GO:0030170,GO:0033585,GO:…	2.6.1.1,2.6.1.57	ko:K00813,ko:K00832	ko00220,ko00250,ko00270,ko00330,ko00350,ko00360,ko00400,ko00401,ko00950,ko00960,ko01100,ko01110,ko01130,ko01210,ko01230,map00220,map00250,map00270,map00330,map00350,map00360,map00400,map00401,map00950,map00960,map01100,map01110,map01130,map01210,map01230	M00024,M00025,M00034,M00040	R00355,R00694,R00734,R00896,R01731,R02433,R02619,R05052,R07396,R10845	RC00006,RC00036	ko00000,ko00001,ko00002,ko01000,ko01007	-	-	iPC815.YPO1410,iSFxv_1172.SFxv_1000	Aminotran_1_2
KBIKCJMN_00656	406818.XBJ1_0794	1.1e-187	531.0	COG3203@1|root,COG3203@2|Bacteria,1MVRY@1224|Proteobacteria,1RNBS@1236|Gammaproteobacteria	1236|Gammaproteobacteria	M	Belongs to the Gram-negative porin family	ompF	GO:0005575,GO:0005623,GO:0009279,GO:0016020,GO:0019867,GO:0030312,GO:0030313,GO:0031975,GO:0044462,GO:0044464,GO:0071944	-	ko:K09476,ko:K14062	ko01501,ko02020,map01501,map02020	M00746	-	-	ko00000,ko00001,ko00002,ko01504,ko02000	1.B.1.1,1.B.1.1.1	-	-	Porin_1
KBIKCJMN_00657	406818.XBJ1_0793	0.0	929.0	COG0017@1|root,COG0017@2|Bacteria,1MWFV@1224|Proteobacteria,1RMU4@1236|Gammaproteobacteria	1236|Gammaproteobacteria	J	Asparaginyl-tRNA synthetase	asnS	GO:0000166,GO:0003674,GO:0003824,GO:0004812,GO:0004816,GO:0005488,GO:0005524,GO:0005575,GO:0005622,GO:0005623,GO:0005737,GO:0006082,GO:0006139,GO:0006399,GO:0006412,GO:0006418,GO:0006421,GO:0006518,GO:0006520,GO:0006725,GO:0006807,GO:0008144,GO:0008150,GO:0008152,GO:0009058,GO:0009059,GO:0009987,GO:0010467,GO:0016070,GO:0016874,GO:0016875,GO:0017076,GO:0019538,GO:0019752,GO:0030554,GO:0032553,GO:…	6.1.1.22	ko:K01893	ko00970,map00970	M00359,M00360	R03648	RC00055,RC00523	ko00000,ko00001,ko00002,ko01000,ko01007,ko03016	-	-	iSDY_1059.SDY_2327	tRNA-synt_2,tRNA_anti-codon
KBIKCJMN_00658	406818.XBJ1_0792	3.36e-290	792.0	COG1488@1|root,COG1488@2|Bacteria,1MV8U@1224|Proteobacteria,1RQWS@1236|Gammaproteobacteria	1236|Gammaproteobacteria	F	Catalyzes the synthesis of beta-nicotinate D- ribonucleotide from nicotinate and 5-phospho-D-ribose 1-phosphate at the expense of ATP	pncB	GO:0003674,GO:0003824,GO:0004516,GO:0005575,GO:0005622,GO:0005623,GO:0005737,GO:0005829,GO:0006139,GO:0006725,GO:0006732,GO:0006733,GO:0006734,GO:0006753,GO:0006793,GO:0006796,GO:0006807,GO:0006950,GO:0008150,GO:0008152,GO:0009058,GO:0009108,GO:0009117,GO:0009165,GO:0009266,GO:0009408,GO:0009435,GO:0009628,GO:0009987,GO:0016874,GO:0016879,GO:0018130,GO:0019359,GO:0019362,GO:0019363,GO:0019438,GO:…	6.3.4.21	ko:K00763	ko00760,ko01100,map00760,map01100	-	R01724	RC00033	ko00000,ko00001,ko01000	-	-	iAF1260.b0931,iBWG_1329.BWG_0783,iECDH10B_1368.ECDH10B_1001,iECDH1ME8569_1439.ECDH1ME8569_0882,iECIAI39_1322.ECIAI39_2216,iETEC_1333.ETEC_0999,iEcDH1_1363.EcDH1_2712,iEcSMS35_1347.EcSMS35_2189,iJO1366.b0931,iJR904.b0931,iUMNK88_1353.UMNK88_1085,iY75_1357.Y75_RS04840	NAPRTase
KBIKCJMN_00659	406818.XBJ1_0791	0.0	1713.0	COG0308@1|root,COG0308@2|Bacteria,1MUCI@1224|Proteobacteria,1RMA7@1236|Gammaproteobacteria	1236|Gammaproteobacteria	E	aminopeptidase N	pepN	GO:0003674,GO:0003824,GO:0004177,GO:0005488,GO:0005515,GO:0005575,GO:0005622,GO:0005623,GO:0005737,GO:0005886,GO:0006508,GO:0006518,GO:0006807,GO:0008150,GO:0008152,GO:0008233,GO:0008235,GO:0008237,GO:0008238,GO:0008270,GO:0009056,GO:0009987,GO:0016020,GO:0016787,GO:0019538,GO:0033218,GO:0034641,GO:0042277,GO:0042802,GO:0043167,GO:0043169,GO:0043170,GO:0043171,GO:0043603,GO:0044237,GO:0044238,GO:…	3.4.11.2	ko:K01256	ko00480,ko01100,map00480,map01100	-	R00899,R04951	RC00096,RC00141	ko00000,ko00001,ko01000,ko01002	-	-	iECIAI1_1343.ECIAI1_0973,iECO103_1326.ECO103_0977,iECP_1309.ECP_0944,iECSE_1348.ECSE_0993,iECW_1372.ECW_m1042,iEKO11_1354.EKO11_2898,iWFL_1372.ECW_m1042	DUF3458,DUF3458_C,Peptidase_M1
KBIKCJMN_00660	406818.XBJ1_0790	4.06e-243	667.0	COG0167@1|root,COG0167@2|Bacteria,1MU7C@1224|Proteobacteria,1RMCP@1236|Gammaproteobacteria	1236|Gammaproteobacteria	F	Catalyzes the conversion of dihydroorotate to orotate with quinone as electron acceptor	pyrD	GO:0000166,GO:0003674,GO:0003824,GO:0004152,GO:0004158,GO:0005488,GO:0005575,GO:0005622,GO:0005623,GO:0005737,GO:0005829,GO:0005886,GO:0006139,GO:0006206,GO:0006207,GO:0006220,GO:0006221,GO:0006725,GO:0006753,GO:0006793,GO:0006796,GO:0006807,GO:0008150,GO:0008152,GO:0009058,GO:0009112,GO:0009117,GO:0009165,GO:0009218,GO:0009220,GO:0009259,GO:0009260,GO:0009987,GO:0010181,GO:0016020,GO:0016491,GO:…	1.3.5.2	ko:K00254	ko00240,ko01100,map00240,map01100	M00051	R01868	RC00051	ko00000,ko00001,ko00002,ko01000	-	-	iEC042_1314.EC042_1029,iECIAI39_1322.ECIAI39_2202,iECUMN_1333.ECUMN_1134,iEcSMS35_1347.EcSMS35_2174,iPC815.YPO1415,iYL1228.KPN_00974	DHO_dh
KBIKCJMN_00661	406818.XBJ1_0789	7.12e-129	366.0	28I7M@1|root,2Z8AH@2|Bacteria,1N1DT@1224|Proteobacteria,1RYK3@1236|Gammaproteobacteria	1236|Gammaproteobacteria	D	Contributes to the efficiency of the cell division process by stabilizing the polymeric form of the cell division protein FtsZ. Acts by promoting interactions between FtsZ protofilaments and suppressing the GTPase activity of FtsZ	zapC	GO:0003674,GO:0005488,GO:0005515,GO:0005575,GO:0005623,GO:0008150,GO:0032153,GO:0042802,GO:0044464,GO:0050789,GO:0050794,GO:0051302,GO:0065007	-	ko:K18657	-	-	-	-	ko00000,ko03036	-	-	-	ZapC
KBIKCJMN_00662	406818.XBJ1_0788	1.9e-256	704.0	COG1018@1|root,COG3217@1|root,COG1018@2|Bacteria,COG3217@2|Bacteria,1MXN2@1224|Proteobacteria,1RMN7@1236|Gammaproteobacteria	1236|Gammaproteobacteria	C	Mosc domain protein beta barrel domain protein	ycbX	GO:0008150,GO:0008152,GO:0009056,GO:0009404,GO:0009407,GO:0009636,GO:0009987,GO:0019748,GO:0042221,GO:0044237,GO:0044248,GO:0050896,GO:0098754	-	ko:K07140	-	-	-	-	ko00000	-	-	-	FAD_binding_6,Fer2,MOSC,MOSC_N,NAD_binding_1
KBIKCJMN_00663	406818.XBJ1_0787	0.0	1389.0	COG0116@1|root,COG1092@1|root,COG0116@2|Bacteria,COG1092@2|Bacteria,1MUQM@1224|Proteobacteria,1RNMH@1236|Gammaproteobacteria	1236|Gammaproteobacteria	J	Specifically methylates the guanine in position 2445 (m2G2445) and the guanine in position 2069 (m7G2069) of 23S rRNA	rlmL	GO:0000154,GO:0001510,GO:0003674,GO:0003824,GO:0005575,GO:0005622,GO:0005623,GO:0005737,GO:0005829,GO:0006139,GO:0006364,GO:0006396,GO:0006725,GO:0006807,GO:0008150,GO:0008152,GO:0008168,GO:0008170,GO:0008173,GO:0008649,GO:0008757,GO:0008990,GO:0009451,GO:0009987,GO:0010467,GO:0016070,GO:0016072,GO:0016435,GO:0016740,GO:0016741,GO:0022613,GO:0031167,GO:0032259,GO:0034470,GO:0034641,GO:0034660,GO:…	2.1.1.173,2.1.1.264	ko:K12297	-	-	R07234	RC00003	ko00000,ko01000,ko03009	-	-	-	Methyltrans_SAM,THUMP,UPF0020
KBIKCJMN_00664	406818.XBJ1_0786	0.0	1214.0	COG0488@1|root,COG0488@2|Bacteria,1MU37@1224|Proteobacteria,1RPCU@1236|Gammaproteobacteria	1236|Gammaproteobacteria	S	COG0488 ATPase components of ABC transporters with duplicated ATPase domains	uup	GO:0003674,GO:0003676,GO:0003677,GO:0003824,GO:0005488,GO:0005575,GO:0005622,GO:0005623,GO:0005737,GO:0005886,GO:0008150,GO:0009314,GO:0009628,GO:0010528,GO:0016020,GO:0016462,GO:0016787,GO:0016817,GO:0016818,GO:0016887,GO:0017111,GO:0019219,GO:0019222,GO:0031323,GO:0044424,GO:0044464,GO:0050789,GO:0050794,GO:0050896,GO:0051052,GO:0051171,GO:0060255,GO:0065007,GO:0070894,GO:0071944,GO:0080090,GO:…	-	ko:K15738	-	-	-	-	ko00000,ko02000	3.A.1.120.6	-	-	ABC_tran,ABC_tran_CTD,ABC_tran_Xtn
KBIKCJMN_00665	406818.XBJ1_0785	1.28e-294	805.0	COG2995@1|root,COG2995@2|Bacteria,1MWG1@1224|Proteobacteria,1RM9Z@1236|Gammaproteobacteria	1236|Gammaproteobacteria	S	paraquat-inducible protein A	pqiA	GO:0005575,GO:0005623,GO:0005886,GO:0005887,GO:0016020,GO:0016021,GO:0031224,GO:0031226,GO:0044425,GO:0044459,GO:0044464,GO:0071944	-	ko:K03808	-	-	-	-	ko00000	-	-	-	PqiA
KBIKCJMN_00666	406818.XBJ1_0784	0.0	1051.0	COG1463@1|root,COG3008@1|root,COG1463@2|Bacteria,COG3008@2|Bacteria,1MU1T@1224|Proteobacteria,1RN89@1236|Gammaproteobacteria	1236|Gammaproteobacteria	Q	paraquat-inducible protein b	pqiB	GO:0003674,GO:0005488,GO:0005515,GO:0005575,GO:0005623,GO:0006810,GO:0006869,GO:0008150,GO:0009987,GO:0010876,GO:0016043,GO:0030288,GO:0030313,GO:0031975,GO:0033036,GO:0042597,GO:0042802,GO:0044464,GO:0051179,GO:0051234,GO:0061024,GO:0071702,GO:0071840,GO:0120009	-	ko:K06192	-	-	-	-	ko00000	-	-	-	MlaD
KBIKCJMN_00667	406818.XBJ1_0783	7.44e-128	365.0	COG3009@1|root,COG3009@2|Bacteria,1PJIN@1224|Proteobacteria,1RQTB@1236|Gammaproteobacteria	1236|Gammaproteobacteria	S	protein conserved in bacteria	ymbA	-	-	ko:K09857	-	-	-	-	ko00000	-	-	-	ABC_trans_aux
KBIKCJMN_00668	406818.XBJ1_0782	5.75e-33	113.0	COG3130@1|root,COG3130@2|Bacteria	2|Bacteria	J	regulation of translation	rmf	GO:0003674,GO:0003676,GO:0003723,GO:0005488,GO:0005575,GO:0005622,GO:0005623,GO:0005737,GO:0006412,GO:0006417,GO:0006518,GO:0006807,GO:0006950,GO:0008135,GO:0008150,GO:0008152,GO:0009058,GO:0009059,GO:0009889,GO:0009890,GO:0009892,GO:0009987,GO:0010467,GO:0010468,GO:0010556,GO:0010558,GO:0010605,GO:0010608,GO:0010629,GO:0017148,GO:0019222,GO:0019538,GO:0031323,GO:0031324,GO:0031326,GO:0031327,GO:…	-	ko:K03812	-	-	-	-	ko00000,ko03009	-	-	-	RMF
KBIKCJMN_00669	406818.XBJ1_0781	4.35e-120	343.0	COG0764@1|root,COG0764@2|Bacteria,1MWV8@1224|Proteobacteria,1RP6W@1236|Gammaproteobacteria	1236|Gammaproteobacteria	I	Necessary for the introduction of cis unsaturation into fatty acids. Catalyzes the dehydration of (3R)-3-hydroxydecanoyl- ACP to E-(2)-decenoyl-ACP and then its isomerization to Z-(3)- decenoyl-ACP. Can catalyze the dehydratase reaction for beta- hydroxyacyl-ACPs with saturated chain lengths up to 16 0, being most active on intermediate chain length	fabA	GO:0003674,GO:0003824,GO:0005575,GO:0005622,GO:0005623,GO:0005737,GO:0005829,GO:0006082,GO:0006629,GO:0006631,GO:0006633,GO:0008150,GO:0008152,GO:0008610,GO:0008693,GO:0009058,GO:0009987,GO:0016053,GO:0016829,GO:0016835,GO:0016836,GO:0016853,GO:0016860,GO:0016863,GO:0019171,GO:0019752,GO:0032787,GO:0034017,GO:0043436,GO:0044237,GO:0044238,GO:0044249,GO:0044255,GO:0044281,GO:0044283,GO:0044424,GO:…	4.2.1.59,5.3.3.14	ko:K01716	ko00061,ko01100,ko01212,map00061,map01100,map01212	M00083	R04428,R04535,R04537,R04544,R04568,R04954,R04965,R07639	RC00831,RC01078,RC01095	ko00000,ko00001,ko00002,ko01000,ko01004	-	-	iAF1260.b0954,iB21_1397.B21_00965,iBWG_1329.BWG_0806,iE2348C_1286.E2348C_0940,iEC042_1314.EC042_1039,iECBD_1354.ECBD_2641,iECB_1328.ECB_00958,iECDH10B_1368.ECDH10B_1024,iECD_1391.ECD_00958,iECED1_1282.ECED1_0977,iECH74115_1262.ECH74115_1118,iECIAI1_1343.ECIAI1_0995,iECIAI39_1322.ECIAI39_2193,iECNA114_1301.ECNA114_1032,iECO103_1326.ECO103_1000,iECO111_1330.ECO111_1022,iECO26_1355.ECO26_1081,iECOK1…	FabA
KBIKCJMN_00670	406818.XBJ1_0780	0.0	1149.0	COG1067@1|root,COG1067@2|Bacteria,1MWGB@1224|Proteobacteria,1RMPC@1236|Gammaproteobacteria	1236|Gammaproteobacteria	O	Belongs to the peptidase S16 family	ycbZ	-	-	ko:K04770	-	-	-	-	ko00000,ko01000,ko01002	-	-	-	AAA_32,Lon_C
KBIKCJMN_00671	406818.XBJ1_0779	2.44e-99	288.0	COG3120@1|root,COG3120@2|Bacteria,1RA57@1224|Proteobacteria,1S28S@1236|Gammaproteobacteria	1236|Gammaproteobacteria	D	Required for spatial organization of the terminus region of the chromosome (Ter macrodomain) during the cell cycle. Prevents early segregation of duplicated Ter macrodomains during cell division. Binds specifically to matS, which is a 13 bp signature motif repeated within the Ter macrodomain	matP	GO:0003674,GO:0003676,GO:0003677,GO:0005488,GO:0005575,GO:0005622,GO:0005623,GO:0005694,GO:0006996,GO:0007059,GO:0008150,GO:0009987,GO:0016043,GO:0032991,GO:0032993,GO:0043226,GO:0043228,GO:0043229,GO:0043232,GO:0043565,GO:0044422,GO:0044424,GO:0044427,GO:0044446,GO:0044464,GO:0051276,GO:0051301,GO:0071840,GO:0097047,GO:0097159,GO:1901363	-	ko:K09911	-	-	-	-	ko00000	-	-	-	MatP,MatP_C
KBIKCJMN_00672	406818.XBJ1_0778	9.17e-262	718.0	COG2885@1|root,COG3637@1|root,COG2885@2|Bacteria,COG3637@2|Bacteria,1N6EM@1224|Proteobacteria,1RMJ7@1236|Gammaproteobacteria	1236|Gammaproteobacteria	M	Belongs to the ompA family	ompA	GO:0000746,GO:0003674,GO:0005215,GO:0005488,GO:0005515,GO:0005575,GO:0005623,GO:0005886,GO:0006810,GO:0006811,GO:0006950,GO:0006974,GO:0008150,GO:0009279,GO:0009597,GO:0009605,GO:0009607,GO:0009615,GO:0009987,GO:0015267,GO:0015288,GO:0016020,GO:0016021,GO:0016032,GO:0019058,GO:0019867,GO:0022803,GO:0022829,GO:0022857,GO:0030260,GO:0030312,GO:0030313,GO:0031224,GO:0031975,GO:0032991,GO:0033554,GO:…	-	ko:K03286	-	-	-	-	ko00000,ko02000	1.B.6	-	iECIAI1_1343.ECIAI1_0998,iECNA114_1301.ECNA114_1035,iECSF_1327.ECSF_0871,iUTI89_1310.UTI89_C1022	OMP_b-brl,OmpA,OmpA_membrane
KBIKCJMN_00673	406818.XBJ1_0777	6.18e-130	370.0	COG5404@1|root,COG5404@2|Bacteria,1RD22@1224|Proteobacteria,1RYWE@1236|Gammaproteobacteria	1236|Gammaproteobacteria	D	Component of the SOS system and an inhibitor of cell division. Accumulation of SulA causes rapid cessation of cell division and the appearance of long, non-septate filaments. In the presence of GTP, binds a polymerization-competent form of FtsZ in a 1 1 ratio, thus inhibiting FtsZ polymerization and therefore preventing it from participating in the assembly of the Z ring. This mechanism prevents …	sulA	GO:0006950,GO:0006974,GO:0007154,GO:0008150,GO:0009432,GO:0009605,GO:0009987,GO:0009991,GO:0010564,GO:0010948,GO:0031333,GO:0031668,GO:0032271,GO:0032272,GO:0032465,GO:0032466,GO:0033554,GO:0034260,GO:0043086,GO:0043087,GO:0043254,GO:0044087,GO:0044092,GO:0045786,GO:0048519,GO:0048523,GO:0050789,GO:0050790,GO:0050794,GO:0050896,GO:0051128,GO:0051129,GO:0051302,GO:0051336,GO:0051346,GO:0051716,GO:…	-	ko:K13053	-	-	-	-	ko00000,ko03036	-	-	-	SulA
KBIKCJMN_00674	406818.XBJ1_0776	5.92e-142	401.0	COG3070@1|root,COG3070@2|Bacteria,1RDWD@1224|Proteobacteria,1S496@1236|Gammaproteobacteria	1236|Gammaproteobacteria	K	regulator of competence-specific genes	sxy	GO:0006355,GO:0006810,GO:0007154,GO:0008150,GO:0009290,GO:0009292,GO:0009294,GO:0009605,GO:0009889,GO:0009987,GO:0009991,GO:0010468,GO:0010556,GO:0015931,GO:0019219,GO:0019222,GO:0030420,GO:0031323,GO:0031326,GO:0031344,GO:0031346,GO:0031668,GO:0044087,GO:0044089,GO:0044093,GO:0044764,GO:0048518,GO:0048522,GO:0050657,GO:0050789,GO:0050794,GO:0050896,GO:0051027,GO:0051090,GO:0051091,GO:0051128,GO:…	-	ko:K07343	-	-	-	-	ko00000	-	-	-	TfoX_C,TfoX_N
KBIKCJMN_00675	1051632.TPY_2166	2.86e-16	81.3	2C6HM@1|root,33PCP@2|Bacteria	2|Bacteria	-	-	-	-	-	-	-	-	-	-	-	-	-	-	-
KBIKCJMN_00678	406818.XBJ1_3703	3.1e-287	786.0	COG0860@1|root,COG0860@2|Bacteria,1MUQK@1224|Proteobacteria,1RMP1@1236|Gammaproteobacteria	1236|Gammaproteobacteria	M	N-acetylmuramoyl-L-alanine amidase	amiC	GO:0000003,GO:0000910,GO:0003674,GO:0003824,GO:0005575,GO:0005623,GO:0007049,GO:0008150,GO:0008745,GO:0009987,GO:0016787,GO:0016810,GO:0016811,GO:0019954,GO:0022402,GO:0022414,GO:0030288,GO:0030313,GO:0031975,GO:0032505,GO:0042597,GO:0043093,GO:0044464,GO:0051301,GO:0061783	3.5.1.28	ko:K01448	ko01503,map01503	M00727	R04112	RC00064,RC00141	ko00000,ko00001,ko00002,ko01000,ko01011,ko03036	-	-	iPC815.YPO1023,iSDY_1059.SDY_3034,iYL1228.KPN_03225	AMIN,Amidase_3,LysM
KBIKCJMN_00679	406818.XBJ1_3701	8.3e-309	843.0	COG0548@1|root,COG1246@1|root,COG0548@2|Bacteria,COG1246@2|Bacteria,1MUUP@1224|Proteobacteria,1RMV5@1236|Gammaproteobacteria	1236|Gammaproteobacteria	E	Belongs to the acetyltransferase family. ArgA subfamily	argA	GO:0003674,GO:0003824,GO:0004042,GO:0004358,GO:0006082,GO:0006520,GO:0006525,GO:0006526,GO:0006807,GO:0008080,GO:0008150,GO:0008152,GO:0008652,GO:0009058,GO:0009064,GO:0009084,GO:0009987,GO:0016053,GO:0016407,GO:0016410,GO:0016740,GO:0016746,GO:0016747,GO:0019752,GO:0043436,GO:0044237,GO:0044238,GO:0044249,GO:0044281,GO:0044283,GO:0046394,GO:0071704,GO:1901564,GO:1901566,GO:1901576,GO:1901605,GO:…	2.3.1.1	ko:K14682	ko00220,ko01100,ko01110,ko01130,ko01210,ko01230,map00220,map01100,map01110,map01130,map01210,map01230	M00028	R00259	RC00004,RC00064	ko00000,ko00001,ko00002,ko01000	-	-	iECP_1309.ECP_2830,iLF82_1304.LF82_0116,iNRG857_1313.NRG857_13920,iYL1228.KPN_03226	AA_kinase,Acetyltransf_1
KBIKCJMN_00680	406818.XBJ1_3700	0.0	1183.0	COG0507@1|root,COG0507@2|Bacteria,1MW43@1224|Proteobacteria,1RPA0@1236|Gammaproteobacteria	1236|Gammaproteobacteria	L	A helicase nuclease that prepares dsDNA breaks (DSB) for recombinational DNA repair. Binds to DSBs and unwinds DNA via a highly rapid and processive ATP-dependent bidirectional helicase activity. Unwinds dsDNA until it encounters a Chi (crossover hotspot instigator) sequence from the 3' direction. Cuts ssDNA a few nucleotides 3' to the Chi site. The properties and activities of the enzyme are cha…	recD	GO:0000166,GO:0000724,GO:0000725,GO:0003674,GO:0003824,GO:0004386,GO:0004518,GO:0004527,GO:0004529,GO:0004536,GO:0005488,GO:0005524,GO:0005575,GO:0005622,GO:0005623,GO:0006139,GO:0006259,GO:0006281,GO:0006302,GO:0006310,GO:0006725,GO:0006807,GO:0006950,GO:0006974,GO:0008094,GO:0008144,GO:0008150,GO:0008152,GO:0008854,GO:0009338,GO:0009987,GO:0016462,GO:0016787,GO:0016788,GO:0016796,GO:0016817,GO:…	3.1.11.5	ko:K03581	ko03440,map03440	-	-	-	ko00000,ko00001,ko01000,ko03400	-	-	-	AAA_19,AAA_30,UvrD_C_2
KBIKCJMN_00681	406818.XBJ1_3699	0.0	2321.0	COG1074@1|root,COG1074@2|Bacteria,1MUTF@1224|Proteobacteria,1RPC6@1236|Gammaproteobacteria	1236|Gammaproteobacteria	L	A helicase nuclease that prepares dsDNA breaks (DSB) for recombinational DNA repair. Binds to DSBs and unwinds DNA via a highly rapid and processive ATP-dependent bidirectional helicase activity. Unwinds dsDNA until it encounters a Chi (crossover hotspot instigator) sequence from the 3' direction. Cuts ssDNA a few nucleotides 3' to the Chi site. The properties and activities of the enzyme are cha…	recB	GO:0000166,GO:0000724,GO:0000725,GO:0003674,GO:0003678,GO:0003824,GO:0004003,GO:0004386,GO:0004518,GO:0004519,GO:0004520,GO:0004527,GO:0004529,GO:0004536,GO:0005488,GO:0005524,GO:0005575,GO:0005622,GO:0005623,GO:0006139,GO:0006259,GO:0006281,GO:0006302,GO:0006310,GO:0006725,GO:0006807,GO:0006950,GO:0006952,GO:0006974,GO:0006996,GO:0008026,GO:0008094,GO:0008144,GO:0008150,GO:0008152,GO:0008854,GO:…	3.1.11.5	ko:K03582	ko03440,map03440	-	-	-	ko00000,ko00001,ko01000,ko03400	-	-	-	PDDEXK_1,UvrD-helicase,UvrD_C
KBIKCJMN_00682	406818.XBJ1_3698	0.0	1854.0	COG1025@1|root,COG1025@2|Bacteria,1QTVC@1224|Proteobacteria,1T1IG@1236|Gammaproteobacteria	1236|Gammaproteobacteria	O	Belongs to the peptidase M16 family	ptrA	GO:0003674,GO:0003824,GO:0004175,GO:0004222,GO:0005488,GO:0005575,GO:0005622,GO:0005623,GO:0005737,GO:0006508,GO:0006807,GO:0008150,GO:0008152,GO:0008233,GO:0008237,GO:0008270,GO:0016787,GO:0019538,GO:0030288,GO:0030313,GO:0031975,GO:0042597,GO:0043167,GO:0043169,GO:0043170,GO:0044238,GO:0044424,GO:0044464,GO:0046872,GO:0046914,GO:0070011,GO:0071704,GO:0140096,GO:1901564	3.4.24.55	ko:K01407	-	-	-	-	ko00000,ko01000,ko01002	-	-	-	Peptidase_M16,Peptidase_M16_C,Peptidase_M16_M
KBIKCJMN_00683	406818.XBJ1_3697	0.0	2257.0	COG1330@1|root,COG1330@2|Bacteria,1MWTI@1224|Proteobacteria,1RNT0@1236|Gammaproteobacteria	1236|Gammaproteobacteria	L	A helicase nuclease that prepares dsDNA breaks (DSB) for recombinational DNA repair. Binds to DSBs and unwinds DNA via a highly rapid and processive ATP-dependent bidirectional helicase activity. Unwinds dsDNA until it encounters a Chi (crossover hotspot instigator) sequence from the 3' direction. Cuts ssDNA a few nucleotides 3' to the Chi site. The properties and activities of the enzyme are cha…	recC	GO:0000724,GO:0000725,GO:0003674,GO:0003678,GO:0003824,GO:0004003,GO:0004386,GO:0004518,GO:0004519,GO:0004527,GO:0004529,GO:0004536,GO:0005575,GO:0005622,GO:0005623,GO:0006139,GO:0006259,GO:0006281,GO:0006302,GO:0006310,GO:0006725,GO:0006807,GO:0006950,GO:0006952,GO:0006974,GO:0006996,GO:0008026,GO:0008094,GO:0008150,GO:0008152,GO:0008854,GO:0009314,GO:0009338,GO:0009628,GO:0009987,GO:0016043,GO:…	3.1.11.5	ko:K03583	ko03440,map03440	-	-	-	ko00000,ko00001,ko01000,ko03400	-	-	-	Exonuc_V_gamma
KBIKCJMN_00684	406818.XBJ1_3696	1.16e-81	242.0	COG4967@1|root,COG4967@2|Bacteria,1NG0Y@1224|Proteobacteria,1SF8B@1236|Gammaproteobacteria	1236|Gammaproteobacteria	NU	Type II secretion prepilin peptidase dependent protein C	ppdC	-	-	ko:K02681	-	-	-	-	ko00000,ko02044	-	-	-	N_methyl,T2SSppdC
KBIKCJMN_00685	406818.XBJ1_3695	9.64e-100	289.0	2E4K6@1|root,32ZF5@2|Bacteria,1NAIQ@1224|Proteobacteria,1SD92@1236|Gammaproteobacteria	1236|Gammaproteobacteria	S	Protein of unknown function (DUF2509)	-	-	-	-	-	-	-	-	-	-	-	-	DUF2509
KBIKCJMN_00686	406818.XBJ1_3694	1.71e-139	394.0	COG4795@1|root,COG4795@2|Bacteria,1RHSZ@1224|Proteobacteria,1S374@1236|Gammaproteobacteria	1236|Gammaproteobacteria	U	prepilin peptidase dependent protein	ppdB	-	-	ko:K02680	-	-	-	-	ko00000,ko02044	-	-	-	N_methyl
KBIKCJMN_00687	406818.XBJ1_3693	5.51e-118	337.0	COG4968@1|root,COG4968@2|Bacteria,1RM6T@1224|Proteobacteria	1224|Proteobacteria	NU	Pfam:N_methyl_2	ppdA	-	-	ko:K02679	-	-	-	-	ko00000,ko02044	-	-	-	N_methyl
KBIKCJMN_00688	406818.XBJ1_3691	9.92e-201	554.0	COG0207@1|root,COG0207@2|Bacteria,1MUBD@1224|Proteobacteria,1RPYV@1236|Gammaproteobacteria	1236|Gammaproteobacteria	F	Catalyzes the reductive methylation of 2'-deoxyuridine- 5'-monophosphate (dUMP) to 2'-deoxythymidine-5'-monophosphate (dTMP) while utilizing 5,10-methylenetetrahydrofolate (mTHF) as the methyl donor and reductant in the reaction, yielding dihydrofolate (DHF) as a by-product. This enzymatic reaction provides an intracellular de novo source of dTMP, an essential precursor for DNA biosynthesis	thyA	GO:0000287,GO:0003674,GO:0003824,GO:0004799,GO:0005488,GO:0005575,GO:0005622,GO:0005623,GO:0005737,GO:0005829,GO:0006139,GO:0006220,GO:0006221,GO:0006231,GO:0006725,GO:0006753,GO:0006793,GO:0006796,GO:0006807,GO:0008150,GO:0008152,GO:0008168,GO:0009058,GO:0009117,GO:0009123,GO:0009124,GO:0009129,GO:0009130,GO:0009157,GO:0009162,GO:0009165,GO:0009176,GO:0009177,GO:0009219,GO:0009221,GO:0009262,GO:…	2.1.1.45	ko:K00560	ko00240,ko00670,ko01100,ko01523,map00240,map00670,map01100,map01523	M00053	R02101	RC00219,RC00332	ko00000,ko00001,ko00002,ko01000	-	-	iAF1260.b2827,iAPECO1_1312.APECO1_3678,iBWG_1329.BWG_2562,iE2348C_1286.E2348C_3096,iEC042_1314.EC042_3024,iEC55989_1330.EC55989_3103,iECABU_c1320.ECABU_c31240,iECDH10B_1368.ECDH10B_2997,iECDH1ME8569_1439.ECDH1ME8569_2734,iECED1_1282.ECED1_3283,iECH74115_1262.ECH74115_4093,iECIAI1_1343.ECIAI1_2935,iECIAI39_1322.ECIAI39_3246,iECNA114_1301.ECNA114_2885,iECO103_1326.ECO103_3386,iECO111_1330.ECO111_35…	Thymidylat_synt
KBIKCJMN_00689	406818.XBJ1_3690	1.48e-216	597.0	COG0682@1|root,COG0682@2|Bacteria,1MVE3@1224|Proteobacteria,1RMVK@1236|Gammaproteobacteria	1236|Gammaproteobacteria	M	Transfers the N-acyl diglyceride group on what will become the N-terminal cysteine of membrane lipoproteins	lgt	GO:0003674,GO:0003824,GO:0005575,GO:0005623,GO:0005886,GO:0005887,GO:0006464,GO:0006807,GO:0008150,GO:0008152,GO:0008961,GO:0009058,GO:0009059,GO:0009898,GO:0009987,GO:0016020,GO:0016021,GO:0016740,GO:0016757,GO:0019538,GO:0031224,GO:0031226,GO:0034645,GO:0036211,GO:0042157,GO:0042158,GO:0043170,GO:0043412,GO:0044237,GO:0044238,GO:0044249,GO:0044260,GO:0044267,GO:0044425,GO:0044459,GO:0044464,GO:…	-	ko:K13292	-	-	-	-	ko00000,ko01000	-	-	-	LGT
KBIKCJMN_00690	406818.XBJ1_3689	0.0	1361.0	COG3605@1|root,COG3605@2|Bacteria,1QTTV@1224|Proteobacteria,1T1H2@1236|Gammaproteobacteria	1236|Gammaproteobacteria	T	Belongs to the PEP-utilizing enzyme family	ptsP	GO:0003674,GO:0003824,GO:0006464,GO:0006468,GO:0006793,GO:0006796,GO:0006807,GO:0008150,GO:0008152,GO:0008965,GO:0009987,GO:0010033,GO:0010243,GO:0016310,GO:0016740,GO:0016772,GO:0016775,GO:0019538,GO:0036211,GO:0042221,GO:0043170,GO:0043412,GO:0044237,GO:0044238,GO:0044260,GO:0044267,GO:0050896,GO:0071704,GO:1901564,GO:1901698	2.7.3.9	ko:K08483,ko:K08484	ko02060,map02060	-	-	-	ko00000,ko00001,ko01000,ko02000	8.A.7	-	-	GAF,GAF_2,PEP-utilisers_N,PEP-utilizers,PEP-utilizers_C
KBIKCJMN_00691	406818.XBJ1_3688	1.06e-131	372.0	COG1051@1|root,COG1051@2|Bacteria,1QU0T@1224|Proteobacteria,1T1KA@1236|Gammaproteobacteria	1236|Gammaproteobacteria	F	Accelerates the degradation of transcripts by removing pyrophosphate from the 5'-end of triphosphorylated RNA, leading to a more labile monophosphorylated state that can stimulate subsequent ribonuclease cleavage	nudH	GO:0003674,GO:0003824,GO:0005575,GO:0005622,GO:0005623,GO:0005737,GO:0006139,GO:0006401,GO:0006402,GO:0006725,GO:0006807,GO:0008150,GO:0008152,GO:0009056,GO:0009057,GO:0009892,GO:0009987,GO:0010468,GO:0010605,GO:0010629,GO:0016070,GO:0016071,GO:0016462,GO:0016787,GO:0016817,GO:0016818,GO:0019222,GO:0019439,GO:0034353,GO:0034641,GO:0034655,GO:0043170,GO:0044237,GO:0044238,GO:0044248,GO:0044260,GO:…	-	ko:K08311	ko03018,map03018	-	R10816	RC00002	ko00000,ko00001,ko01000,ko03019	-	-	-	NUDIX
KBIKCJMN_00692	406818.XBJ1_3687	3.45e-240	660.0	COG4143@1|root,COG4143@2|Bacteria,1MUBB@1224|Proteobacteria,1RMQ9@1236|Gammaproteobacteria	1236|Gammaproteobacteria	P	thiamine ABC transporter	tbpA	GO:0003674,GO:0005488,GO:0005575,GO:0005623,GO:0006810,GO:0008144,GO:0008150,GO:0015888,GO:0015893,GO:0019842,GO:0030288,GO:0030313,GO:0030975,GO:0030976,GO:0031975,GO:0036094,GO:0042221,GO:0042493,GO:0042597,GO:0043167,GO:0043168,GO:0043169,GO:0044464,GO:0045117,GO:0048037,GO:0050662,GO:0050896,GO:0051179,GO:0051180,GO:0051234,GO:0071702,GO:0071705,GO:0072348,GO:0097159,GO:1901363,GO:1901681	-	ko:K02064	ko02010,map02010	M00191	-	-	ko00000,ko00001,ko00002,ko02000	3.A.1.19	-	iAPECO1_1312.APECO1_1914,iSFxv_1172.SFxv_0065,iUTI89_1310.UTI89_C0076	SBP_bac_1,SBP_bac_11,SBP_bac_6,SBP_bac_8
KBIKCJMN_00693	406818.XBJ1_3686	0.0	1006.0	COG1178@1|root,COG1178@2|Bacteria,1MWCF@1224|Proteobacteria,1RNHK@1236|Gammaproteobacteria	1236|Gammaproteobacteria	P	with TbpA and ThiQ functions in transport of thiamine and thiamine pyrophosphate into the cell	thiP	GO:0003674,GO:0005215,GO:0005575,GO:0005623,GO:0005886,GO:0006810,GO:0006855,GO:0008150,GO:0015234,GO:0015238,GO:0015893,GO:0016020,GO:0022857,GO:0035461,GO:0042221,GO:0042493,GO:0044464,GO:0045117,GO:0050896,GO:0051179,GO:0051180,GO:0051234,GO:0055085,GO:0071702,GO:0071705,GO:0071934,GO:0071944,GO:0072348,GO:0072531,GO:0090482,GO:1901474,GO:1901682	-	ko:K02063	ko02010,map02010	M00191	-	-	ko00000,ko00001,ko00002,ko02000	3.A.1.19	-	iAPECO1_1312.APECO1_1915,iECIAI1_1343.ECIAI1_0067,iECO103_1326.ECO103_0068,iECO111_1330.ECO111_0069,iECO26_1355.ECO26_0069,iECOK1_1307.ECOK1_0068,iECS88_1305.ECS88_0072,iECSE_1348.ECSE_0067,iECUMN_1333.ECUMN_0068,iPC815.YPO0521,iSF_1195.SF0062,iSFxv_1172.SFxv_0064,iS_1188.S0064,iUMN146_1321.UM146_23130,iUTI89_1310.UTI89_C0075	BPD_transp_1
KBIKCJMN_00694	406818.XBJ1_3685	1.74e-155	437.0	COG3840@1|root,COG3840@2|Bacteria,1MV78@1224|Proteobacteria,1RQH3@1236|Gammaproteobacteria	1236|Gammaproteobacteria	P	Part of the ABC transporter complex ThiBPQ involved in thiamine import. Responsible for energy coupling to the transport system	thiQ	GO:0000166,GO:0003674,GO:0003824,GO:0005215,GO:0005488,GO:0005524,GO:0006810,GO:0006855,GO:0008144,GO:0008150,GO:0015234,GO:0015238,GO:0015399,GO:0015405,GO:0015888,GO:0015893,GO:0016462,GO:0016787,GO:0016817,GO:0016818,GO:0016887,GO:0017076,GO:0017111,GO:0022804,GO:0022857,GO:0030554,GO:0032553,GO:0032555,GO:0032559,GO:0035461,GO:0035639,GO:0036094,GO:0042221,GO:0042493,GO:0042623,GO:0042626,GO:…	-	ko:K02062	ko02010,map02010	M00191	-	-	ko00000,ko00001,ko00002,ko02000	3.A.1.19	-	iAF1260.b0066,iEC55989_1330.EC55989_0064,iECABU_c1320.ECABU_c00740,iECDH1ME8569_1439.ECDH1ME8569_0065,iECO103_1326.ECO103_0067,iECO111_1330.ECO111_0068,iECO26_1355.ECO26_0068,iECSE_1348.ECSE_0066,iETEC_1333.ETEC_0065,iEcDH1_1363.EcDH1_3533,iJO1366.b0066,iJR904.b0066,iUMNK88_1353.UMNK88_64,iY75_1357.Y75_RS00335,ic_1306.c0082	ABC_tran
KBIKCJMN_00695	406818.XBJ1_3684	1e-35	125.0	COG3103@1|root,COG3103@2|Bacteria	2|Bacteria	T	Sh3 type 3 domain protein	-	-	-	-	-	-	-	-	-	-	-	-	DUF3761
KBIKCJMN_00697	406818.XBJ1_3711	2.66e-177	494.0	COG2992@1|root,COG2992@2|Bacteria,1RD3U@1224|Proteobacteria,1S3RA@1236|Gammaproteobacteria	1236|Gammaproteobacteria	S	FlgJ-related protein	bax	-	-	ko:K03796	-	-	-	-	ko00000	-	GH73	-	Glucosaminidase
KBIKCJMN_00698	406818.XBJ1_3714	0.0	873.0	COG1696@1|root,COG1696@2|Bacteria,1MUXN@1224|Proteobacteria,1RQ1A@1236|Gammaproteobacteria	1236|Gammaproteobacteria	M	membrane protein involved in D-alanine export	patA	-	-	-	-	-	-	-	-	-	-	-	MBOAT
KBIKCJMN_00699	406818.XBJ1_3715	4.77e-270	739.0	COG2845@1|root,COG2845@2|Bacteria,1R4X7@1224|Proteobacteria,1RY84@1236|Gammaproteobacteria	1236|Gammaproteobacteria	S	protein conserved in bacteria	Z012_00175	-	-	ko:K09795	-	-	-	-	ko00000	-	-	-	DUF459
KBIKCJMN_00700	406818.XBJ1_3716	1.53e-288	788.0	COG2755@1|root,COG2755@2|Bacteria,1MXSG@1224|Proteobacteria,1RQZT@1236|Gammaproteobacteria	1236|Gammaproteobacteria	E	COG2755 Lysophospholipase L1 and related esterases	Z012_00180	-	-	-	-	-	-	-	-	-	-	-	Lipase_GDSL,Lipase_GDSL_2
KBIKCJMN_00702	406818.XBJ1_3722	8.69e-296	810.0	COG2610@1|root,COG2610@2|Bacteria,1MUFG@1224|Proteobacteria,1RNGE@1236|Gammaproteobacteria	1236|Gammaproteobacteria	EG	Gluconate	gntU	GO:0003674,GO:0005215,GO:0005402,GO:0005575,GO:0005623,GO:0005886,GO:0005887,GO:0006810,GO:0006811,GO:0006812,GO:0008150,GO:0008324,GO:0008643,GO:0015075,GO:0015144,GO:0015291,GO:0015293,GO:0015294,GO:0015318,GO:0016020,GO:0016021,GO:0022804,GO:0022857,GO:0022890,GO:0031224,GO:0031226,GO:0034219,GO:0034220,GO:0044425,GO:0044459,GO:0044464,GO:0051179,GO:0051234,GO:0055085,GO:0071702,GO:0071944,GO:…	-	ko:K06156	-	-	-	-	ko00000,ko02000	2.A.8.1.8	-	iAF1260.b4476,iB21_1397.B21_03240,iBWG_1329.BWG_3127,iEC55989_1330.EC55989_3845,iECB_1328.ECB_03287,iECDH10B_1368.ECDH10B_3609,iECDH1ME8569_1439.ECDH1ME8569_3313,iECD_1391.ECD_03287,iECH74115_1262.ECH74115_4752,iECIAI1_1343.ECIAI1_3581,iECIAI39_1322.ECIAI39_3918,iECO26_1355.ECO26_4525,iECSE_1348.ECSE_3704,iECSP_1301.ECSP_4391,iECUMN_1333.ECUMN_3899,iECs_1301.ECs4285,iEKO11_1354.EKO11_0306,iETEC_1…	GntP_permease
KBIKCJMN_00703	406818.XBJ1_3723	1.75e-118	339.0	COG3265@1|root,COG3265@2|Bacteria,1RHD0@1224|Proteobacteria,1RP41@1236|Gammaproteobacteria	1236|Gammaproteobacteria	F	Gluconokinase	gntK	-	2.7.1.12	ko:K00851	ko00030,ko01100,ko01110,ko01120,ko01130,ko01200,map00030,map01100,map01110,map01120,map01130,map01200	-	R01737	RC00002,RC00017	ko00000,ko00001,ko01000	-	-	-	AAA_33,DctQ,SKI
KBIKCJMN_00704	406818.XBJ1_3724	2.14e-215	596.0	COG1609@1|root,COG1609@2|Bacteria,1MUEP@1224|Proteobacteria,1RQKH@1236|Gammaproteobacteria	1236|Gammaproteobacteria	K	Transcriptional	gntR	GO:0005575,GO:0005622,GO:0005623,GO:0005737,GO:0005829,GO:0006355,GO:0006950,GO:0006974,GO:0008150,GO:0009889,GO:0009890,GO:0009891,GO:0009892,GO:0009893,GO:0009987,GO:0010468,GO:0010556,GO:0010557,GO:0010558,GO:0010604,GO:0010605,GO:0010628,GO:0010629,GO:0019219,GO:0019222,GO:0031323,GO:0031324,GO:0031325,GO:0031326,GO:0031327,GO:0031328,GO:0033554,GO:0044424,GO:0044444,GO:0044464,GO:0045892,GO:…	-	ko:K06145	-	-	-	-	ko00000,ko03000	-	-	-	LacI,Peripla_BP_1,Peripla_BP_3
KBIKCJMN_00705	406818.XBJ1_3725	4.1e-223	616.0	COG1609@1|root,COG1609@2|Bacteria,1N4ND@1224|Proteobacteria,1RNR5@1236|Gammaproteobacteria	1236|Gammaproteobacteria	K	Transcriptional regulator	galS_2	-	-	-	-	-	-	-	-	-	-	-	LacI,Peripla_BP_3
KBIKCJMN_00706	406818.XBJ1_3726	1.17e-304	832.0	COG1486@1|root,COG1486@2|Bacteria,1NI6G@1224|Proteobacteria,1RPG8@1236|Gammaproteobacteria	1236|Gammaproteobacteria	G	Catalyzes the fromation of N-acetyl-D-glucosamine and N-acetyl-D-glucosamine-6-phosphate from diacetylchitobiose-6-phosphate	chbF	-	3.2.1.86	ko:K01222	ko00010,ko00500,map00010,map00500	-	R00839,R05133,R05134	RC00049,RC00171,RC00714	ko00000,ko00001,ko01000	-	GT4	-	Glyco_hydro_4,Glyco_hydro_4C
KBIKCJMN_00707	406818.XBJ1_3727	3.59e-69	209.0	COG1447@1|root,COG1447@2|Bacteria,1RHWX@1224|Proteobacteria,1S6BQ@1236|Gammaproteobacteria	1236|Gammaproteobacteria	G	Phosphotransferase System	chbA_4	-	2.7.1.196,2.7.1.205	ko:K02759	ko00500,ko02060,map00500,map02060	M00275	R11170,R11172	RC00017,RC03206	ko00000,ko00001,ko00002,ko01000,ko02000	4.A.3.2	-	-	PTS_IIA
KBIKCJMN_00708	406818.XBJ1_3728	1.42e-289	793.0	COG1455@1|root,COG1455@2|Bacteria,1MXAG@1224|Proteobacteria,1RQGX@1236|Gammaproteobacteria	1236|Gammaproteobacteria	G	The phosphoenolpyruvate-dependent sugar phosphotransferase system (PTS), a major carbohydrate active - transport system, catalyzes the phosphorylation of incoming sugar substrates concomitant with their translocation across the cell membrane	celB	-	-	ko:K02761	ko00500,ko02060,map00500,map02060	M00275	R11170,R11172	RC00017,RC03206	ko00000,ko00001,ko00002,ko02000	4.A.3.2	-	-	PTS_EIIC
KBIKCJMN_00709	406818.XBJ1_3729	1.29e-60	187.0	COG1440@1|root,COG1440@2|Bacteria,1MZHX@1224|Proteobacteria,1S94Q@1236|Gammaproteobacteria	1236|Gammaproteobacteria	G	Phosphotransferase System	celA	-	2.7.1.196,2.7.1.205	ko:K02760	ko00500,ko02060,map00500,map02060	M00275	R11170,R11172	RC00017,RC03206	ko00000,ko00001,ko00002,ko01000,ko02000	4.A.3.2	-	-	PTS_IIB
KBIKCJMN_00710	406818.XBJ1_2094	1.61e-78	239.0	COG3316@1|root,COG3316@2|Bacteria,1MWZ2@1224|Proteobacteria,1RRC2@1236|Gammaproteobacteria	1236|Gammaproteobacteria	L	Transposase and inactivated derivatives	-	-	-	-	-	-	-	-	-	-	-	-	DDE_Tnp_IS240
KBIKCJMN_00711	598467.BrE312_1804	1.11e-72	220.0	COG1487@1|root,COG1487@2|Bacteria,1MZB6@1224|Proteobacteria,1S4JD@1236|Gammaproteobacteria	1236|Gammaproteobacteria	S	Toxic component of a toxin-antitoxin (TA) module. An RNase	vapC	-	-	ko:K18828	-	-	-	-	ko00000,ko01000,ko02048,ko03016	-	-	-	PIN
KBIKCJMN_00712	529507.PMI0087	2.28e-40	134.0	COG4456@1|root,COG4456@2|Bacteria,1N7E4@1224|Proteobacteria,1SC95@1236|Gammaproteobacteria	1236|Gammaproteobacteria	S	Virulence-associated protein	mvpT	-	-	ko:K18829	-	-	-	-	ko00000,ko02048	-	-	-	MazE_antitoxin
KBIKCJMN_00714	406818.XBJ1_3748	1.27e-70	212.0	COG0346@1|root,COG0346@2|Bacteria,1N1T7@1224|Proteobacteria,1S5JP@1236|Gammaproteobacteria	1236|Gammaproteobacteria	E	COG0346 Lactoylglutathione lyase and related lyases	-	-	-	-	-	-	-	-	-	-	-	-	Glyoxalase
KBIKCJMN_00715	406818.XBJ1_3749	0.0	1772.0	COG1203@1|root,COG1203@2|Bacteria,1MX99@1224|Proteobacteria,1RMM0@1236|Gammaproteobacteria	1236|Gammaproteobacteria	L	CRISPR-associated helicase, Cas3	ygcB	-	-	ko:K07012	-	-	-	-	ko00000,ko01000,ko02048	-	-	-	DEAD,ResIII
KBIKCJMN_00716	406818.XBJ1_3750	0.0	1090.0	arCOG04928@1|root,2Z880@2|Bacteria,1NBNZ@1224|Proteobacteria,1RQGK@1236|Gammaproteobacteria	1236|Gammaproteobacteria	S	CRISPR-associated protein, Cse1	casA	GO:0002252,GO:0002376,GO:0003674,GO:0003676,GO:0003677,GO:0003723,GO:0005488,GO:0006950,GO:0006952,GO:0008150,GO:0008270,GO:0009605,GO:0009607,GO:0009615,GO:0043167,GO:0043169,GO:0043207,GO:0046872,GO:0046914,GO:0050896,GO:0051607,GO:0051704,GO:0051707,GO:0097159,GO:0098542,GO:1901363	-	ko:K19123	-	-	-	-	ko00000,ko02048	-	-	-	CRISPR_Cse1
KBIKCJMN_00717	406818.XBJ1_3751	1.53e-114	330.0	2DM10@1|root,318W0@2|Bacteria,1MYJH@1224|Proteobacteria,1S7A8@1236|Gammaproteobacteria	1236|Gammaproteobacteria	S	CRISPR-associated protein Cse2 (CRISPR_cse2)	-	-	-	ko:K19046	-	-	-	-	ko00000,ko02048	-	-	-	CRISPR_Cse2
KBIKCJMN_00718	406818.XBJ1_3752	1.22e-228	632.0	COG1857@1|root,COG1857@2|Bacteria,1MVNH@1224|Proteobacteria,1RMBZ@1236|Gammaproteobacteria	1236|Gammaproteobacteria	L	crispr-associated protein	cas7e	-	-	ko:K19124	-	-	-	-	ko00000,ko02048	-	-	-	Cas_CT1975
KBIKCJMN_00719	406818.XBJ1_3753	1.09e-172	482.0	2DBE4@1|root,2Z8QG@2|Bacteria,1RAK5@1224|Proteobacteria,1RZVI@1236|Gammaproteobacteria	1236|Gammaproteobacteria	S	CRISPR-associated protein Cas5	cas5e	-	-	ko:K19125	-	-	-	-	ko00000,ko02048	-	-	-	Cas_Cas5d
KBIKCJMN_00720	406818.XBJ1_3754	5.87e-155	435.0	28PYB@1|root,2ZCI1@2|Bacteria,1R36H@1224|Proteobacteria,1T63X@1236|Gammaproteobacteria	1236|Gammaproteobacteria	S	CRISPR_assoc	-	-	-	ko:K19126	-	-	-	-	ko00000,ko02048	-	-	-	CRISPR_assoc
KBIKCJMN_00721	406818.XBJ1_3760	5.45e-206	573.0	28IAE@1|root,2Z8D0@2|Bacteria,1NC6U@1224|Proteobacteria,1RSEY@1236|Gammaproteobacteria	1236|Gammaproteobacteria	-	-	-	-	-	-	-	-	-	-	-	-	-	-	-
KBIKCJMN_00722	406818.XBJ1_3761	1.76e-279	763.0	COG4775@1|root,COG4775@2|Bacteria,1QUE3@1224|Proteobacteria,1T1VJ@1236|Gammaproteobacteria	1236|Gammaproteobacteria	M	Psort location OuterMembrane, score	-	-	-	-	-	-	-	-	-	-	-	-	Bac_surface_Ag
KBIKCJMN_00723	406818.XBJ1_3762	2.3e-265	727.0	2DBFB@1|root,2Z8XA@2|Bacteria,1MVTN@1224|Proteobacteria,1RM97@1236|Gammaproteobacteria	1236|Gammaproteobacteria	S	Protein of unknown function (DUF4056)	-	-	-	-	-	-	-	-	-	-	-	-	DUF4056
KBIKCJMN_00724	406818.XBJ1_3763	5.02e-105	303.0	COG1846@1|root,COG1846@2|Bacteria,1N2K6@1224|Proteobacteria,1S6NA@1236|Gammaproteobacteria	1236|Gammaproteobacteria	K	helix_turn_helix multiple antibiotic resistance protein	-	-	-	-	-	-	-	-	-	-	-	-	MarR,MarR_2
KBIKCJMN_00725	406818.XBJ1_3765	1.84e-262	721.0	COG0477@1|root,COG2814@2|Bacteria,1MVD0@1224|Proteobacteria,1RS2J@1236|Gammaproteobacteria	1236|Gammaproteobacteria	EGP	Major Facilitator	-	-	-	-	-	-	-	-	-	-	-	-	MFS_1
KBIKCJMN_00726	406818.XBJ1_3766	2.17e-211	584.0	COG0583@1|root,COG0583@2|Bacteria,1MW16@1224|Proteobacteria,1RS6U@1236|Gammaproteobacteria	1236|Gammaproteobacteria	K	transcriptional regulator	-	-	-	-	-	-	-	-	-	-	-	-	HTH_1,LysR_substrate
KBIKCJMN_00727	406818.XBJ1_3767	0.0	1099.0	COG0223@1|root,COG0223@2|Bacteria,1NRKJ@1224|Proteobacteria,1SMKK@1236|Gammaproteobacteria	1236|Gammaproteobacteria	J	Formyl transferase	-	-	-	-	-	-	-	-	-	-	-	-	Formyl_trans_N
KBIKCJMN_00728	243265.plu2642	3.62e-283	816.0	COG1020@1|root,COG3319@1|root,COG1020@2|Bacteria,COG3319@2|Bacteria,1QK4F@1224|Proteobacteria,1RPAG@1236|Gammaproteobacteria	1236|Gammaproteobacteria	Q	COG1020 Non-ribosomal peptide synthetase modules and related proteins	-	-	-	-	-	-	-	-	-	-	-	-	AMP-binding,AMP-binding_C,Acyl_transf_1,Condensation,KAsynt_C_assoc,KR,Ketoacyl-synt_C,Methyltransf_12,PP-binding,Thioesterase,ketoacyl-synt
KBIKCJMN_00729	342113.DM82_112	2.6e-241	677.0	COG0367@1|root,COG0367@2|Bacteria,1MW4E@1224|Proteobacteria,2VHBY@28216|Betaproteobacteria,1KEFQ@119060|Burkholderiaceae	28216|Betaproteobacteria	F	Asparagine synthase	-	-	6.3.5.4	ko:K01953	ko00250,ko01100,ko01110,map00250,map01100,map01110	-	R00578	RC00010	ko00000,ko00001,ko01000,ko01002	-	-	-	Asn_synthase,GATase_7
KBIKCJMN_00730	342113.DM82_113	7.32e-214	603.0	COG0128@1|root,COG0128@2|Bacteria,1MWMK@1224|Proteobacteria,2VGZF@28216|Betaproteobacteria,1K0P7@119060|Burkholderiaceae	28216|Betaproteobacteria	E	Catalyzes the transfer of the enolpyruvyl moiety of phosphoenolpyruvate (PEP) to the 5-hydroxyl of shikimate-3- phosphate (S3P) to produce enolpyruvyl shikimate-3-phosphate and inorganic phosphate	-	-	2.5.1.19	ko:K00800	ko00400,ko01100,ko01110,ko01130,ko01230,map00400,map01100,map01110,map01130,map01230	M00022	R03460	RC00350	ko00000,ko00001,ko00002,ko01000	-	-	-	EPSP_synthase
KBIKCJMN_00731	406818.XBJ1_1759	3.09e-303	828.0	COG0128@1|root,COG0128@2|Bacteria,1R6CC@1224|Proteobacteria,1SM3C@1236|Gammaproteobacteria	1236|Gammaproteobacteria	E	EPSP synthase (3-phosphoshikimate 1-carboxyvinyltransferase)	-	-	2.5.1.19	ko:K00800	ko00400,ko01100,ko01110,ko01130,ko01230,map00400,map01100,map01110,map01130,map01230	M00022	R03460	RC00350	ko00000,ko00001,ko00002,ko01000	-	-	-	EPSP_synthase
KBIKCJMN_00732	1249634.D781_0292	2.1e-51	179.0	COG0488@1|root,COG0488@2|Bacteria,1MX6Y@1224|Proteobacteria,1RNT8@1236|Gammaproteobacteria,3ZZRN@613|Serratia	1236|Gammaproteobacteria	S	ABC transporter	yheS_2	-	-	-	-	-	-	-	-	-	-	-	ABC_tran
KBIKCJMN_00733	406818.XBJ1_3087	2.76e-245	674.0	COG1680@1|root,COG1680@2|Bacteria,1R8N7@1224|Proteobacteria,1SFAP@1236|Gammaproteobacteria	1236|Gammaproteobacteria	M	Beta-lactamase	-	-	3.4.16.4	ko:K01286	-	-	-	-	ko00000,ko01000	-	-	-	Beta-lactamase
KBIKCJMN_00734	406818.XBJ1_3089	0.0	884.0	COG2271@1|root,COG2271@2|Bacteria,1MXY3@1224|Proteobacteria,1RYKQ@1236|Gammaproteobacteria	1236|Gammaproteobacteria	G	catalyzes the active transport of sugar-phosphates such as glucose-6-phosphate with the obligatory exchange of inorganic phosphate or organophosphate	uhpT	GO:0003674,GO:0005215,GO:0005575,GO:0005623,GO:0005886,GO:0006810,GO:0006811,GO:0006817,GO:0006820,GO:0008150,GO:0008509,GO:0015075,GO:0015103,GO:0015114,GO:0015119,GO:0015291,GO:0015297,GO:0015301,GO:0015315,GO:0015318,GO:0015526,GO:0015605,GO:0015698,GO:0015711,GO:0015712,GO:0015748,GO:0015760,GO:0016020,GO:0022804,GO:0022857,GO:0034220,GO:0035435,GO:0044464,GO:0051179,GO:0051234,GO:0055085,GO:…	-	ko:K07784	ko02020,map02020	-	-	-	ko00000,ko00001,ko02000	2.A.1.4.1	-	iECSF_1327.ECSF_3513	MFS_1
KBIKCJMN_00735	406818.XBJ1_3090	4.59e-136	386.0	COG2197@1|root,COG2197@2|Bacteria,1QW4D@1224|Proteobacteria,1RVMQ@1236|Gammaproteobacteria	1236|Gammaproteobacteria	K	response regulator	uhpA	GO:0003674,GO:0003676,GO:0003677,GO:0005488,GO:0006355,GO:0008150,GO:0009889,GO:0010468,GO:0010556,GO:0019219,GO:0019222,GO:0031323,GO:0031326,GO:0050789,GO:0050794,GO:0051171,GO:0051252,GO:0060255,GO:0065007,GO:0080090,GO:0097159,GO:1901363,GO:1903506,GO:2000112,GO:2001141	-	ko:K07686,ko:K07689	ko02020,ko02025,ko02026,ko05111,map02020,map02025,map02026,map05111	M00473,M00475	-	-	ko00000,ko00001,ko00002,ko02022	-	-	-	GerE,Response_reg
KBIKCJMN_00736	406818.XBJ1_2122	0.0	956.0	COG3851@1|root,COG3851@2|Bacteria,1QUAD@1224|Proteobacteria,1RMGY@1236|Gammaproteobacteria	1236|Gammaproteobacteria	T	Histidine kinase	uhpB	GO:0000155,GO:0000160,GO:0003674,GO:0003824,GO:0004672,GO:0004673,GO:0004721,GO:0005575,GO:0005623,GO:0005886,GO:0006464,GO:0006468,GO:0006470,GO:0006793,GO:0006796,GO:0006807,GO:0007154,GO:0007165,GO:0008150,GO:0008152,GO:0009987,GO:0016020,GO:0016301,GO:0016310,GO:0016311,GO:0016740,GO:0016772,GO:0016773,GO:0016775,GO:0016787,GO:0016788,GO:0016791,GO:0018106,GO:0018193,GO:0018202,GO:0019538,GO:…	2.7.13.3	ko:K07675,ko:K20263	ko02020,ko02024,map02020,map02024	M00473,M00818	-	-	ko00000,ko00001,ko00002,ko01000,ko01001,ko02022	-	-	-	HATPase_c,HisKA_3,MASE1
KBIKCJMN_00737	406818.XBJ1_2121	0.0	874.0	COG2271@1|root,COG2271@2|Bacteria,1MX4V@1224|Proteobacteria,1RMB3@1236|Gammaproteobacteria	1236|Gammaproteobacteria	G	transporter	uhpC	-	-	ko:K07783	ko02020,map02020	-	-	-	ko00000,ko00001,ko02000	2.A.1.4.4,2.A.1.4.6	-	-	MFS_1
KBIKCJMN_00738	406818.XBJ1_2120	0.0	915.0	COG3104@1|root,COG3104@2|Bacteria,1MW6W@1224|Proteobacteria,1RM8P@1236|Gammaproteobacteria	1236|Gammaproteobacteria	U	Proton-dependent permease that transports di- and tripeptides	dtpB	GO:0003674,GO:0005215,GO:0005575,GO:0005623,GO:0005886,GO:0005887,GO:0006810,GO:0006811,GO:0006812,GO:0006855,GO:0006857,GO:0008150,GO:0008324,GO:0015075,GO:0015077,GO:0015078,GO:0015238,GO:0015291,GO:0015293,GO:0015294,GO:0015295,GO:0015318,GO:0015333,GO:0015672,GO:0015833,GO:0015893,GO:0016020,GO:0016021,GO:0022804,GO:0022857,GO:0022890,GO:0031224,GO:0031226,GO:0034220,GO:0035442,GO:0035443,GO:…	-	ko:K03305	-	-	-	-	ko00000	2.A.17	-	iECH74115_1262.ECH74115_4843,iECSP_1301.ECSP_4476,iECs_1301.ECs4368,iZ_1308.Z4896	PTR2
KBIKCJMN_00739	406818.XBJ1_3599	5.09e-119	340.0	COG1853@1|root,COG1853@2|Bacteria,1NESS@1224|Proteobacteria,1RQY7@1236|Gammaproteobacteria	1236|Gammaproteobacteria	S	4-hydroxyphenylacetate 3-monooxygenase, reductase component	hpaC	-	1.5.1.36	ko:K00484,ko:K09024	ko00240,ko00350,ko00740,ko01100,ko01120,ko01220,map00240,map00350,map00740,map01100,map01120,map01220	-	R02698,R03299,R05705,R09748,R09750,R09936	RC00046,RC00126,RC02732	ko00000,ko00001,ko01000	-	-	iSFV_1184.SFV_4374,iSF_1195.SF4373,iSFxv_1172.SFxv_4767,iS_1188.S4643	Flavin_Reduct
KBIKCJMN_00740	406818.XBJ1_3600	0.0	1073.0	COG2368@1|root,COG2368@2|Bacteria,1PEQG@1224|Proteobacteria,1RQ3I@1236|Gammaproteobacteria	1236|Gammaproteobacteria	Q	4-hydroxyphenylacetate 3-monooxygenase oxygenase component	hpaB	-	1.14.14.9	ko:K00483	ko00350,ko01120,ko01220,map00350,map01120,map01220	-	R02698,R03299	RC00046	ko00000,ko00001,ko01000	-	-	iB21_1397.B21_04188,iECBD_1354.ECBD_3674,iECD_1391.ECD_04222,iSF_1195.SF4375,iSbBS512_1146.SbBS512_E4882	HpaB,HpaB_N
KBIKCJMN_00741	406818.XBJ1_1308	0.0	1233.0	COG3501@1|root,COG3501@2|Bacteria,1MU7Q@1224|Proteobacteria,1RMZS@1236|Gammaproteobacteria	1236|Gammaproteobacteria	M	Rhs Element Vgr Protein	vgrG	-	-	ko:K11904	ko03070,map03070	M00334	-	-	ko00000,ko00001,ko00002,ko02044	3.A.23.1	-	-	DUF2345,Gp5_C,Phage_GPD
KBIKCJMN_00742	406817.XNC1_2910	6.19e-266	731.0	COG5351@1|root,COG5351@2|Bacteria,1R3ZF@1224|Proteobacteria,1RPFN@1236|Gammaproteobacteria	1236|Gammaproteobacteria	S	Uncharacterized protein conserved in bacteria (DUF2169)	-	-	-	-	-	-	-	-	-	-	-	-	DUF2169
KBIKCJMN_00743	406817.XNC1_1467	1.69e-73	221.0	COG3064@1|root,COG3064@2|Bacteria,1RM4G@1224|Proteobacteria,1S89D@1236|Gammaproteobacteria	1236|Gammaproteobacteria	M	Domain of unknown function (DUF4150)	-	-	-	-	-	-	-	-	-	-	-	-	DUF4150
KBIKCJMN_00744	406818.XBJ1_1305	0.0	1513.0	COG3209@1|root,COG3209@2|Bacteria,1MVV1@1224|Proteobacteria,1SKYM@1236|Gammaproteobacteria	1236|Gammaproteobacteria	M	COG3209 Rhs family protein	-	-	-	-	-	-	-	-	-	-	-	-	DUF4150,PAAR_motif,RHS,RHS_repeat,Tox-HNH-EHHH
KBIKCJMN_00745	406818.XBJ1_0298	2.72e-129	368.0	2AJFW@1|root,31A2B@2|Bacteria,1NVAD@1224|Proteobacteria,1SNKA@1236|Gammaproteobacteria	1236|Gammaproteobacteria	-	-	-	-	-	-	-	-	-	-	-	-	-	-	-
KBIKCJMN_00747	406818.XBJ1_0875	7.97e-218	600.0	COG1917@1|root,COG2207@1|root,COG1917@2|Bacteria,COG2207@2|Bacteria,1MXDJ@1224|Proteobacteria,1RNJM@1236|Gammaproteobacteria	1236|Gammaproteobacteria	K	4-hydroxyphenylacetate catabolism regulatory protein hpaA	hpaA	-	-	ko:K02508	-	-	-	-	ko00000,ko03000	-	-	-	AraC_binding,Cupin_2,HTH_18
KBIKCJMN_00748	406818.XBJ1_0874	0.0	875.0	COG2271@1|root,COG2271@2|Bacteria,1MUEK@1224|Proteobacteria,1RMB4@1236|Gammaproteobacteria	1236|Gammaproteobacteria	G	Major facilitator superfamily	hpaX	-	-	ko:K02511	-	-	-	-	ko00000,ko02000	2.A.1.14.9	-	-	ATG22,MFS_1
KBIKCJMN_00749	406818.XBJ1_0873	1.88e-182	508.0	COG3836@1|root,COG3836@2|Bacteria,1MUSG@1224|Proteobacteria,1RMWJ@1236|Gammaproteobacteria	1236|Gammaproteobacteria	G	Belongs to the HpcH HpaI aldolase family	hpaI	-	4.1.2.52	ko:K02510	ko00350,ko01120,map00350,map01120	-	R01645,R01647	RC00307,RC00572,RC00574,RC03057	ko00000,ko00001,ko01000	-	-	iECO103_1326.ECO103_5131	HpcH_HpaI
KBIKCJMN_00750	406818.XBJ1_0872	6.11e-189	525.0	COG3971@1|root,COG3971@2|Bacteria,1MVVV@1224|Proteobacteria,1RMZ4@1236|Gammaproteobacteria	1236|Gammaproteobacteria	Q	hydratase	hpaH	-	4.1.1.77	ko:K01617,ko:K02509	ko00350,ko00362,ko00621,ko00622,ko01100,ko01120,ko01220,map00350,map00362,map00621,map00622,map01100,map01120,map01220	M00569	R02602,R04132,R05374,R06897	RC00751,RC01615,RC02595,RC02672	ko00000,ko00001,ko00002,ko01000	-	-	iECIAI1_1343.ECIAI1_4571,iYL1228.KPN_04784	FAA_hydrolase
KBIKCJMN_00751	406818.XBJ1_0871	0.0	917.0	COG1012@1|root,COG1012@2|Bacteria,1MU1V@1224|Proteobacteria,1RMBQ@1236|Gammaproteobacteria	1236|Gammaproteobacteria	C	belongs to the aldehyde dehydrogenase family	gabD	-	1.2.1.16,1.2.1.20,1.2.1.79	ko:K00135	ko00250,ko00310,ko00350,ko00650,ko00760,ko01100,ko01120,map00250,map00310,map00350,map00650,map00760,map01100,map01120	M00027	R00713,R00714,R02401	RC00080	ko00000,ko00001,ko00002,ko01000	-	-	-	Aldedh
KBIKCJMN_00752	406818.XBJ1_0870	1.05e-88	260.0	COG3232@1|root,COG3232@2|Bacteria,1RB8A@1224|Proteobacteria,1S3SG@1236|Gammaproteobacteria	1236|Gammaproteobacteria	E	5-carboxymethyl-2-hydroxymuconate isomerase	hpcD	-	5.3.3.10	ko:K01826	ko00350,ko01120,ko01220,map00350,map01120,map01220	M00533	R04379,R04482	RC01141,RC01162	ko00000,ko00001,ko00002,ko01000	-	-	iECIAI1_1343.ECIAI1_4572,iECO103_1326.ECO103_5133,iEKO11_1354.EKO11_3963,iEcHS_1320.EcHS_A4581,iSBO_1134.SBO_4409,iSbBS512_1146.SbBS512_E4887	CHMI
KBIKCJMN_00753	406818.XBJ1_0869	6.04e-218	600.0	COG3384@1|root,COG3384@2|Bacteria,1MWNC@1224|Proteobacteria,1RPH7@1236|Gammaproteobacteria	1236|Gammaproteobacteria	S	3,4-dihydroxyphenylacetate 2,3-dioxygenase	hpaD	-	1.13.11.15	ko:K00455	ko00350,ko01120,ko01220,map00350,map01120,map01220	M00533	R03303	RC00643	ko00000,ko00001,ko00002,ko01000	-	-	iB21_1397.B21_04194,iECBD_1354.ECBD_3668,iECB_1328.ECB_04228,iECD_1391.ECD_04228,iECIAI1_1343.ECIAI1_4573,iECO103_1326.ECO103_5134,iECO26_1355.ECO26_5555,iECSE_1348.ECSE_4627,iECUMN_1333.ECUMN_4973,iEKO11_1354.EKO11_3962,iEcHS_1320.EcHS_A4582,iEcolC_1368.EcolC_3704,iSBO_1134.SBO_4410,iSbBS512_1146.SbBS512_E4888	LigB
KBIKCJMN_00754	406818.XBJ1_0868	0.0	961.0	COG1012@1|root,COG1012@2|Bacteria,1MU1V@1224|Proteobacteria,1RMBQ@1236|Gammaproteobacteria	1236|Gammaproteobacteria	C	belongs to the aldehyde dehydrogenase family	hpaE	-	1.2.1.60	ko:K00151	ko00350,ko01120,ko01220,map00350,map01120,map01220	M00533	R04418	RC00254	ko00000,ko00001,ko00002,ko01000	-	-	iYL1228.KPN_04787	Aldedh
KBIKCJMN_00755	406818.XBJ1_0867	4.82e-178	496.0	COG0179@1|root,COG0179@2|Bacteria,1MUPF@1224|Proteobacteria,1RPYA@1236|Gammaproteobacteria	1236|Gammaproteobacteria	Q	COG0179 2-keto-4-pentenoate hydratase 2-oxohepta-3-ene-1,7-dioic acid hydratase (catechol pathway)	hpaG	-	4.1.1.68	ko:K05921	ko00350,ko01120,ko01220,map00350,map01120,map01220	M00533	R04134,R04380	RC01085,RC02669	ko00000,ko00001,ko00002,ko01000	-	-	iECO111_1330.ECO111_5214,iEcHS_1320.EcHS_A4584	FAA_hydrolase
KBIKCJMN_00756	406818.XBJ1_0866	8.48e-145	409.0	COG0179@1|root,COG0179@2|Bacteria,1R51B@1224|Proteobacteria,1RQI9@1236|Gammaproteobacteria	1236|Gammaproteobacteria	Q	isomerase	hpaG1	-	4.1.1.68	ko:K05921	ko00350,ko01120,ko01220,map00350,map01120,map01220	M00533	R04134,R04380	RC01085,RC02669	ko00000,ko00001,ko00002,ko01000	-	-	-	FAA_hydrolase
KBIKCJMN_00757	406818.XBJ1_0865	2.54e-96	281.0	COG1846@1|root,COG1846@2|Bacteria,1RCY7@1224|Proteobacteria,1S49H@1236|Gammaproteobacteria	1236|Gammaproteobacteria	K	Homoprotocatechuate degradative operon repressor	hpaR	-	-	-	-	-	-	-	-	-	-	-	MarR
KBIKCJMN_00758	214092.YPO1011	0.0	994.0	COG1629@1|root,COG4771@2|Bacteria,1MWKN@1224|Proteobacteria,1RMM6@1236|Gammaproteobacteria,41HUB@629|Yersinia	1236|Gammaproteobacteria	M	TonB dependent receptor	-	-	-	ko:K02014	-	-	-	-	ko00000,ko02000	1.B.14	-	-	Plug,TonB_dep_Rec
KBIKCJMN_00759	633.DJ40_3144	0.0	4474.0	COG0318@1|root,COG1020@1|root,COG1565@1|root,COG3321@1|root,COG0318@2|Bacteria,COG1020@2|Bacteria,COG1565@2|Bacteria,COG3321@2|Bacteria,1MU6G@1224|Proteobacteria,1T1II@1236|Gammaproteobacteria	1236|Gammaproteobacteria	IQ	COG0318 Acyl-CoA synthetases (AMP-forming) AMP-acid ligases II	-	-	-	ko:K13614	-	-	-	-	ko00000,ko01004,ko01008	-	-	-	AMP-binding,AMP-binding_C,Acyl_transf_1,Aminotran_3,Condensation,KAsynt_C_assoc,KR,Ketoacyl-synt_C,NAD_binding_4,PP-binding,PS-DH,Thioesterase,ketoacyl-synt
KBIKCJMN_00760	633.DJ40_3145	0.0	2299.0	COG0500@1|root,COG1020@1|root,COG3319@1|root,COG0500@2|Bacteria,COG1020@2|Bacteria,COG3319@2|Bacteria,1QK4F@1224|Proteobacteria,1RPAG@1236|Gammaproteobacteria,41DGP@629|Yersinia	1236|Gammaproteobacteria	Q	Condensation domain	irp1	-	-	ko:K12240	ko01053,map01053	-	-	-	ko00000,ko00001,ko01008	-	-	-	AMP-binding,AMP-binding_C,Condensation,KAsynt_C_assoc,KR,Ketoacyl-synt_C,Methyltransf_12,NAD_binding_4,PP-binding,Thioesterase,ketoacyl-synt
KBIKCJMN_00761	633.DJ40_3146	7.89e-128	377.0	COG1748@1|root,COG1748@2|Bacteria,1Q7DQ@1224|Proteobacteria,1TJ3B@1236|Gammaproteobacteria,41GPC@629|Yersinia	1236|Gammaproteobacteria	E	Saccharopine dehydrogenase NADP binding domain	-	-	-	-	-	-	-	-	-	-	-	-	Epimerase
KBIKCJMN_00762	633.DJ40_3147	1.15e-201	566.0	COG4693@1|root,COG4693@2|Bacteria,1MXUG@1224|Proteobacteria,1RZHI@1236|Gammaproteobacteria,41G4Z@629|Yersinia	1236|Gammaproteobacteria	Q	protein ybtU TR Q9Z3C6 (EMBL AL031866) (365 aa) fasta scores E()	-	-	-	ko:K12241	ko01053,map01053	-	-	-	ko00000,ko00001,ko01008	-	-	-	GFO_IDH_MocA
KBIKCJMN_00763	214092.YPO0773	3.95e-118	344.0	COG3208@1|root,COG3208@2|Bacteria,1RGYT@1224|Proteobacteria,1S6ZZ@1236|Gammaproteobacteria,41GF8@629|Yersinia	1236|Gammaproteobacteria	Q	Thioesterase domain	pchC	-	-	ko:K12242	-	-	-	-	ko00000,ko01008	-	-	-	Thioesterase
KBIKCJMN_00764	633.DJ40_3149	5.18e-210	591.0	COG2271@1|root,COG2271@2|Bacteria,1QUF4@1224|Proteobacteria,1RPSF@1236|Gammaproteobacteria,41H6F@629|Yersinia	1236|Gammaproteobacteria	G	Major Facilitator Superfamily	ampG	-	-	ko:K08218	ko01501,map01501	M00628	-	-	ko00000,ko00001,ko00002,ko02000	2.A.1.25	-	-	Acatn,MFS_1
KBIKCJMN_00765	214092.YPO0771	3.4e-314	869.0	COG1132@1|root,COG1132@2|Bacteria,1MUBM@1224|Proteobacteria,1RRPF@1236|Gammaproteobacteria,41FUX@629|Yersinia	1236|Gammaproteobacteria	V	lipoprotein inner membrane ABC-transporter Irp6 TR Q9X9I5 (EMBL AJ132668) (600 aa) fasta scores E() 0	-	-	-	ko:K06147	-	-	-	-	ko00000,ko02000	3.A.1.106,3.A.1.109,3.A.1.21	-	iAPECO1_1312.APECO1_1056,iEC042_1314.EC042_2211,iECS88_1305.ECS88_2035,iETEC_1333.ETEC_2079,iUTI89_1310.UTI89_C2181	ABC_membrane,ABC_tran
KBIKCJMN_00766	214092.YPO0770	0.0	878.0	COG1132@1|root,COG1132@2|Bacteria,1MUBM@1224|Proteobacteria,1RQ54@1236|Gammaproteobacteria,41GVA@629|Yersinia	1236|Gammaproteobacteria	V	ABC transporter transmembrane region	-	-	-	ko:K06147	-	-	-	-	ko00000,ko02000	3.A.1.106,3.A.1.109,3.A.1.21	-	-	ABC_membrane,ABC_tran
KBIKCJMN_00767	406817.XNC1_0527	4.9e-90	269.0	COG2801@1|root,COG2801@2|Bacteria,1MVN5@1224|Proteobacteria,1RP6D@1236|Gammaproteobacteria	1236|Gammaproteobacteria	L	Transposase	-	-	-	ko:K07497	-	-	-	-	ko00000	-	-	-	rve,rve_3
KBIKCJMN_00768	446468.Ndas_1182	1.97e-99	303.0	COG0223@1|root,COG0223@2|Bacteria,2IF74@201174|Actinobacteria,4EM41@85012|Streptosporangiales	201174|Actinobacteria	J	Formyl transferase, C-terminal domain	-	-	2.1.2.9	ko:K00604	ko00670,ko00970,map00670,map00970	-	R03940	RC00026,RC00165	ko00000,ko00001,ko01000	-	-	-	Formyl_trans_C,Formyl_trans_N
KBIKCJMN_00769	1907.SGLAU_25450	5.51e-180	513.0	COG1960@1|root,COG1960@2|Bacteria,2GMKM@201174|Actinobacteria	201174|Actinobacteria	I	acyl-CoA dehydrogenase	-	-	1.14.13.235	ko:K22027	-	-	-	-	ko00000,ko01000	-	-	-	Acyl-CoA_dh_2,Acyl-CoA_dh_N
KBIKCJMN_00770	1907.SGLAU_25455	2.59e-158	465.0	COG0277@1|root,COG0277@2|Bacteria,2I8EQ@201174|Actinobacteria	201174|Actinobacteria	C	FAD binding domain	-	-	1.17.99.1	ko:K05797	ko00623,ko01100,ko01120,map00623,map01100,map01120	-	R02675,R11194	RC00769	ko00000,ko00001,ko01000	-	-	-	FAD-oxidase_C,FAD_binding_4
KBIKCJMN_00771	266940.Krad_3119	2.48e-21	89.7	COG4401@1|root,COG4401@2|Bacteria,2IHWT@201174|Actinobacteria	201174|Actinobacteria	E	Chorismate mutase	-	-	5.4.99.5	ko:K06208	ko00400,ko01100,ko01110,ko01130,ko01230,map00400,map01100,map01110,map01130,map01230	M00024,M00025	R01715	RC03116	ko00000,ko00001,ko00002,ko01000	-	-	-	CM_1
KBIKCJMN_00772	406818.XBJ1_0626	1.54e-130	370.0	COG0241@1|root,COG0241@2|Bacteria,1RDGR@1224|Proteobacteria,1S3UD@1236|Gammaproteobacteria	1236|Gammaproteobacteria	E	D,D-heptose 1,7-bisphosphate phosphatase	gmhB	GO:0000271,GO:0000287,GO:0003674,GO:0003824,GO:0005488,GO:0005575,GO:0005622,GO:0005623,GO:0005737,GO:0005829,GO:0005975,GO:0005976,GO:0006629,GO:0006793,GO:0006796,GO:0008150,GO:0008152,GO:0008270,GO:0008610,GO:0008653,GO:0009058,GO:0009059,GO:0009103,GO:0009244,GO:0009311,GO:0009312,GO:0009987,GO:0016051,GO:0016311,GO:0016787,GO:0016788,GO:0016791,GO:0033692,GO:0034200,GO:0034637,GO:0034645,GO:…	3.1.3.82,3.1.3.83	ko:K03273	ko00540,ko01100,map00540,map01100	M00064	R05647,R09771	RC00017	ko00000,ko00001,ko00002,ko01000,ko01005	-	-	iB21_1397.B21_00198,iEC55989_1330.EC55989_0198,iECBD_1354.ECBD_3418,iECB_1328.ECB_00199,iECD_1391.ECD_00199,iECIAI1_1343.ECIAI1_0202,iECO103_1326.ECO103_0200,iECSE_1348.ECSE_0202,iETEC_1333.ETEC_0196,iEcHS_1320.EcHS_A0204,iEcolC_1368.EcolC_3459	HAD_2,Hydrolase_like
KBIKCJMN_00773	406817.XNC1_3979	4.35e-221	612.0	COG1135@1|root,COG1135@2|Bacteria,1QTTK@1224|Proteobacteria,1RMQD@1236|Gammaproteobacteria	1236|Gammaproteobacteria	P	Part of the ABC transporter complex MetNIQ involved in methionine import. Responsible for energy coupling to the transport system	metN	GO:0000099,GO:0000101,GO:0000166,GO:0003333,GO:0003674,GO:0003824,GO:0005215,GO:0005342,GO:0005488,GO:0005524,GO:0005575,GO:0005623,GO:0005886,GO:0006810,GO:0006811,GO:0006812,GO:0006820,GO:0006855,GO:0006865,GO:0008144,GO:0008150,GO:0008324,GO:0008509,GO:0008514,GO:0015075,GO:0015171,GO:0015179,GO:0015191,GO:0015238,GO:0015318,GO:0015399,GO:0015405,GO:0015711,GO:0015807,GO:0015821,GO:0015849,GO:…	-	ko:K02071	ko02010,map02010	M00238	-	-	ko00000,ko00001,ko00002,ko02000	3.A.1.24	-	iAF1260.b0199,iBWG_1329.BWG_0192,iECDH10B_1368.ECDH10B_0180,iECDH1ME8569_1439.ECDH1ME8569_0193,iECP_1309.ECP_0209,iEcDH1_1363.EcDH1_3403,iEcSMS35_1347.EcSMS35_0211,iJO1366.b0199,iJR904.b0199,iUMNK88_1353.UMNK88_205,iY75_1357.Y75_RS01010	ABC_tran,NIL
KBIKCJMN_00774	406817.XNC1_3980	5.29e-118	341.0	COG2011@1|root,COG2011@2|Bacteria,1MW8E@1224|Proteobacteria,1RPKY@1236|Gammaproteobacteria	1236|Gammaproteobacteria	P	ABC-type metal ion transport system permease component	metI	GO:0000099,GO:0000101,GO:0003333,GO:0003674,GO:0005215,GO:0005342,GO:0005575,GO:0005623,GO:0005886,GO:0005887,GO:0006810,GO:0006811,GO:0006812,GO:0006820,GO:0006855,GO:0006865,GO:0008150,GO:0008324,GO:0008509,GO:0008514,GO:0015075,GO:0015171,GO:0015179,GO:0015191,GO:0015238,GO:0015318,GO:0015711,GO:0015807,GO:0015821,GO:0015849,GO:0015893,GO:0016020,GO:0016021,GO:0022857,GO:0031224,GO:0031226,GO:…	-	ko:K02072	ko02010,map02010	M00238	-	-	ko00000,ko00001,ko00002,ko02000	3.A.1.24	-	iPC815.YPO1072	BPD_transp_1
KBIKCJMN_00775	406818.XBJ1_0613	1.83e-170	478.0	COG1464@1|root,COG1464@2|Bacteria,1MUVY@1224|Proteobacteria,1RS3R@1236|Gammaproteobacteria	1236|Gammaproteobacteria	P	Belongs to the NlpA lipoprotein family	metQ	GO:0000101,GO:0005575,GO:0005623,GO:0005886,GO:0006810,GO:0006811,GO:0006812,GO:0006820,GO:0006865,GO:0008150,GO:0015711,GO:0015821,GO:0015849,GO:0016020,GO:0016021,GO:0030288,GO:0030313,GO:0031224,GO:0031225,GO:0031226,GO:0031975,GO:0032991,GO:0042597,GO:0042940,GO:0043190,GO:0044425,GO:0044459,GO:0044464,GO:0046658,GO:0046942,GO:0048473,GO:0051179,GO:0051234,GO:0055052,GO:0071702,GO:0071705,GO:…	-	ko:K02072,ko:K02073	ko02010,map02010	M00238	-	-	ko00000,ko00001,ko00002,ko02000	3.A.1.24	-	ic_1306.c0238	Lipoprotein_9
KBIKCJMN_00776	406818.XBJ1_0612	7.98e-80	238.0	2B4JI@1|root,31XBN@2|Bacteria,1RIKW@1224|Proteobacteria,1S6DZ@1236|Gammaproteobacteria	1236|Gammaproteobacteria	M	Essential component of the Rcs signaling system, which controls transcription of numerous genes. Plays a role in signal transduction from the cell surface to the histidine kinase RcsC. May detect outer membrane defects	rcsF	-	-	ko:K06080	ko02020,map02020	-	-	-	ko00000,ko00001	-	-	-	RcsF
KBIKCJMN_00777	406818.XBJ1_0611	1.63e-171	478.0	COG1720@1|root,COG1720@2|Bacteria,1MUF0@1224|Proteobacteria,1RPCX@1236|Gammaproteobacteria	1236|Gammaproteobacteria	P	PFAM Uncharacterised protein family UPF0066	yaeB	GO:0000049,GO:0001510,GO:0003674,GO:0003676,GO:0003723,GO:0003824,GO:0005488,GO:0006139,GO:0006396,GO:0006399,GO:0006400,GO:0006725,GO:0006807,GO:0008033,GO:0008150,GO:0008152,GO:0008168,GO:0008173,GO:0008175,GO:0008757,GO:0009451,GO:0009987,GO:0010467,GO:0016070,GO:0016426,GO:0016740,GO:0016741,GO:0030488,GO:0032259,GO:0034470,GO:0034641,GO:0034660,GO:0043170,GO:0043412,GO:0043414,GO:0044237,GO:…	-	-	-	-	-	-	-	-	-	-	UPF0066
KBIKCJMN_00778	406818.XBJ1_0610	0.0	1122.0	COG0442@1|root,COG0442@2|Bacteria,1MU7E@1224|Proteobacteria,1RN5R@1236|Gammaproteobacteria	1236|Gammaproteobacteria	J	Catalyzes the attachment of proline to tRNA(Pro) in a two-step reaction proline is first activated by ATP to form Pro- AMP and then transferred to the acceptor end of tRNA(Pro). As ProRS can inadvertently accommodate and process non-cognate amino acids such as alanine and cysteine, to avoid such errors it has two additional distinct editing activities against alanine. One activity is designated a…	proS	GO:0002161,GO:0003674,GO:0003824,GO:0004812,GO:0004827,GO:0005575,GO:0005622,GO:0005623,GO:0005737,GO:0005829,GO:0006082,GO:0006139,GO:0006399,GO:0006412,GO:0006418,GO:0006433,GO:0006450,GO:0006518,GO:0006520,GO:0006725,GO:0006807,GO:0008150,GO:0008152,GO:0009058,GO:0009059,GO:0009987,GO:0010467,GO:0016070,GO:0016787,GO:0016788,GO:0016874,GO:0016875,GO:0019538,GO:0019752,GO:0034641,GO:0034645,GO:…	6.1.1.15	ko:K01881	ko00970,map00970	M00359,M00360	R03661	RC00055,RC00523	ko00000,ko00001,ko00002,ko01000,ko01007,ko03016	-	-	iUTI89_1310.UTI89_C0210	HGTP_anticodon,tRNA-synt_2b,tRNA_edit
KBIKCJMN_00779	406818.XBJ1_0609	3.88e-141	401.0	COG3015@1|root,COG3015@2|Bacteria,1NZ8R@1224|Proteobacteria,1S0ZA@1236|Gammaproteobacteria	1236|Gammaproteobacteria	MP	Copper homeostasis	cutF	GO:0003674,GO:0005488,GO:0005515,GO:0005575,GO:0005623,GO:0008150,GO:0009279,GO:0010810,GO:0016020,GO:0019867,GO:0030155,GO:0030312,GO:0030313,GO:0031975,GO:0042802,GO:0044462,GO:0044464,GO:0050789,GO:0065007,GO:0071944	-	ko:K06079	ko01503,map01503	-	-	-	ko00000,ko00001	-	-	-	META,NlpE,NlpE_C
KBIKCJMN_00780	406818.XBJ1_0608	1.79e-55	172.0	COG4568@1|root,COG4568@2|Bacteria,1MZYG@1224|Proteobacteria,1S8Y7@1236|Gammaproteobacteria	1236|Gammaproteobacteria	K	Suppresses temperature-sensitive mutations in essential genes by modulating rho-dependent transcription termination	rof	GO:0006355,GO:0008150,GO:0009889,GO:0010468,GO:0010556,GO:0019219,GO:0019222,GO:0031323,GO:0031326,GO:0031554,GO:0031564,GO:0043244,GO:0050789,GO:0050794,GO:0051128,GO:0051171,GO:0051252,GO:0060255,GO:0065007,GO:0080090,GO:1903506,GO:2000112,GO:2001141	-	ko:K19000	-	-	-	-	ko00000,ko03021	-	-	-	ROF
KBIKCJMN_00781	406818.XBJ1_0607	1.85e-316	862.0	COG0037@1|root,COG0037@2|Bacteria,1MU85@1224|Proteobacteria,1RN14@1236|Gammaproteobacteria	1236|Gammaproteobacteria	D	Ligates lysine onto the cytidine present at position 34 of the AUA codon-specific tRNA(Ile) that contains the anticodon CAU, in an ATP-dependent manner. Cytidine is converted to lysidine, thus changing the amino acid specificity of the tRNA from methionine to isoleucine	tilS	GO:0002097,GO:0002101,GO:0002136,GO:0003674,GO:0003824,GO:0005488,GO:0005515,GO:0005575,GO:0005622,GO:0005623,GO:0005737,GO:0005829,GO:0006139,GO:0006396,GO:0006399,GO:0006400,GO:0006725,GO:0006807,GO:0008033,GO:0008150,GO:0008152,GO:0009451,GO:0009987,GO:0010467,GO:0016070,GO:0016874,GO:0016879,GO:0032267,GO:0034470,GO:0034641,GO:0034660,GO:0042802,GO:0043170,GO:0043412,GO:0044237,GO:0044238,GO:…	6.3.4.19	ko:K04075	-	-	R09597	RC02633,RC02634	ko00000,ko01000,ko03016	-	-	-	ATP_bind_3,TilS,TilS_C
KBIKCJMN_00782	406818.XBJ1_0606	1.87e-196	547.0	COG0697@1|root,COG0697@2|Bacteria,1QSKQ@1224|Proteobacteria,1RYG1@1236|Gammaproteobacteria	1236|Gammaproteobacteria	EG	of the drug metabolite transporter (DMT) superfamily	-	-	-	-	-	-	-	-	-	-	-	-	EamA
KBIKCJMN_00783	406818.XBJ1_0605	1.22e-224	619.0	COG0825@1|root,COG0825@2|Bacteria,1MURN@1224|Proteobacteria,1RNN8@1236|Gammaproteobacteria	1236|Gammaproteobacteria	I	Component of the acetyl coenzyme A carboxylase (ACC) complex. First, biotin carboxylase catalyzes the carboxylation of biotin on its carrier protein (BCCP) and then the CO(2) group is transferred by the carboxyltransferase to acetyl-CoA to form malonyl-CoA	accA	GO:0001676,GO:0003674,GO:0003824,GO:0003989,GO:0005488,GO:0005515,GO:0005575,GO:0005622,GO:0005623,GO:0005737,GO:0005829,GO:0006082,GO:0006629,GO:0006631,GO:0006633,GO:0008150,GO:0008152,GO:0008610,GO:0009058,GO:0009317,GO:0009329,GO:0009987,GO:0016053,GO:0016421,GO:0016874,GO:0016885,GO:0019752,GO:0032787,GO:0032991,GO:0042759,GO:0042802,GO:0043436,GO:0044237,GO:0044238,GO:0044249,GO:0044255,GO:…	2.1.3.15,6.4.1.2	ko:K01962	ko00061,ko00620,ko00640,ko00720,ko01100,ko01110,ko01120,ko01130,ko01200,ko01212,map00061,map00620,map00640,map00720,map01100,map01110,map01120,map01130,map01200,map01212	M00082,M00376	R00742,R04386	RC00040,RC00253,RC00367	ko00000,ko00001,ko00002,ko01000	-	-	iAF1260.b0185,iBWG_1329.BWG_0177,iEC55989_1330.EC55989_0179,iECDH10B_1368.ECDH10B_0165,iECDH1ME8569_1439.ECDH1ME8569_0178,iECED1_1282.ECED1_0191,iECH74115_1262.ECH74115_0195,iECIAI1_1343.ECIAI1_0185,iECNA114_1301.ECNA114_0175,iECO111_1330.ECO111_0186,iECO26_1355.ECO26_0187,iECP_1309.ECP_0193,iECSE_1348.ECSE_0184,iECSF_1327.ECSF_0200,iECSP_1301.ECSP_0184,iECW_1372.ECW_m0181,iECs_1301.ECs0187,iEKO1…	ACCA
KBIKCJMN_00784	406818.XBJ1_0604	0.0	2266.0	COG0587@1|root,COG0587@2|Bacteria,1MUIF@1224|Proteobacteria,1RP0K@1236|Gammaproteobacteria	1236|Gammaproteobacteria	L	DNA polymerase	dnaE	GO:0003674,GO:0003824,GO:0003887,GO:0005575,GO:0005622,GO:0005623,GO:0005737,GO:0005829,GO:0006139,GO:0006259,GO:0006260,GO:0006725,GO:0006807,GO:0008150,GO:0008152,GO:0009058,GO:0009059,GO:0009360,GO:0009987,GO:0016740,GO:0016772,GO:0016779,GO:0018130,GO:0019438,GO:0032991,GO:0034061,GO:0034641,GO:0034645,GO:0034654,GO:0042575,GO:0043170,GO:0044237,GO:0044238,GO:0044249,GO:0044260,GO:0044271,GO:…	2.7.7.7	ko:K02337	ko00230,ko00240,ko01100,ko03030,ko03430,ko03440,map00230,map00240,map01100,map03030,map03430,map03440	M00260	R00375,R00376,R00377,R00378	RC02795	ko00000,ko00001,ko00002,ko01000,ko03032,ko03400	-	-	-	DNA_pol3_alpha,HHH_6,PHP,tRNA_anti-codon
KBIKCJMN_00785	406818.XBJ1_0603	1.26e-133	379.0	COG0164@1|root,COG0164@2|Bacteria,1RA65@1224|Proteobacteria,1RQ4B@1236|Gammaproteobacteria	1236|Gammaproteobacteria	L	Endonuclease that specifically degrades the RNA of RNA- DNA hybrids	rnhB	GO:0003674,GO:0003824,GO:0004518,GO:0004519,GO:0004521,GO:0004523,GO:0004540,GO:0005575,GO:0005622,GO:0005623,GO:0006139,GO:0006259,GO:0006260,GO:0006261,GO:0006271,GO:0006273,GO:0006281,GO:0006298,GO:0006401,GO:0006725,GO:0006807,GO:0006950,GO:0006974,GO:0008150,GO:0008152,GO:0009056,GO:0009057,GO:0009058,GO:0009059,GO:0009987,GO:0016070,GO:0016787,GO:0016788,GO:0016891,GO:0016893,GO:0019439,GO:…	3.1.26.4	ko:K03470	ko03030,map03030	-	-	-	ko00000,ko00001,ko01000,ko03032	-	-	-	RNase_HII
KBIKCJMN_00786	406818.XBJ1_0602	9.01e-276	754.0	COG0763@1|root,COG0763@2|Bacteria,1MVBI@1224|Proteobacteria,1RNS1@1236|Gammaproteobacteria	1236|Gammaproteobacteria	M	Condensation of UDP-2,3-diacylglucosamine and 2,3- diacylglucosamine-1-phosphate to form lipid A disaccharide, a precursor of lipid A, a phosphorylated glycolipid that anchors the lipopolysaccharide to the outer membrane of the cell	lpxB	GO:0003674,GO:0003824,GO:0005488,GO:0005543,GO:0005575,GO:0005622,GO:0005623,GO:0005737,GO:0005829,GO:0005886,GO:0005975,GO:0006629,GO:0006643,GO:0006644,GO:0006664,GO:0006793,GO:0006796,GO:0008150,GO:0008152,GO:0008194,GO:0008289,GO:0008610,GO:0008654,GO:0008915,GO:0009058,GO:0009245,GO:0009247,GO:0009311,GO:0009312,GO:0009987,GO:0016020,GO:0016051,GO:0016740,GO:0016757,GO:0016758,GO:0019637,GO:…	2.4.1.182	ko:K00748	ko00540,ko01100,map00540,map01100	M00060	R04606	RC00005,RC00059	ko00000,ko00001,ko00002,ko01000,ko01003,ko01005	-	GT19	iE2348C_1286.E2348C_0187,iEcolC_1368.EcolC_3478	LpxB
KBIKCJMN_00787	406818.XBJ1_0601	1.13e-161	456.0	COG1043@1|root,COG1043@2|Bacteria,1MUHQ@1224|Proteobacteria,1RPHB@1236|Gammaproteobacteria	1236|Gammaproteobacteria	M	involved in the biosynthesis of lipid A, a phosphorylated glycolipid that anchors the lipopolysaccharide to the outer membrane of the cell	lpxA	GO:0003674,GO:0003824,GO:0005488,GO:0005515,GO:0005575,GO:0005622,GO:0005623,GO:0005737,GO:0005829,GO:0005975,GO:0006629,GO:0006643,GO:0006644,GO:0006664,GO:0006793,GO:0006796,GO:0008150,GO:0008152,GO:0008374,GO:0008610,GO:0008654,GO:0008780,GO:0009058,GO:0009245,GO:0009247,GO:0009311,GO:0009312,GO:0009987,GO:0016051,GO:0016740,GO:0016746,GO:0016747,GO:0019637,GO:0042802,GO:0044237,GO:0044238,GO:…	2.3.1.129	ko:K00677	ko00540,ko01100,ko01503,map00540,map01100,map01503	M00060	R04567	RC00039,RC00055	ko00000,ko00001,ko00002,ko01000,ko01005	-	-	iPC815.YPO1056	Acetyltransf_11,Hexapep
KBIKCJMN_00788	406818.XBJ1_0600	1.29e-90	266.0	COG0764@1|root,COG0764@2|Bacteria,1RH2T@1224|Proteobacteria,1S63E@1236|Gammaproteobacteria	1236|Gammaproteobacteria	I	Involved in unsaturated fatty acids biosynthesis. Catalyzes the dehydration of short chain beta-hydroxyacyl-ACPs and long chain saturated and unsaturated beta-hydroxyacyl-ACPs	fabZ	GO:0003674,GO:0003824,GO:0005488,GO:0005515,GO:0005575,GO:0005622,GO:0005623,GO:0005737,GO:0006082,GO:0006629,GO:0006631,GO:0006633,GO:0008150,GO:0008152,GO:0008610,GO:0008693,GO:0009058,GO:0009987,GO:0016053,GO:0016829,GO:0016835,GO:0016836,GO:0019171,GO:0019752,GO:0032787,GO:0042802,GO:0043436,GO:0044237,GO:0044238,GO:0044249,GO:0044255,GO:0044281,GO:0044283,GO:0044424,GO:0044464,GO:0046394,GO:…	4.2.1.59	ko:K02372	ko00061,ko00780,ko01100,ko01212,map00061,map00780,map01100,map01212	M00083,M00572	R04428,R04535,R04537,R04544,R04568,R04954,R04965,R07764,R10117,R10121	RC00831,RC01095	ko00000,ko00001,ko00002,ko01000,ko01004	-	-	iJN746.PP_1602	FabA
KBIKCJMN_00789	406818.XBJ1_0599	1.66e-162	464.0	COG1044@1|root,COG1044@2|Bacteria,1MUX6@1224|Proteobacteria,1RNYI@1236|Gammaproteobacteria	1236|Gammaproteobacteria	M	as the acyl donor. Is involved in the biosynthesis of lipid A, a phosphorylated glycolipid that anchors the lipopolysaccharide to the outer membrane of the cell	lpxD	GO:0003674,GO:0003824,GO:0005488,GO:0005515,GO:0005575,GO:0005622,GO:0005623,GO:0005737,GO:0005829,GO:0005975,GO:0006629,GO:0006643,GO:0006644,GO:0006664,GO:0006793,GO:0006796,GO:0008150,GO:0008152,GO:0008610,GO:0008654,GO:0009058,GO:0009245,GO:0009247,GO:0009311,GO:0009312,GO:0009987,GO:0016051,GO:0016410,GO:0016740,GO:0016746,GO:0016747,GO:0019637,GO:0042802,GO:0044237,GO:0044238,GO:0044249,GO:…	2.3.1.191	ko:K02536	ko00540,ko01100,map00540,map01100	M00060	R04550	RC00039,RC00166	ko00000,ko00001,ko00002,ko01000,ko01005	-	-	ic_1306.c0216	Hexapep,Hexapep_2,LpxD
KBIKCJMN_00790	406818.XBJ1_0598	1.4e-99	290.0	COG2825@1|root,COG2825@2|Bacteria,1RD8X@1224|Proteobacteria,1RQIE@1236|Gammaproteobacteria	1236|Gammaproteobacteria	M	Belongs to the skp family	skp	GO:0001530,GO:0003674,GO:0005488,GO:0005515,GO:0005575,GO:0005623,GO:0006457,GO:0006807,GO:0008104,GO:0008150,GO:0008152,GO:0008289,GO:0009279,GO:0009987,GO:0010467,GO:0016020,GO:0016043,GO:0019538,GO:0019867,GO:0022417,GO:0022607,GO:0030288,GO:0030312,GO:0030313,GO:0031647,GO:0031975,GO:0032978,GO:0033036,GO:0034613,GO:0042597,GO:0042802,GO:0043163,GO:0043165,GO:0043170,GO:0044085,GO:0044091,GO:…	-	ko:K06142	-	-	-	-	ko00000	-	-	-	OmpH
KBIKCJMN_00791	406818.XBJ1_0597	0.0	1611.0	COG4775@1|root,COG4775@2|Bacteria,1MU0D@1224|Proteobacteria,1RMAP@1236|Gammaproteobacteria	1236|Gammaproteobacteria	M	Part of the outer membrane protein assembly complex, which is involved in assembly and insertion of beta-barrel proteins into the outer membrane	bamA	GO:0005575,GO:0005623,GO:0008104,GO:0008150,GO:0009279,GO:0009987,GO:0016020,GO:0016043,GO:0019867,GO:0022607,GO:0030312,GO:0030313,GO:0031224,GO:0031230,GO:0031241,GO:0031246,GO:0031975,GO:0032991,GO:0033036,GO:0034613,GO:0043163,GO:0043165,GO:0044085,GO:0044091,GO:0044425,GO:0044462,GO:0044464,GO:0045184,GO:0045229,GO:0051179,GO:0051205,GO:0051234,GO:0051641,GO:0061024,GO:0070727,GO:0071709,GO:…	-	ko:K07277	-	-	-	-	ko00000,ko02000,ko03029	1.B.33	-	-	Bac_surface_Ag,POTRA
KBIKCJMN_00792	406818.XBJ1_0596	6.47e-316	861.0	COG0750@1|root,COG0750@2|Bacteria,1MU91@1224|Proteobacteria,1RMIX@1236|Gammaproteobacteria	1236|Gammaproteobacteria	M	zinc metalloprotease	rseP	GO:0000988,GO:0000989,GO:0003674,GO:0003824,GO:0004175,GO:0004222,GO:0005488,GO:0005515,GO:0005575,GO:0005623,GO:0005886,GO:0005887,GO:0006355,GO:0006508,GO:0006807,GO:0008150,GO:0008152,GO:0008233,GO:0008237,GO:0009889,GO:0009891,GO:0009893,GO:0010468,GO:0010556,GO:0010557,GO:0010604,GO:0010628,GO:0016020,GO:0016021,GO:0016787,GO:0019219,GO:0019222,GO:0019538,GO:0031224,GO:0031226,GO:0031323,GO:…	-	ko:K11749	ko02024,ko04112,map02024,map04112	-	-	-	ko00000,ko00001,ko01000,ko01002	-	-	-	PDZ,PDZ_2,Peptidase_M50
KBIKCJMN_00793	406818.XBJ1_0595	1.01e-191	533.0	COG4589@1|root,COG4589@2|Bacteria,1R34Q@1224|Proteobacteria,1T63B@1236|Gammaproteobacteria	1236|Gammaproteobacteria	S	Belongs to the CDS family	cdsA	-	2.7.7.41	ko:K00981	ko00564,ko01100,ko01110,ko04070,map00564,map01100,map01110,map04070	M00093	R01799	RC00002	ko00000,ko00001,ko00002,ko01000	-	-	-	CTP_transf_1
KBIKCJMN_00794	406818.XBJ1_0594	2.67e-162	455.0	COG0020@1|root,COG0020@2|Bacteria,1MVP1@1224|Proteobacteria,1RMVX@1236|Gammaproteobacteria	1236|Gammaproteobacteria	H	Catalyzes the sequential condensation of isopentenyl diphosphate (IPP) with (2E,6E)-farnesyl diphosphate (E,E-FPP) to yield (2Z,6Z,10Z,14Z,18Z,22Z,26Z,30Z,34E,38E)-undecaprenyl diphosphate (di-trans,octa-cis-UPP). UPP is the precursor of glycosyl carrier lipid in the biosynthesis of bacterial cell wall polysaccharide components such as peptidoglycan and lipopolysaccharide	uppS	GO:0000270,GO:0000287,GO:0002094,GO:0003674,GO:0003824,GO:0004659,GO:0005488,GO:0005575,GO:0005622,GO:0005623,GO:0005737,GO:0005829,GO:0006022,GO:0006023,GO:0006024,GO:0006066,GO:0006629,GO:0006720,GO:0006807,GO:0008150,GO:0008152,GO:0008299,GO:0008610,GO:0008834,GO:0009058,GO:0009059,GO:0009252,GO:0009273,GO:0009987,GO:0016093,GO:0016094,GO:0016740,GO:0016765,GO:0030203,GO:0034645,GO:0042546,GO:…	2.5.1.31	ko:K00806	ko00900,ko01110,map00900,map01110	-	R06447	RC00279,RC02839	ko00000,ko00001,ko01000,ko01006	-	-	iECBD_1354.ECBD_3445,iECOK1_1307.ECOK1_0175,iECSE_1348.ECSE_0173,iECW_1372.ECW_m0170,iEKO11_1354.EKO11_3744,iEcDH1_1363.EcDH1_3429,iEcE24377_1341.EcE24377A_0178,iEcHS_1320.EcHS_A0176,iNRG857_1313.NRG857_00890,iSFV_1184.SFV_0157,iUMN146_1321.UM146_23675,iUMNK88_1353.UMNK88_178,iWFL_1372.ECW_m0170,iY75_1357.Y75_RS00880	Prenyltransf
KBIKCJMN_00795	406818.XBJ1_0593	7.91e-270	740.0	COG0743@1|root,COG0743@2|Bacteria,1MU4G@1224|Proteobacteria,1RNNW@1236|Gammaproteobacteria	1236|Gammaproteobacteria	I	Catalyzes the NADP-dependent rearrangement and reduction of 1-deoxy-D-xylulose-5-phosphate (DXP) to 2-C-methyl-D-erythritol 4-phosphate (MEP)	dxr	GO:0000166,GO:0003674,GO:0003824,GO:0005488,GO:0005515,GO:0006081,GO:0006082,GO:0006090,GO:0006629,GO:0006644,GO:0006720,GO:0006721,GO:0006793,GO:0006796,GO:0008150,GO:0008152,GO:0008299,GO:0008610,GO:0008654,GO:0009058,GO:0009240,GO:0009987,GO:0016114,GO:0016491,GO:0016614,GO:0016616,GO:0019288,GO:0019637,GO:0019682,GO:0019752,GO:0030145,GO:0030604,GO:0032787,GO:0036094,GO:0042802,GO:0043167,GO:…	1.1.1.267	ko:K00099	ko00900,ko01100,ko01110,ko01130,map00900,map01100,map01110,map01130	M00096	R05688	RC01452	ko00000,ko00001,ko00002,ko01000	-	-	iAPECO1_1312.APECO1_1814,iECOK1_1307.ECOK1_0174,iECS88_1305.ECS88_0183,iUMN146_1321.UM146_23670,iUTI89_1310.UTI89_C0188	DXPR_C,DXP_redisom_C,DXP_reductoisom
KBIKCJMN_00796	406818.XBJ1_0592	5.39e-128	365.0	COG0233@1|root,COG0233@2|Bacteria,1N66T@1224|Proteobacteria,1RN75@1236|Gammaproteobacteria	1236|Gammaproteobacteria	J	Responsible for the release of ribosomes from messenger RNA at the termination of protein biosynthesis. May increase the efficiency of translation by recycling ribosomes from one round of translation to another	frr	GO:0002181,GO:0002184,GO:0003674,GO:0005488,GO:0005575,GO:0005622,GO:0005623,GO:0005737,GO:0005829,GO:0006412,GO:0006415,GO:0006518,GO:0006807,GO:0008150,GO:0008152,GO:0009058,GO:0009059,GO:0009987,GO:0010467,GO:0016043,GO:0019538,GO:0022411,GO:0032984,GO:0034641,GO:0034645,GO:0043021,GO:0043023,GO:0043043,GO:0043170,GO:0043603,GO:0043604,GO:0043624,GO:0043933,GO:0044237,GO:0044238,GO:0044249,GO:…	-	ko:K02838	-	-	-	-	ko00000,ko03012	-	-	-	RRF
KBIKCJMN_00797	406818.XBJ1_0591	3.81e-169	473.0	COG0528@1|root,COG0528@2|Bacteria,1MV3N@1224|Proteobacteria,1RMHX@1236|Gammaproteobacteria	1236|Gammaproteobacteria	F	Catalyzes the reversible phosphorylation of UMP to UDP	pyrH	GO:0003674,GO:0003824,GO:0005488,GO:0005515,GO:0005575,GO:0005622,GO:0005623,GO:0005737,GO:0005829,GO:0006139,GO:0006220,GO:0006221,GO:0006725,GO:0006753,GO:0006793,GO:0006796,GO:0006807,GO:0008150,GO:0008152,GO:0009041,GO:0009058,GO:0009117,GO:0009123,GO:0009165,GO:0009987,GO:0016301,GO:0016310,GO:0016740,GO:0016772,GO:0016776,GO:0018130,GO:0019205,GO:0019438,GO:0019637,GO:0033862,GO:0034641,GO:…	2.7.4.22	ko:K09903	ko00240,ko01100,map00240,map01100	-	R00158	RC00002	ko00000,ko00001,ko01000	-	-	-	AA_kinase
KBIKCJMN_00798	406818.XBJ1_0590	5.21e-193	536.0	COG0264@1|root,COG0264@2|Bacteria,1MUS2@1224|Proteobacteria,1RPBJ@1236|Gammaproteobacteria	1236|Gammaproteobacteria	J	Associates with the EF-Tu.GDP complex and induces the exchange of GDP to GTP. It remains bound to the aminoacyl-tRNA.EF- Tu.GTP complex up to the GTP hydrolysis stage on the ribosome	tsf	GO:0003674,GO:0003676,GO:0003723,GO:0003746,GO:0005085,GO:0005488,GO:0005515,GO:0005575,GO:0005622,GO:0005623,GO:0005737,GO:0005829,GO:0006412,GO:0006414,GO:0006518,GO:0006807,GO:0008135,GO:0008150,GO:0008152,GO:0008270,GO:0009058,GO:0009059,GO:0009987,GO:0010467,GO:0019538,GO:0019899,GO:0034641,GO:0034645,GO:0043043,GO:0043167,GO:0043169,GO:0043170,GO:0043603,GO:0043604,GO:0044237,GO:0044238,GO:…	-	ko:K02357	-	-	-	-	ko00000,ko03012,ko03029	-	-	-	EF_TS
KBIKCJMN_00799	406818.XBJ1_0589	5.02e-169	472.0	COG0052@1|root,COG0052@2|Bacteria,1MU33@1224|Proteobacteria,1RN0Z@1236|Gammaproteobacteria	1236|Gammaproteobacteria	J	Belongs to the universal ribosomal protein uS2 family	rpsB	GO:0000028,GO:0003674,GO:0003735,GO:0005198,GO:0005488,GO:0005575,GO:0005622,GO:0005623,GO:0005737,GO:0005829,GO:0005840,GO:0006412,GO:0006518,GO:0006807,GO:0006996,GO:0008150,GO:0008152,GO:0008270,GO:0009058,GO:0009059,GO:0009987,GO:0010467,GO:0015935,GO:0016043,GO:0019538,GO:0022607,GO:0022613,GO:0022618,GO:0022626,GO:0022627,GO:0032991,GO:0034622,GO:0034641,GO:0034645,GO:0042254,GO:0042255,GO:…	-	ko:K02967	ko03010,map03010	M00178,M00179	-	-	br01610,ko00000,ko00001,ko00002,ko03011	-	-	-	Ribosomal_S2
KBIKCJMN_00800	406818.XBJ1_0588	1.29e-192	534.0	COG0024@1|root,COG0024@2|Bacteria,1MU99@1224|Proteobacteria,1RMHN@1236|Gammaproteobacteria	1236|Gammaproteobacteria	E	Methionine aminopeptidase	map	GO:0003674,GO:0003824,GO:0004177,GO:0005488,GO:0005506,GO:0005575,GO:0005622,GO:0005623,GO:0005737,GO:0005829,GO:0006464,GO:0006508,GO:0006807,GO:0008150,GO:0008152,GO:0008198,GO:0008233,GO:0008235,GO:0008237,GO:0008238,GO:0009987,GO:0016787,GO:0019538,GO:0036211,GO:0043167,GO:0043169,GO:0043170,GO:0043412,GO:0044237,GO:0044238,GO:0044260,GO:0044267,GO:0044424,GO:0044444,GO:0044464,GO:0046872,GO:…	3.4.11.18	ko:K01265	-	-	-	-	ko00000,ko01000,ko01002	-	-	-	Peptidase_M24
[truncated: 2,780 more rows]
