# Supplementary material for: Comprehensive genomic analysis of Xenorhabdus bovienii strain MEL2.2
Source: PLoS One. 2025 Aug 25;20(8):e0331132. doi: 10.1371/journal.pone.0331132 (PMC12377575; doi:10.1371/journal.pone.0331132)
Supplement: S3 Table — (XLSX) [file pone.0331132.s003.xlsx]

## Sheet: S3 Table
S3 Table. Pan and Core genome analysis of 61 X. bovienii strains, including strain MEL2.2
Gene	Non-unique Gene name	Annotation	No. isolates	No. sequences	Avg sequences per isolate	Genome Fragment	Order within Fragment	Accessory Fragment	Accessory Order with Fragment	QC	Min group size nuc	Max group size nuc	Avg group size nuc	strain_puntauvense.fna	strain_feltiae_Moldova.fna	strain_oregonense.fna	strain_texanum_LD_27B.fna	strain_texanum_MC_15.fna	strain_affine_LD_28.fna	strain_kraussei_LD_5.fna	strain_intermedium_LD_8.fna	strain_intermedium_LD_21.fna	strain_texanum_LD_27A.fna	isolate_ena-yuan-GCF_022095095.1.fna	strain_intermedium_LD_45.fna	strain_intermedium_LD_52.fna	strain_affine_MC_10.fna	strain_affine_MC_66.fna	strain_texanum_MC_11.fna	strain_texanum_MC_19.fna	strain_kraussei_MC_44.fna	strain_kraussei_MC_47.fna	strain_affine_MC_52.fna	strain_kraussei_MC_59.fna	isolate_ena-yuan-GCF_022095165.1.fna	strain_affine_MC_81.fna	strain_kraussei_MC_67.fna	strain_affine_MC_78.fna	strain_affine_MC_94.fna	strain_kraussei_MC_96.fna	strain_affine_MC_218.fna	strain_kraussei_MC_95.fna	strain_MC_200.fna	strain_affine_MC_202.fna	strain_affine_MC_211.fna	isolate_ena-yuan-GCF_000973125.1.fna	strain_affine_MC_216.fna	strain_intermedium_MM_1.fna	strain_texanum_MC_214.fna
pepD		Cytosol non-specific dipeptidase	61	61	1	467	9906				1460	1469	1460	FGBPADJH_03774	HODMNFEL_00618	GGBLKGLM_02877	EMEBBHPK_01128	CFLMFKHF_04338	LPPGFCCH_01076	AMPOJNKJ_00827	PMIECDFE_02378	HMDBJOFL_02692	KCJNLABC_00920	EDNHKMOF_03937	KLEDOLAC_00360	LLGMMCOL_00964	IAOLGGFO_01124	OGAKENFA_01081	IBKININP_04263	JJOIIOPK_01080	NOHBGNMO_02240	IMGBALCJ_04029	CMHIEBDP_00752	FJAKHGLK_02296	HGEPAKPN_02827	ILNJBNNJ_00766	DAHMPNPP_02292	LIFCBJAK_00964	FHEHPHHC_00946	DKFKFDJM_04032	MGIKKLBD_01264	ADADMPLM_04046	AGFLKIAC_01232	PMNNKGMJ_00842	BIHPDDHI_01822	EMIKNDEL_03376	PGKGDCFD_01135	ADJANAFG_00963	FNHMGJIK_04172
pntA		NAD(P) transhydrogenase subunit alpha	61	61	1	467	7992				1532	1538	1532	FGBPADJH_00498	HODMNFEL_02193	GGBLKGLM_01273	EMEBBHPK_00956	CFLMFKHF_03585	LPPGFCCH_00211	AMPOJNKJ_03028	PMIECDFE_02257	HMDBJOFL_04292	KCJNLABC_00801	EDNHKMOF_02110	KLEDOLAC_01556	LLGMMCOL_01115	IAOLGGFO_00397	OGAKENFA_00611	IBKININP_03877	JJOIIOPK_02875	NOHBGNMO_00352	IMGBALCJ_03033	CMHIEBDP_02292	FJAKHGLK_00853	HGEPAKPN_01741	ILNJBNNJ_02279	DAHMPNPP_00817	LIFCBJAK_03500	FHEHPHHC_02065	DKFKFDJM_03397	MGIKKLBD_02839	ADADMPLM_01179	AGFLKIAC_02773	PMNNKGMJ_00609	BIHPDDHI_00078	EMIKNDEL_01988	PGKGDCFD_02405	ADJANAFG_02069	FNHMGJIK_03924
pdxJ		Pyridoxine 5'-phosphate synthase	61	61	1	467	12561				731	737	731	FGBPADJH_02205	HODMNFEL_03608	GGBLKGLM_02615	EMEBBHPK_04133	CFLMFKHF_03688	LPPGFCCH_01379	AMPOJNKJ_03791	PMIECDFE_02046	HMDBJOFL_01224	KCJNLABC_04252	EDNHKMOF_02200	KLEDOLAC_02941	LLGMMCOL_02708	IAOLGGFO_01501	OGAKENFA_00034	IBKININP_02533	JJOIIOPK_02910	NOHBGNMO_03059	IMGBALCJ_03868	CMHIEBDP_00222	FJAKHGLK_03165	HGEPAKPN_01128	ILNJBNNJ_00229	DAHMPNPP_03144	LIFCBJAK_02316	FHEHPHHC_00034	DKFKFDJM_01806	MGIKKLBD_00849	ADADMPLM_02033	AGFLKIAC_00687	PMNNKGMJ_00034	BIHPDDHI_00883	EMIKNDEL_01530	PGKGDCFD_00356	ADJANAFG_02304	FNHMGJIK_01403
prr		Gamma-aminobutyraldehyde dehydrogenase	61	61	1	467	3600				1430	1457	1430	FGBPADJH_00436	HODMNFEL_03209	GGBLKGLM_02022	EMEBBHPK_02585	CFLMFKHF_00228	LPPGFCCH_01898	AMPOJNKJ_00920	PMIECDFE_01290	HMDBJOFL_01568	KCJNLABC_02644	EDNHKMOF_00396	KLEDOLAC_03434	LLGMMCOL_01667	IAOLGGFO_00492	OGAKENFA_01367	IBKININP_00203	JJOIIOPK_00257	NOHBGNMO_00242	IMGBALCJ_01639	CMHIEBDP_02589	FJAKHGLK_01587	HGEPAKPN_00521	ILNJBNNJ_01826	DAHMPNPP_01580	LIFCBJAK_00887	FHEHPHHC_01246	DKFKFDJM_01431	MGIKKLBD_01396	ADADMPLM_01511	AGFLKIAC_01035	PMNNKGMJ_01330	BIHPDDHI_01953	EMIKNDEL_00085	PGKGDCFD_01268	ADJANAFG_00768	FNHMGJIK_00574
ydaF		hypothetical protein	61	61	1	467	879				227	560	538	FGBPADJH_00235	HODMNFEL_01315	GGBLKGLM_02223	EMEBBHPK_00350	CFLMFKHF_01659	LPPGFCCH_01987	AMPOJNKJ_03917	PMIECDFE_00507	HMDBJOFL_01456	KCJNLABC_00368	EDNHKMOF_02686	KLEDOLAC_03184	LLGMMCOL_03931	IAOLGGFO_01197	OGAKENFA_00354	IBKININP_01760	JJOIIOPK_00213	NOHBGNMO_02019	IMGBALCJ_00773	CMHIEBDP_01861	FJAKHGLK_03198	HGEPAKPN_02986	ILNJBNNJ_01914	DAHMPNPP_03177	LIFCBJAK_01357	FHEHPHHC_00354	DKFKFDJM_00521	MGIKKLBD_03647	ADADMPLM_00673	AGFLKIAC_00163	PMNNKGMJ_00354	BIHPDDHI_01470	EMIKNDEL_02182	PGKGDCFD_00039	ADJANAFG_02934	FNHMGJIK_00755
pduX		L-threonine kinase	61	61	1	467	8247				860	860	860	FGBPADJH_03440	HODMNFEL_00991	GGBLKGLM_01138	EMEBBHPK_00574	CFLMFKHF_02130	LPPGFCCH_01483	AMPOJNKJ_02077	PMIECDFE_02776	HMDBJOFL_02791	KCJNLABC_01750	EDNHKMOF_03793	KLEDOLAC_01876	LLGMMCOL_01478	IAOLGGFO_00434	OGAKENFA_03394	IBKININP_02175	JJOIIOPK_01009	NOHBGNMO_02723	IMGBALCJ_02037	CMHIEBDP_00118	FJAKHGLK_00981	HGEPAKPN_00243	ILNJBNNJ_00125	DAHMPNPP_01011	LIFCBJAK_02208	FHEHPHHC_02825	DKFKFDJM_01915	MGIKKLBD_00372	ADADMPLM_02531	AGFLKIAC_02049	PMNNKGMJ_02092	BIHPDDHI_00652	EMIKNDEL_01424	PGKGDCFD_03472	ADJANAFG_03127	FNHMGJIK_03429
lpfB		putative fimbrial chaperone YraI	61	61	1	467	14339				704	704	704	FGBPADJH_01251	HODMNFEL_00746	GGBLKGLM_00481	EMEBBHPK_03205	CFLMFKHF_04002	LPPGFCCH_03884	AMPOJNKJ_01828	PMIECDFE_00242	HMDBJOFL_01113	KCJNLABC_03309	EDNHKMOF_03486	KLEDOLAC_03320	LLGMMCOL_00547	IAOLGGFO_03835	OGAKENFA_03516	IBKININP_04167	JJOIIOPK_01787	NOHBGNMO_02888	IMGBALCJ_01678	CMHIEBDP_01989	FJAKHGLK_03620	HGEPAKPN_03401	ILNJBNNJ_01745	DAHMPNPP_03599	LIFCBJAK_00441	FHEHPHHC_03650	DKFKFDJM_01517	MGIKKLBD_01310	ADADMPLM_01599	AGFLKIAC_02273	PMNNKGMJ_03569	BIHPDDHI_01063	EMIKNDEL_02406	PGKGDCFD_02437	ADJANAFG_01481	FNHMGJIK_03722
menE_1		2-succinylbenzoate--CoA ligase	61	61	1	467	15221				1397	1424	1398	FGBPADJH_01388	HODMNFEL_03418	GGBLKGLM_00858	EMEBBHPK_02739	CFLMFKHF_03129	LPPGFCCH_03977	AMPOJNKJ_02438	PMIECDFE_00648	HMDBJOFL_01262	KCJNLABC_02845	EDNHKMOF_03241	KLEDOLAC_01912	LLGMMCOL_02137	IAOLGGFO_03929	OGAKENFA_03607	IBKININP_03452	JJOIIOPK_02188	NOHBGNMO_02576	IMGBALCJ_02340	CMHIEBDP_01351	FJAKHGLK_03321	HGEPAKPN_02728	ILNJBNNJ_01652	DAHMPNPP_03300	LIFCBJAK_00349	FHEHPHHC_03741	DKFKFDJM_02615	MGIKKLBD_00983	ADADMPLM_02408	AGFLKIAC_02183	PMNNKGMJ_03658	BIHPDDHI_03527	EMIKNDEL_02540	PGKGDCFD_00641	ADJANAFG_00837	FNHMGJIK_02898
group_2008		hypothetical protein	61	61	1	467	18975				704	782	780	FGBPADJH_02805	HODMNFEL_00540	GGBLKGLM_02275	EMEBBHPK_01743	CFLMFKHF_01063	LPPGFCCH_00383	AMPOJNKJ_01481	PMIECDFE_01478	HMDBJOFL_00893	KCJNLABC_01628	EDNHKMOF_01806	KLEDOLAC_00639	LLGMMCOL_03335	IAOLGGFO_03590	OGAKENFA_02361	IBKININP_00665	JJOIIOPK_02668	NOHBGNMO_01383	IMGBALCJ_00503	CMHIEBDP_03685	FJAKHGLK_00082	HGEPAKPN_02271	ILNJBNNJ_03783	DAHMPNPP_00082	LIFCBJAK_02672	FHEHPHHC_02594	DKFKFDJM_01167	MGIKKLBD_02247	ADADMPLM_01913	AGFLKIAC_03943	PMNNKGMJ_02357	BIHPDDHI_00374	EMIKNDEL_00594	PGKGDCFD_00830	ADJANAFG_01272	FNHMGJIK_03381
cobD_2		Cobalamin biosynthesis protein CobD	61	61	1	467	8242				974	974	974	FGBPADJH_03444	HODMNFEL_00995	GGBLKGLM_01142	EMEBBHPK_00570	CFLMFKHF_02134	LPPGFCCH_01479	AMPOJNKJ_02073	PMIECDFE_02780	HMDBJOFL_02795	KCJNLABC_01746	EDNHKMOF_03816	KLEDOLAC_01872	LLGMMCOL_01482	IAOLGGFO_00430	OGAKENFA_03390	IBKININP_02179	JJOIIOPK_01005	NOHBGNMO_02719	IMGBALCJ_02033	CMHIEBDP_00122	FJAKHGLK_02724	HGEPAKPN_00239	ILNJBNNJ_00129	DAHMPNPP_02467	LIFCBJAK_02212	FHEHPHHC_02821	DKFKFDJM_01911	MGIKKLBD_00368	ADADMPLM_02527	AGFLKIAC_02045	PMNNKGMJ_02088	BIHPDDHI_00656	EMIKNDEL_01428	PGKGDCFD_03468	ADJANAFG_03123	FNHMGJIK_03425
hcpA_2		Major exported protein	61	61	1	467	4073				518	518	518	FGBPADJH_01724	HODMNFEL_04205	GGBLKGLM_01925	EMEBBHPK_00701	CFLMFKHF_00941	LPPGFCCH_01225	AMPOJNKJ_01254	PMIECDFE_00861	HMDBJOFL_00560	KCJNLABC_00522	EDNHKMOF_00242	KLEDOLAC_04499	LLGMMCOL_00848	IAOLGGFO_02102	OGAKENFA_03650	IBKININP_00986	JJOIIOPK_00902	NOHBGNMO_01613	IMGBALCJ_01181	CMHIEBDP_01019	FJAKHGLK_01723	HGEPAKPN_00680	ILNJBNNJ_00926	DAHMPNPP_01717	LIFCBJAK_02462	FHEHPHHC_00421	DKFKFDJM_00898	MGIKKLBD_00674	ADADMPLM_01004	AGFLKIAC_00410	PMNNKGMJ_00979	BIHPDDHI_01024	EMIKNDEL_00214	PGKGDCFD_00762	ADJANAFG_03760	FNHMGJIK_00535
rpsU		30S ribosomal protein S21	61	61	1	467	18900				215	215	215	FGBPADJH_02802	HODMNFEL_00543	GGBLKGLM_02272	EMEBBHPK_01740	CFLMFKHF_01066	LPPGFCCH_00380	AMPOJNKJ_01484	PMIECDFE_01475	HMDBJOFL_00890	KCJNLABC_01625	EDNHKMOF_01803	KLEDOLAC_00642	LLGMMCOL_03332	IAOLGGFO_03587	OGAKENFA_02364	IBKININP_00668	JJOIIOPK_02665	NOHBGNMO_01380	IMGBALCJ_00500	CMHIEBDP_03682	FJAKHGLK_00079	HGEPAKPN_02268	ILNJBNNJ_03780	DAHMPNPP_00079	LIFCBJAK_02669	FHEHPHHC_02597	DKFKFDJM_01164	MGIKKLBD_02244	ADADMPLM_01910	AGFLKIAC_03946	PMNNKGMJ_02354	BIHPDDHI_00371	EMIKNDEL_00597	PGKGDCFD_00827	ADJANAFG_01269	FNHMGJIK_03378
ihfA		Integration host factor subunit alpha	61	61	1	467	1113				296	296	296	FGBPADJH_03640	HODMNFEL_03808	GGBLKGLM_01035	EMEBBHPK_00387	CFLMFKHF_04179	LPPGFCCH_02024	AMPOJNKJ_03004	PMIECDFE_01064	HMDBJOFL_03314	KCJNLABC_00331	EDNHKMOF_01562	KLEDOLAC_01355	LLGMMCOL_03969	IAOLGGFO_01784	OGAKENFA_00392	IBKININP_03065	JJOIIOPK_00176	NOHBGNMO_00175	IMGBALCJ_03249	CMHIEBDP_01898	FJAKHGLK_03755	HGEPAKPN_02175	ILNJBNNJ_01951	DAHMPNPP_04020	LIFCBJAK_01394	FHEHPHHC_00392	DKFKFDJM_03628	MGIKKLBD_02624	ADADMPLM_03612	AGFLKIAC_00126	PMNNKGMJ_00392	BIHPDDHI_00284	EMIKNDEL_02777	PGKGDCFD_02191	ADJANAFG_02891	FNHMGJIK_00124
fis		DNA-binding protein Fis	61	61	1	467	19378				296	296	296	FGBPADJH_01765	HODMNFEL_02046	GGBLKGLM_00244	EMEBBHPK_01987	CFLMFKHF_03856	LPPGFCCH_01857	AMPOJNKJ_01348	PMIECDFE_01592	HMDBJOFL_03851	KCJNLABC_02214	EDNHKMOF_01758	KLEDOLAC_02029	LLGMMCOL_03691	IAOLGGFO_01990	OGAKENFA_02227	IBKININP_04114	JJOIIOPK_01898	NOHBGNMO_03034	IMGBALCJ_03723	CMHIEBDP_03789	FJAKHGLK_02994	HGEPAKPN_03537	ILNJBNNJ_00612	DAHMPNPP_02994	LIFCBJAK_01702	FHEHPHHC_02460	DKFKFDJM_01576	MGIKKLBD_02380	ADADMPLM_01658	AGFLKIAC_03431	PMNNKGMJ_02486	BIHPDDHI_00771	EMIKNDEL_00474	PGKGDCFD_01651	ADJANAFG_01398	FNHMGJIK_03698
aroK		Shikimate kinase 1	61	61	1	467	12311				521	521	521	FGBPADJH_01035	HODMNFEL_03232	GGBLKGLM_02006	EMEBBHPK_03859	CFLMFKHF_02998	LPPGFCCH_01933	AMPOJNKJ_00892	PMIECDFE_01313	HMDBJOFL_01590	KCJNLABC_03993	EDNHKMOF_03287	KLEDOLAC_03052	LLGMMCOL_01695	IAOLGGFO_00518	OGAKENFA_01393	IBKININP_03230	JJOIIOPK_03798	NOHBGNMO_02686	IMGBALCJ_03141	CMHIEBDP_02030	FJAKHGLK_01560	HGEPAKPN_03340	ILNJBNNJ_01860	DAHMPNPP_01553	LIFCBJAK_00912	FHEHPHHC_01272	DKFKFDJM_03221	MGIKKLBD_01424	ADADMPLM_03153	AGFLKIAC_01067	PMNNKGMJ_01356	BIHPDDHI_01927	EMIKNDEL_00055	PGKGDCFD_02645	ADJANAFG_00738	FNHMGJIK_02764
rpsL		30S ribosomal protein S12	61	61	1	467	1307				374	374	374	FGBPADJH_02904	HODMNFEL_02934	GGBLKGLM_01459	EMEBBHPK_03590	CFLMFKHF_00328	LPPGFCCH_01725	AMPOJNKJ_04198	PMIECDFE_02872	HMDBJOFL_01006	KCJNLABC_03704	EDNHKMOF_03812	KLEDOLAC_03386	LLGMMCOL_01788	IAOLGGFO_01739	OGAKENFA_01328	IBKININP_00241	JJOIIOPK_03504	NOHBGNMO_03897	IMGBALCJ_00312	CMHIEBDP_01190	FJAKHGLK_03664	HGEPAKPN_02636	ILNJBNNJ_01097	DAHMPNPP_03666	LIFCBJAK_01180	FHEHPHHC_01207	DKFKFDJM_00302	MGIKKLBD_01784	ADADMPLM_00305	AGFLKIAC_01831	PMNNKGMJ_01292	BIHPDDHI_01235	EMIKNDEL_00357	PGKGDCFD_01672	ADJANAFG_03547	FNHMGJIK_04074
nusG		Transcription termination/antitermination protein NusG	61	61	1	467	18528				545	545	545	FGBPADJH_00088	HODMNFEL_00112	GGBLKGLM_00125	EMEBBHPK_02367	CFLMFKHF_00296	LPPGFCCH_01949	AMPOJNKJ_02196	PMIECDFE_01928	HMDBJOFL_02021	KCJNLABC_02403	EDNHKMOF_03196	KLEDOLAC_02663	LLGMMCOL_02642	IAOLGGFO_02119	OGAKENFA_01914	IBKININP_00257	JJOIIOPK_02673	NOHBGNMO_01435	IMGBALCJ_02158	CMHIEBDP_01823	FJAKHGLK_02304	HGEPAKPN_02641	ILNJBNNJ_01876	DAHMPNPP_02300	LIFCBJAK_02020	FHEHPHHC_01729	DKFKFDJM_02242	MGIKKLBD_01844	ADADMPLM_02231	AGFLKIAC_01960	PMNNKGMJ_01864	BIHPDDHI_02174	EMIKNDEL_00362	PGKGDCFD_02128	ADJANAFG_02265	FNHMGJIK_02583
rpsK		30S ribosomal protein S11	61	61	1	467	17314				389	389	389	FGBPADJH_00106	HODMNFEL_00170	GGBLKGLM_00156	EMEBBHPK_03521	CFLMFKHF_03643	LPPGFCCH_02820	AMPOJNKJ_03354	PMIECDFE_02983	HMDBJOFL_03101	KCJNLABC_03633	EDNHKMOF_03363	KLEDOLAC_03715	LLGMMCOL_03440	IAOLGGFO_02548	OGAKENFA_02152	IBKININP_03906	JJOIIOPK_03290	NOHBGNMO_02937	IMGBALCJ_03526	CMHIEBDP_02544	FJAKHGLK_03519	HGEPAKPN_03020	ILNJBNNJ_02531	DAHMPNPP_03498	LIFCBJAK_02543	FHEHPHHC_01955	DKFKFDJM_03581	MGIKKLBD_02515	ADADMPLM_03565	AGFLKIAC_02567	PMNNKGMJ_02258	BIHPDDHI_02660	EMIKNDEL_04221	PGKGDCFD_02746	ADJANAFG_02992	FNHMGJIK_03549
rplE		50S ribosomal protein L5	61	61	1	467	17303				539	539	539	FGBPADJH_00117	HODMNFEL_00181	GGBLKGLM_00167	EMEBBHPK_03510	CFLMFKHF_03632	LPPGFCCH_02809	AMPOJNKJ_03365	PMIECDFE_02994	HMDBJOFL_03112	KCJNLABC_03622	EDNHKMOF_03374	KLEDOLAC_03726	LLGMMCOL_03451	IAOLGGFO_02537	OGAKENFA_02141	IBKININP_03895	JJOIIOPK_03279	NOHBGNMO_02926	IMGBALCJ_03515	CMHIEBDP_02533	FJAKHGLK_03508	HGEPAKPN_03031	ILNJBNNJ_02520	DAHMPNPP_03487	LIFCBJAK_02532	FHEHPHHC_01944	DKFKFDJM_03570	MGIKKLBD_02504	ADADMPLM_03554	AGFLKIAC_02556	PMNNKGMJ_02247	BIHPDDHI_02649	EMIKNDEL_04232	PGKGDCFD_02735	ADJANAFG_03003	FNHMGJIK_03538
hslV		ATP-dependent protease subunit HslV	61	61	1	467	17256				530	530	530	FGBPADJH_00717	HODMNFEL_02638	GGBLKGLM_03592	EMEBBHPK_03974	CFLMFKHF_01486	LPPGFCCH_00745	AMPOJNKJ_02709	PMIECDFE_03601	HMDBJOFL_03627	KCJNLABC_04082	EDNHKMOF_01183	KLEDOLAC_00842	LLGMMCOL_02371	IAOLGGFO_00956	OGAKENFA_03268	IBKININP_01515	JJOIIOPK_03979	NOHBGNMO_00634	IMGBALCJ_00594	CMHIEBDP_00994	FJAKHGLK_01789	HGEPAKPN_01432	ILNJBNNJ_00901	DAHMPNPP_01782	LIFCBJAK_03716	FHEHPHHC_03584	DKFKFDJM_00334	MGIKKLBD_03837	ADADMPLM_00484	AGFLKIAC_00864	PMNNKGMJ_03854	BIHPDDHI_03794	EMIKNDEL_04286	PGKGDCFD_03648	ADJANAFG_00480	FNHMGJIK_02503
rplN		50S ribosomal protein L14	61	61	1	467	17301				371	371	371	FGBPADJH_00119	HODMNFEL_00183	GGBLKGLM_00169	EMEBBHPK_03508	CFLMFKHF_03630	LPPGFCCH_02807	AMPOJNKJ_03367	PMIECDFE_02996	HMDBJOFL_03114	KCJNLABC_03620	EDNHKMOF_03376	KLEDOLAC_03728	LLGMMCOL_03453	IAOLGGFO_02535	OGAKENFA_02139	IBKININP_03893	JJOIIOPK_03277	NOHBGNMO_02924	IMGBALCJ_03513	CMHIEBDP_02531	FJAKHGLK_03506	HGEPAKPN_03033	ILNJBNNJ_02518	DAHMPNPP_03485	LIFCBJAK_02530	FHEHPHHC_01942	DKFKFDJM_03568	MGIKKLBD_02502	ADADMPLM_03552	AGFLKIAC_02554	PMNNKGMJ_02245	BIHPDDHI_02647	EMIKNDEL_04234	PGKGDCFD_02733	ADJANAFG_03005	FNHMGJIK_03536
dksA		RNA polymerase-binding transcription factor DksA	61	61	1	467	18428				455	455	455	FGBPADJH_01871	HODMNFEL_01339	GGBLKGLM_01815	EMEBBHPK_02403	CFLMFKHF_01862	LPPGFCCH_02732	AMPOJNKJ_01905	PMIECDFE_03836	HMDBJOFL_00598	KCJNLABC_02445	EDNHKMOF_00854	KLEDOLAC_04039	LLGMMCOL_02257	IAOLGGFO_03129	OGAKENFA_02560	IBKININP_01779	JJOIIOPK_00006	NOHBGNMO_01831	IMGBALCJ_03946	CMHIEBDP_02788	FJAKHGLK_04128	HGEPAKPN_02600	ILNJBNNJ_02788	DAHMPNPP_04124	LIFCBJAK_00746	FHEHPHHC_01083	DKFKFDJM_04072	MGIKKLBD_01720	ADADMPLM_03951	AGFLKIAC_03685	PMNNKGMJ_01372	BIHPDDHI_01165	EMIKNDEL_03684	PGKGDCFD_03270	ADJANAFG_00375	FNHMGJIK_03859
ymoA		Modulating protein YmoA	61	61	1	467	10356				203	203	203	FGBPADJH_02516	HODMNFEL_02903	GGBLKGLM_03399	EMEBBHPK_00827	CFLMFKHF_02698	LPPGFCCH_03578	AMPOJNKJ_00248	PMIECDFE_00204	HMDBJOFL_00754	KCJNLABC_00675	EDNHKMOF_02074	KLEDOLAC_04253	LLGMMCOL_00047	IAOLGGFO_02206	OGAKENFA_02708	IBKININP_02843	JJOIIOPK_00379	NOHBGNMO_00449	IMGBALCJ_01351	CMHIEBDP_02996	FJAKHGLK_00888	HGEPAKPN_00165	ILNJBNNJ_03109	DAHMPNPP_00857	LIFCBJAK_03049	FHEHPHHC_03103	DKFKFDJM_03008	MGIKKLBD_03546	ADADMPLM_03425	AGFLKIAC_00941	PMNNKGMJ_03361	BIHPDDHI_02494	EMIKNDEL_00853	PGKGDCFD_03960	ADJANAFG_00052	FNHMGJIK_00356
prs_1		Ribose-phosphate pyrophosphokinase	61	61	1	467	10535				947	947	947	FGBPADJH_02705	HODMNFEL_00712	GGBLKGLM_00939	EMEBBHPK_01548	CFLMFKHF_03474	LPPGFCCH_00330	AMPOJNKJ_00728	PMIECDFE_01195	HMDBJOFL_02944	KCJNLABC_01214	EDNHKMOF_03684	KLEDOLAC_03749	LLGMMCOL_02114	IAOLGGFO_00311	OGAKENFA_00696	IBKININP_03787	JJOIIOPK_01493	NOHBGNMO_01107	IMGBALCJ_02560	CMHIEBDP_02411	FJAKHGLK_01203	HGEPAKPN_02499	ILNJBNNJ_02160	DAHMPNPP_01187	LIFCBJAK_03418	FHEHPHHC_01980	DKFKFDJM_02470	MGIKKLBD_03055	ADADMPLM_03022	AGFLKIAC_02862	PMNNKGMJ_00696	BIHPDDHI_01886	EMIKNDEL_01766	PGKGDCFD_04102	ADJANAFG_03057	FNHMGJIK_02644
infA		Translation initiation factor IF-1	61	61	1	467	11164				218	218	218	FGBPADJH_00011	HODMNFEL_04087	GGBLKGLM_00596	EMEBBHPK_02117	CFLMFKHF_03750	LPPGFCCH_02966	AMPOJNKJ_03254	PMIECDFE_04209	HMDBJOFL_02185	KCJNLABC_02096	EDNHKMOF_00078	KLEDOLAC_02626	LLGMMCOL_04420	IAOLGGFO_00238	OGAKENFA_00956	IBKININP_03814	JJOIIOPK_01698	NOHBGNMO_02347	IMGBALCJ_03368	CMHIEBDP_01513	FJAKHGLK_00182	HGEPAKPN_00896	ILNJBNNJ_01490	DAHMPNPP_00169	LIFCBJAK_00247	FHEHPHHC_00797	DKFKFDJM_03504	MGIKKLBD_00243	ADADMPLM_03343	AGFLKIAC_01376	PMNNKGMJ_02710	BIHPDDHI_02819	EMIKNDEL_03088	PGKGDCFD_01593	ADJANAFG_03458	FNHMGJIK_00205
nuoI		NADH-quinone oxidoreductase subunit I	61	61	1	467	13486				542	542	542	FGBPADJH_04035	HODMNFEL_02521	GGBLKGLM_00870	EMEBBHPK_04247	CFLMFKHF_00051	LPPGFCCH_03309	AMPOJNKJ_01199	PMIECDFE_00974	HMDBJOFL_03230	KCJNLABC_04350	EDNHKMOF_01038	KLEDOLAC_03612	LLGMMCOL_00286	IAOLGGFO_01322	OGAKENFA_00212	IBKININP_00051	JJOIIOPK_03025	NOHBGNMO_03580	IMGBALCJ_01039	CMHIEBDP_00402	FJAKHGLK_01296	HGEPAKPN_01174	ILNJBNNJ_00405	DAHMPNPP_01302	LIFCBJAK_03276	FHEHPHHC_00212	DKFKFDJM_01087	MGIKKLBD_01152	ADADMPLM_01324	AGFLKIAC_00305	PMNNKGMJ_00212	BIHPDDHI_01613	EMIKNDEL_02918	PGKGDCFD_00179	ADJANAFG_04077	FNHMGJIK_01452
cspC_2		Cold shock-like protein CspC	61	61	1	467	16354				212	212	212	FGBPADJH_04076	HODMNFEL_03158	GGBLKGLM_00454	EMEBBHPK_03475	CFLMFKHF_03089	LPPGFCCH_03924	AMPOJNKJ_02349	PMIECDFE_01715	HMDBJOFL_01150	KCJNLABC_03587	EDNHKMOF_03042	KLEDOLAC_02567	LLGMMCOL_00509	IAOLGGFO_03875	OGAKENFA_03553	IBKININP_03293	JJOIIOPK_02521	NOHBGNMO_00404	IMGBALCJ_01825	CMHIEBDP_01298	FJAKHGLK_01842	HGEPAKPN_02038	ILNJBNNJ_01705	DAHMPNPP_01836	LIFCBJAK_00402	FHEHPHHC_03687	DKFKFDJM_02072	MGIKKLBD_01037	ADADMPLM_02117	AGFLKIAC_02236	PMNNKGMJ_03605	BIHPDDHI_01103	EMIKNDEL_02452	PGKGDCFD_00588	ADJANAFG_04033	FNHMGJIK_02798
rpsD		30S ribosomal protein S4	61	61	1	467	17315				620	620	620	FGBPADJH_00105	HODMNFEL_00169	GGBLKGLM_00155	EMEBBHPK_03522	CFLMFKHF_03644	LPPGFCCH_02821	AMPOJNKJ_03353	PMIECDFE_02982	HMDBJOFL_03100	KCJNLABC_03634	EDNHKMOF_03362	KLEDOLAC_03714	LLGMMCOL_03439	IAOLGGFO_02549	OGAKENFA_02153	IBKININP_03907	JJOIIOPK_03291	NOHBGNMO_02938	IMGBALCJ_03527	CMHIEBDP_02545	FJAKHGLK_03520	HGEPAKPN_03019	ILNJBNNJ_02532	DAHMPNPP_03499	LIFCBJAK_02544	FHEHPHHC_01956	DKFKFDJM_03582	MGIKKLBD_02516	ADADMPLM_03566	AGFLKIAC_02568	PMNNKGMJ_02259	BIHPDDHI_02661	EMIKNDEL_04220	PGKGDCFD_02747	ADJANAFG_02991	FNHMGJIK_03550
rpmH		50S ribosomal protein L34	61	61	1	467	3272				140	140	140	FGBPADJH_02333	HODMNFEL_02282	GGBLKGLM_02490	EMEBBHPK_03800	CFLMFKHF_04442	LPPGFCCH_01181	AMPOJNKJ_02582	PMIECDFE_03482	HMDBJOFL_03513	KCJNLABC_03932	EDNHKMOF_03131	KLEDOLAC_01741	LLGMMCOL_02739	IAOLGGFO_01635	OGAKENFA_03150	IBKININP_04632	JJOIIOPK_01853	NOHBGNMO_02043	IMGBALCJ_02521	CMHIEBDP_01803	FJAKHGLK_04075	HGEPAKPN_01551	ILNJBNNJ_01796	DAHMPNPP_04034	LIFCBJAK_03605	FHEHPHHC_03466	DKFKFDJM_01709	MGIKKLBD_03959	ADADMPLM_01736	AGFLKIAC_01706	PMNNKGMJ_03739	BIHPDDHI_03683	EMIKNDEL_04416	PGKGDCFD_03771	ADJANAFG_01028	FNHMGJIK_01602
hupA		DNA-binding protein HU-alpha	61	61	1	467	18568				272	272	272	FGBPADJH_00054	HODMNFEL_00078	GGBLKGLM_00091	EMEBBHPK_04400	CFLMFKHF_00753	LPPGFCCH_01983	AMPOJNKJ_02162	PMIECDFE_01892	HMDBJOFL_01985	KCJNLABC_04515	EDNHKMOF_04044	KLEDOLAC_04544	LLGMMCOL_02606	IAOLGGFO_02153	OGAKENFA_01948	IBKININP_00891	JJOIIOPK_04290	NOHBGNMO_01401	IMGBALCJ_02124	CMHIEBDP_01857	FJAKHGLK_00659	HGEPAKPN_03781	ILNJBNNJ_01910	DAHMPNPP_00622	LIFCBJAK_02886	FHEHPHHC_01763	DKFKFDJM_02277	MGIKKLBD_01878	ADADMPLM_02266	AGFLKIAC_01994	PMNNKGMJ_01900	BIHPDDHI_02140	EMIKNDEL_00396	PGKGDCFD_02162	ADJANAFG_02229	FNHMGJIK_00596
rpsN		30S ribosomal protein S14	61	61	1	467	17304				305	305	305	FGBPADJH_00116	HODMNFEL_00180	GGBLKGLM_00166	EMEBBHPK_03511	CFLMFKHF_03633	LPPGFCCH_02810	AMPOJNKJ_03364	PMIECDFE_02993	HMDBJOFL_03111	KCJNLABC_03623	EDNHKMOF_03373	KLEDOLAC_03725	LLGMMCOL_03450	IAOLGGFO_02538	OGAKENFA_02142	IBKININP_03896	JJOIIOPK_03280	NOHBGNMO_02927	IMGBALCJ_03516	CMHIEBDP_02534	FJAKHGLK_03509	HGEPAKPN_03030	ILNJBNNJ_02521	DAHMPNPP_03488	LIFCBJAK_02533	FHEHPHHC_01945	DKFKFDJM_03571	MGIKKLBD_02505	ADADMPLM_03555	AGFLKIAC_02557	PMNNKGMJ_02248	BIHPDDHI_02650	EMIKNDEL_04231	PGKGDCFD_02736	ADJANAFG_03002	FNHMGJIK_03539
rpmG		50S ribosomal protein L33	61	61	1	467	3068				167	167	167	FGBPADJH_02053	HODMNFEL_02701	GGBLKGLM_03529	EMEBBHPK_04040	CFLMFKHF_01547	LPPGFCCH_00679	AMPOJNKJ_02639	PMIECDFE_03531	HMDBJOFL_03564	KCJNLABC_04148	EDNHKMOF_01120	KLEDOLAC_00782	LLGMMCOL_03520	IAOLGGFO_00888	OGAKENFA_03205	IBKININP_01577	JJOIIOPK_04045	NOHBGNMO_03146	IMGBALCJ_00664	CMHIEBDP_00928	FJAKHGLK_02057	HGEPAKPN_01502	ILNJBNNJ_00835	DAHMPNPP_02053	LIFCBJAK_03652	FHEHPHHC_03521	DKFKFDJM_00404	MGIKKLBD_03904	ADADMPLM_00554	AGFLKIAC_00800	PMNNKGMJ_03794	BIHPDDHI_03729	EMIKNDEL_04350	PGKGDCFD_03715	ADJANAFG_00421	FNHMGJIK_02563
rplL		50S ribosomal protein L7/L12	61	61	1	467	18532				365	365	365	FGBPADJH_00084	HODMNFEL_00108	GGBLKGLM_00121	EMEBBHPK_02371	CFLMFKHF_00300	LPPGFCCH_01953	AMPOJNKJ_02192	PMIECDFE_01924	HMDBJOFL_02017	KCJNLABC_02407	EDNHKMOF_03200	KLEDOLAC_02667	LLGMMCOL_02638	IAOLGGFO_02123	OGAKENFA_01918	IBKININP_00261	JJOIIOPK_02677	NOHBGNMO_01431	IMGBALCJ_02154	CMHIEBDP_01827	FJAKHGLK_02308	HGEPAKPN_02645	ILNJBNNJ_01880	DAHMPNPP_02304	LIFCBJAK_02024	FHEHPHHC_01733	DKFKFDJM_02246	MGIKKLBD_01848	ADADMPLM_02235	AGFLKIAC_01964	PMNNKGMJ_01868	BIHPDDHI_02170	EMIKNDEL_00366	PGKGDCFD_02132	ADJANAFG_02261	FNHMGJIK_02587
pasT		Persistence and stress-resistance toxin PasT	61	61	1	467	12539				434	434	434	FGBPADJH_02225	HODMNFEL_03627	GGBLKGLM_02634	EMEBBHPK_00494	CFLMFKHF_03707	LPPGFCCH_01398	AMPOJNKJ_01751	PMIECDFE_02027	HMDBJOFL_01205	KCJNLABC_02759	EDNHKMOF_02181	KLEDOLAC_02960	LLGMMCOL_02689	IAOLGGFO_01586	OGAKENFA_00015	IBKININP_02552	JJOIIOPK_03254	NOHBGNMO_03079	IMGBALCJ_03937	CMHIEBDP_00203	FJAKHGLK_03146	HGEPAKPN_01147	ILNJBNNJ_00210	DAHMPNPP_03125	LIFCBJAK_02297	FHEHPHHC_00015	DKFKFDJM_01825	MGIKKLBD_00830	ADADMPLM_02052	AGFLKIAC_00706	PMNNKGMJ_00015	BIHPDDHI_00864	EMIKNDEL_01513	PGKGDCFD_00375	ADJANAFG_02285	FNHMGJIK_01422
nuoH		NADH-quinone oxidoreductase subunit H	61	61	1	467	13485				977	977	977	FGBPADJH_04034	HODMNFEL_02520	GGBLKGLM_00871	EMEBBHPK_04248	CFLMFKHF_00050	LPPGFCCH_03310	AMPOJNKJ_01200	PMIECDFE_00973	HMDBJOFL_03231	KCJNLABC_04351	EDNHKMOF_01039	KLEDOLAC_03613	LLGMMCOL_00285	IAOLGGFO_01323	OGAKENFA_00211	IBKININP_00050	JJOIIOPK_03026	NOHBGNMO_03581	IMGBALCJ_01040	CMHIEBDP_00401	FJAKHGLK_01295	HGEPAKPN_01175	ILNJBNNJ_00404	DAHMPNPP_01303	LIFCBJAK_03275	FHEHPHHC_00211	DKFKFDJM_01088	MGIKKLBD_01151	ADADMPLM_01325	AGFLKIAC_00306	PMNNKGMJ_00211	BIHPDDHI_01614	EMIKNDEL_02917	PGKGDCFD_00180	ADJANAFG_04078	FNHMGJIK_01451
rcsB		Transcriptional regulatory protein RcsB	61	61	1	467	15232				650	650	650	FGBPADJH_01382	HODMNFEL_03412	GGBLKGLM_03113	EMEBBHPK_02748	CFLMFKHF_03139	LPPGFCCH_03968	AMPOJNKJ_02449	PMIECDFE_00654	HMDBJOFL_01268	KCJNLABC_02854	EDNHKMOF_03247	KLEDOLAC_01918	LLGMMCOL_02143	IAOLGGFO_03919	OGAKENFA_03598	IBKININP_03462	JJOIIOPK_02179	NOHBGNMO_02565	IMGBALCJ_02329	CMHIEBDP_01342	FJAKHGLK_04059	HGEPAKPN_02090	ILNJBNNJ_01661	DAHMPNPP_03923	LIFCBJAK_00358	FHEHPHHC_03732	DKFKFDJM_02604	MGIKKLBD_00992	ADADMPLM_02397	AGFLKIAC_02192	PMNNKGMJ_03649	BIHPDDHI_03518	EMIKNDEL_02534	PGKGDCFD_00632	ADJANAFG_00843	FNHMGJIK_02888
rpsM		30S ribosomal protein S13	61	61	1	467	17313				356	356	356	FGBPADJH_00107	HODMNFEL_00171	GGBLKGLM_00157	EMEBBHPK_03520	CFLMFKHF_03642	LPPGFCCH_02819	AMPOJNKJ_03355	PMIECDFE_02984	HMDBJOFL_03102	KCJNLABC_03632	EDNHKMOF_03364	KLEDOLAC_03716	LLGMMCOL_03441	IAOLGGFO_02547	OGAKENFA_02151	IBKININP_03905	JJOIIOPK_03289	NOHBGNMO_02936	IMGBALCJ_03525	CMHIEBDP_02543	FJAKHGLK_03518	HGEPAKPN_03021	ILNJBNNJ_02530	DAHMPNPP_03497	LIFCBJAK_02542	FHEHPHHC_01954	DKFKFDJM_03580	MGIKKLBD_02514	ADADMPLM_03564	AGFLKIAC_02566	PMNNKGMJ_02257	BIHPDDHI_02659	EMIKNDEL_04222	PGKGDCFD_02745	ADJANAFG_02993	FNHMGJIK_03548
rplV		50S ribosomal protein L22	61	61	1	467	17296				332	332	332	FGBPADJH_00124	HODMNFEL_00188	GGBLKGLM_00174	EMEBBHPK_03503	CFLMFKHF_03625	LPPGFCCH_02802	AMPOJNKJ_03372	PMIECDFE_03001	HMDBJOFL_03119	KCJNLABC_03615	EDNHKMOF_03381	KLEDOLAC_03733	LLGMMCOL_03458	IAOLGGFO_02530	OGAKENFA_02134	IBKININP_03888	JJOIIOPK_03272	NOHBGNMO_02919	IMGBALCJ_03508	CMHIEBDP_02526	FJAKHGLK_03501	HGEPAKPN_03038	ILNJBNNJ_02513	DAHMPNPP_03480	LIFCBJAK_02525	FHEHPHHC_01937	DKFKFDJM_03563	MGIKKLBD_02497	ADADMPLM_03547	AGFLKIAC_02549	PMNNKGMJ_02240	BIHPDDHI_02642	EMIKNDEL_04239	PGKGDCFD_02728	ADJANAFG_03010	FNHMGJIK_03531
rpmE		50S ribosomal protein L31	61	61	1	467	17260				215	215	215	FGBPADJH_00713	HODMNFEL_02634	GGBLKGLM_03596	EMEBBHPK_03970	CFLMFKHF_01482	LPPGFCCH_00749	AMPOJNKJ_03198	PMIECDFE_03605	HMDBJOFL_03631	KCJNLABC_04078	EDNHKMOF_01187	KLEDOLAC_00846	LLGMMCOL_02375	IAOLGGFO_00960	OGAKENFA_03272	IBKININP_01511	JJOIIOPK_03975	NOHBGNMO_00638	IMGBALCJ_03299	CMHIEBDP_00998	FJAKHGLK_01793	HGEPAKPN_01428	ILNJBNNJ_00905	DAHMPNPP_01786	LIFCBJAK_03720	FHEHPHHC_03588	DKFKFDJM_03349	MGIKKLBD_03833	ADADMPLM_03281	AGFLKIAC_00868	PMNNKGMJ_03858	BIHPDDHI_03798	EMIKNDEL_04282	PGKGDCFD_03644	ADJANAFG_00484	FNHMGJIK_02499
group_20791		hypothetical protein	61	61	1	467	4070				440	440	440	FGBPADJH_01727	HODMNFEL_04208	GGBLKGLM_01928	EMEBBHPK_00698	CFLMFKHF_00938	LPPGFCCH_01222	AMPOJNKJ_01257	PMIECDFE_00864	HMDBJOFL_00563	KCJNLABC_00519	EDNHKMOF_00239	KLEDOLAC_04502	LLGMMCOL_00845	IAOLGGFO_02105	OGAKENFA_03647	IBKININP_00983	JJOIIOPK_00899	NOHBGNMO_01616	IMGBALCJ_01184	CMHIEBDP_01016	FJAKHGLK_01720	HGEPAKPN_00683	ILNJBNNJ_00923	DAHMPNPP_01714	LIFCBJAK_02459	FHEHPHHC_00418	DKFKFDJM_00901	MGIKKLBD_00671	ADADMPLM_01007	AGFLKIAC_00407	PMNNKGMJ_00982	BIHPDDHI_01027	EMIKNDEL_00211	PGKGDCFD_00765	ADJANAFG_03763	FNHMGJIK_00538
rpmJ		50S ribosomal protein L36	61	61	1	467	17312				116	116	116	FGBPADJH_00108	HODMNFEL_00172	GGBLKGLM_00158	EMEBBHPK_03519	CFLMFKHF_03641	LPPGFCCH_02818	AMPOJNKJ_03356	PMIECDFE_02985	HMDBJOFL_03103	KCJNLABC_03631	EDNHKMOF_03365	KLEDOLAC_03717	LLGMMCOL_03442	IAOLGGFO_02546	OGAKENFA_02150	IBKININP_03904	JJOIIOPK_03288	NOHBGNMO_02935	IMGBALCJ_03524	CMHIEBDP_02542	FJAKHGLK_03517	HGEPAKPN_03022	ILNJBNNJ_02529	DAHMPNPP_03496	LIFCBJAK_02541	FHEHPHHC_01953	DKFKFDJM_03579	MGIKKLBD_02513	ADADMPLM_03563	AGFLKIAC_02565	PMNNKGMJ_02256	BIHPDDHI_02658	EMIKNDEL_04223	PGKGDCFD_02744	ADJANAFG_02994	FNHMGJIK_03547
ihfB		Integration host factor subunit beta	61	61	1	467	10779				290	290	290	FGBPADJH_03615	HODMNFEL_04063	GGBLKGLM_00618	EMEBBHPK_02093	CFLMFKHF_00664	LPPGFCCH_00586	AMPOJNKJ_01616	PMIECDFE_04186	HMDBJOFL_02208	KCJNLABC_02072	EDNHKMOF_00056	KLEDOLAC_01408	LLGMMCOL_04397	IAOLGGFO_00261	OGAKENFA_00870	IBKININP_00339	JJOIIOPK_02802	NOHBGNMO_03770	IMGBALCJ_01498	CMHIEBDP_01490	FJAKHGLK_02526	HGEPAKPN_00920	ILNJBNNJ_01513	DAHMPNPP_02566	LIFCBJAK_00270	FHEHPHHC_00711	DKFKFDJM_01054	MGIKKLBD_00266	ADADMPLM_01154	AGFLKIAC_01353	PMNNKGMJ_01035	BIHPDDHI_03620	EMIKNDEL_03062	PGKGDCFD_01229	ADJANAFG_03435	FNHMGJIK_02262
rpmF		50S ribosomal protein L32	61	61	1	467	13704				170	170	170	FGBPADJH_00328	HODMNFEL_00066	GGBLKGLM_03704	EMEBBHPK_02281	CFLMFKHF_00094	LPPGFCCH_03267	AMPOJNKJ_02779	PMIECDFE_00709	HMDBJOFL_01342	KCJNLABC_02310	EDNHKMOF_00992	KLEDOLAC_00162	LLGMMCOL_01937	IAOLGGFO_00815	OGAKENFA_00254	IBKININP_00094	JJOIIOPK_01613	NOHBGNMO_03358	IMGBALCJ_03570	CMHIEBDP_00444	FJAKHGLK_02563	HGEPAKPN_01920	ILNJBNNJ_00447	DAHMPNPP_02571	LIFCBJAK_03318	FHEHPHHC_00254	DKFKFDJM_03116	MGIKKLBD_03746	ADADMPLM_02942	AGFLKIAC_00263	PMNNKGMJ_00254	BIHPDDHI_01571	EMIKNDEL_02294	PGKGDCFD_00137	ADJANAFG_01740	FNHMGJIK_01922
rplM		50S ribosomal protein L13	61	61	1	467	19328				428	428	428	FGBPADJH_01564	HODMNFEL_02001	GGBLKGLM_00289	EMEBBHPK_02789	CFLMFKHF_02509	LPPGFCCH_02058	AMPOJNKJ_01393	PMIECDFE_01546	HMDBJOFL_03897	KCJNLABC_01802	EDNHKMOF_01713	KLEDOLAC_00935	LLGMMCOL_03737	IAOLGGFO_02416	OGAKENFA_02272	IBKININP_02678	JJOIIOPK_03762	NOHBGNMO_02989	IMGBALCJ_03768	CMHIEBDP_03834	FJAKHGLK_03039	HGEPAKPN_01307	ILNJBNNJ_00567	DAHMPNPP_03039	LIFCBJAK_02740	FHEHPHHC_02505	DKFKFDJM_01253	MGIKKLBD_02335	ADADMPLM_02000	AGFLKIAC_03386	PMNNKGMJ_02441	BIHPDDHI_00726	EMIKNDEL_00523	PGKGDCFD_02098	ADJANAFG_01352	FNHMGJIK_02179
rho		Transcription termination factor Rho	61	61	1	467	17347				1259	1259	1259	FGBPADJH_00957	HODMNFEL_00137	GGBLKGLM_00808	EMEBBHPK_00155	CFLMFKHF_01795	LPPGFCCH_02103	AMPOJNKJ_00177	PMIECDFE_01811	HMDBJOFL_00019	KCJNLABC_00018	EDNHKMOF_00581	KLEDOLAC_02224	LLGMMCOL_01268	IAOLGGFO_01850	OGAKENFA_01795	IBKININP_01716	JJOIIOPK_01416	NOHBGNMO_01574	IMGBALCJ_00177	CMHIEBDP_03427	FJAKHGLK_02122	HGEPAKPN_01646	ILNJBNNJ_03402	DAHMPNPP_02119	LIFCBJAK_00612	FHEHPHHC_01627	DKFKFDJM_00177	MGIKKLBD_00636	ADADMPLM_00177	AGFLKIAC_03021	PMNNKGMJ_01845	BIHPDDHI_02200	EMIKNDEL_04184	PGKGDCFD_02783	ADJANAFG_02776	FNHMGJIK_02081
zapA		Cell division protein ZapA	61	61	1	467	18204				305	305	305	FGBPADJH_01942	HODMNFEL_01662	GGBLKGLM_01970	EMEBBHPK_03442	CFLMFKHF_03785	LPPGFCCH_02624	AMPOJNKJ_02309	PMIECDFE_02006	HMDBJOFL_02264	KCJNLABC_03529	EDNHKMOF_00968	KLEDOLAC_02751	LLGMMCOL_03002	IAOLGGFO_03028	OGAKENFA_00728	IBKININP_04004	JJOIIOPK_00109	NOHBGNMO_01933	IMGBALCJ_02374	CMHIEBDP_02680	FJAKHGLK_03373	HGEPAKPN_00417	ILNJBNNJ_02680	DAHMPNPP_03388	LIFCBJAK_02343	FHEHPHHC_00569	DKFKFDJM_02760	MGIKKLBD_01609	ADADMPLM_02677	AGFLKIAC_03582	PMNNKGMJ_03109	BIHPDDHI_03182	EMIKNDEL_03580	PGKGDCFD_03163	ADJANAFG_02007	FNHMGJIK_02386
rpsS		30S ribosomal protein S19	61	61	1	467	17295				278	278	278	FGBPADJH_00125	HODMNFEL_00189	GGBLKGLM_00175	EMEBBHPK_03502	CFLMFKHF_03624	LPPGFCCH_02801	AMPOJNKJ_03373	PMIECDFE_03002	HMDBJOFL_03120	KCJNLABC_03614	EDNHKMOF_03382	KLEDOLAC_03734	LLGMMCOL_03459	IAOLGGFO_02529	OGAKENFA_02133	IBKININP_03887	JJOIIOPK_03271	NOHBGNMO_02918	IMGBALCJ_03507	CMHIEBDP_02525	FJAKHGLK_03500	HGEPAKPN_03039	ILNJBNNJ_02512	DAHMPNPP_03479	LIFCBJAK_02524	FHEHPHHC_01936	DKFKFDJM_03562	MGIKKLBD_02496	ADADMPLM_03546	AGFLKIAC_02548	PMNNKGMJ_02239	BIHPDDHI_02641	EMIKNDEL_04240	PGKGDCFD_02727	ADJANAFG_03011	FNHMGJIK_03530
cspE		Cold shock-like protein CspE	61	61	1	467	11513				209	209	209	FGBPADJH_02931	HODMNFEL_01137	GGBLKGLM_02801	EMEBBHPK_03680	CFLMFKHF_01611	LPPGFCCH_01008	AMPOJNKJ_03715	PMIECDFE_04052	HMDBJOFL_00971	KCJNLABC_03779	EDNHKMOF_01276	KLEDOLAC_02854	LLGMMCOL_04180	IAOLGGFO_00026	OGAKENFA_03055	IBKININP_01347	JJOIIOPK_03540	NOHBGNMO_00755	IMGBALCJ_03451	CMHIEBDP_00659	FJAKHGLK_01018	HGEPAKPN_00766	ILNJBNNJ_01263	DAHMPNPP_00983	LIFCBJAK_00026	FHEHPHHC_03395	DKFKFDJM_03801	MGIKKLBD_00026	ADADMPLM_03816	AGFLKIAC_01589	PMNNKGMJ_02927	BIHPDDHI_03031	EMIKNDEL_03311	PGKGDCFD_01368	ADJANAFG_03926	FNHMGJIK_02335
lrp		Leucine-responsive regulatory protein	61	61	1	467	11159				494	494	494	FGBPADJH_00006	HODMNFEL_04082	GGBLKGLM_00601	EMEBBHPK_02112	CFLMFKHF_03755	LPPGFCCH_02961	AMPOJNKJ_03259	PMIECDFE_04204	HMDBJOFL_02190	KCJNLABC_02091	EDNHKMOF_00073	KLEDOLAC_02621	LLGMMCOL_04415	IAOLGGFO_00243	OGAKENFA_00951	IBKININP_03819	JJOIIOPK_01703	NOHBGNMO_02352	IMGBALCJ_03373	CMHIEBDP_01508	FJAKHGLK_00177	HGEPAKPN_00901	ILNJBNNJ_01495	DAHMPNPP_00164	LIFCBJAK_00252	FHEHPHHC_00792	DKFKFDJM_03499	MGIKKLBD_00248	ADADMPLM_03338	AGFLKIAC_01371	PMNNKGMJ_02705	BIHPDDHI_02814	EMIKNDEL_03083	PGKGDCFD_01598	ADJANAFG_03453	FNHMGJIK_00210
rpsG		30S ribosomal protein S7	61	61	1	467	1306				470	470	470	FGBPADJH_02905	HODMNFEL_02933	GGBLKGLM_01460	EMEBBHPK_03589	CFLMFKHF_00329	LPPGFCCH_01726	AMPOJNKJ_04197	PMIECDFE_02871	HMDBJOFL_01005	KCJNLABC_03703	EDNHKMOF_03813	KLEDOLAC_03385	LLGMMCOL_01789	IAOLGGFO_01740	OGAKENFA_01329	IBKININP_00242	JJOIIOPK_03503	NOHBGNMO_03896	IMGBALCJ_00313	CMHIEBDP_01191	FJAKHGLK_03665	HGEPAKPN_02637	ILNJBNNJ_01098	DAHMPNPP_03667	LIFCBJAK_01179	FHEHPHHC_01208	DKFKFDJM_00303	MGIKKLBD_01783	ADADMPLM_00306	AGFLKIAC_01830	PMNNKGMJ_01293	BIHPDDHI_01234	EMIKNDEL_00358	PGKGDCFD_01671	ADJANAFG_03546	FNHMGJIK_04073
rpmD		50S ribosomal protein L30	61	61	1	467	17309				179	179	179	FGBPADJH_00111	HODMNFEL_00175	GGBLKGLM_00161	EMEBBHPK_03516	CFLMFKHF_03638	LPPGFCCH_02815	AMPOJNKJ_03359	PMIECDFE_02988	HMDBJOFL_03106	KCJNLABC_03628	EDNHKMOF_03368	KLEDOLAC_03720	LLGMMCOL_03445	IAOLGGFO_02543	OGAKENFA_02147	IBKININP_03901	JJOIIOPK_03285	NOHBGNMO_02932	IMGBALCJ_03521	CMHIEBDP_02539	FJAKHGLK_03514	HGEPAKPN_03025	ILNJBNNJ_02526	DAHMPNPP_03493	LIFCBJAK_02538	FHEHPHHC_01950	DKFKFDJM_03576	MGIKKLBD_02510	ADADMPLM_03560	AGFLKIAC_02562	PMNNKGMJ_02253	BIHPDDHI_02655	EMIKNDEL_04226	PGKGDCFD_02741	ADJANAFG_02997	FNHMGJIK_03544
fur		Ferric uptake regulation protein	61	61	1	467	11579				449	449	449	FGBPADJH_01278	HODMNFEL_01183	GGBLKGLM_02760	EMEBBHPK_03706	CFLMFKHF_04100	LPPGFCCH_00962	AMPOJNKJ_03671	PMIECDFE_04007	HMDBJOFL_00924	KCJNLABC_03808	EDNHKMOF_01230	KLEDOLAC_02807	LLGMMCOL_04227	IAOLGGFO_00070	OGAKENFA_03008	IBKININP_03747	JJOIIOPK_02326	NOHBGNMO_00799	IMGBALCJ_03407	CMHIEBDP_00705	FJAKHGLK_03764	HGEPAKPN_00712	ILNJBNNJ_01309	DAHMPNPP_03629	LIFCBJAK_00070	FHEHPHHC_03348	DKFKFDJM_03757	MGIKKLBD_00072	ADADMPLM_03772	AGFLKIAC_01545	PMNNKGMJ_02880	BIHPDDHI_02989	EMIKNDEL_03263	PGKGDCFD_01412	ADJANAFG_03880	FNHMGJIK_01971
rplS		50S ribosomal protein L19	61	61	1	467	9876				353	353	353	FGBPADJH_03749	HODMNFEL_03706	GGBLKGLM_02511	EMEBBHPK_01102	CFLMFKHF_04312	LPPGFCCH_01050	AMPOJNKJ_00853	PMIECDFE_02353	HMDBJOFL_02667	KCJNLABC_00894	EDNHKMOF_03449	KLEDOLAC_00335	LLGMMCOL_00939	IAOLGGFO_01150	OGAKENFA_01055	IBKININP_04237	JJOIIOPK_01055	NOHBGNMO_02214	IMGBALCJ_04055	CMHIEBDP_00726	FJAKHGLK_02270	HGEPAKPN_02853	ILNJBNNJ_00740	DAHMPNPP_02266	LIFCBJAK_00938	FHEHPHHC_00920	DKFKFDJM_04058	MGIKKLBD_01290	ADADMPLM_04072	AGFLKIAC_01258	PMNNKGMJ_00816	BIHPDDHI_01848	EMIKNDEL_03350	PGKGDCFD_01109	ADJANAFG_00988	FNHMGJIK_04198
metJ		Met repressor	61	61	1	467	17261				317	317	317	FGBPADJH_00712	HODMNFEL_02633	GGBLKGLM_03597	EMEBBHPK_03969	CFLMFKHF_01481	LPPGFCCH_00750	AMPOJNKJ_03199	PMIECDFE_03606	HMDBJOFL_03632	KCJNLABC_04077	EDNHKMOF_01188	KLEDOLAC_00847	LLGMMCOL_02376	IAOLGGFO_00961	OGAKENFA_03273	IBKININP_01510	JJOIIOPK_03974	NOHBGNMO_00639	IMGBALCJ_03300	CMHIEBDP_00999	FJAKHGLK_01794	HGEPAKPN_01427	ILNJBNNJ_00906	DAHMPNPP_01787	LIFCBJAK_03721	FHEHPHHC_03589	DKFKFDJM_03350	MGIKKLBD_03832	ADADMPLM_03282	AGFLKIAC_00869	PMNNKGMJ_03859	BIHPDDHI_03799	EMIKNDEL_04281	PGKGDCFD_03643	ADJANAFG_00485	FNHMGJIK_02498
yhbY		RNA-binding protein YhbY	61	61	1	467	17494				293	293	293	FGBPADJH_03919	HODMNFEL_01866	GGBLKGLM_01864	EMEBBHPK_00042	CFLMFKHF_02808	LPPGFCCH_02218	AMPOJNKJ_00064	PMIECDFE_03206	HMDBJOFL_00141	KCJNLABC_00132	EDNHKMOF_00690	KLEDOLAC_00044	LLGMMCOL_01381	IAOLGGFO_02718	OGAKENFA_01685	IBKININP_02931	JJOIIOPK_01302	NOHBGNMO_02151	IMGBALCJ_00064	CMHIEBDP_03314	FJAKHGLK_02220	HGEPAKPN_01879	ILNJBNNJ_03288	DAHMPNPP_02217	LIFCBJAK_01271	FHEHPHHC_01517	DKFKFDJM_00064	MGIKKLBD_00521	ADADMPLM_00064	AGFLKIAC_03136	PMNNKGMJ_01729	BIHPDDHI_03375	EMIKNDEL_04077	PGKGDCFD_02893	ADJANAFG_02668	FNHMGJIK_01823
acpP_1		Acyl carrier protein	61	61	1	467	13699				236	236	236	FGBPADJH_00323	HODMNFEL_00061	GGBLKGLM_03709	EMEBBHPK_02286	CFLMFKHF_00099	LPPGFCCH_03262	AMPOJNKJ_02784	PMIECDFE_00714	HMDBJOFL_01347	KCJNLABC_02315	EDNHKMOF_00987	KLEDOLAC_00167	LLGMMCOL_01942	IAOLGGFO_00820	OGAKENFA_00259	IBKININP_00099	JJOIIOPK_01608	NOHBGNMO_03363	IMGBALCJ_03575	CMHIEBDP_00449	FJAKHGLK_02568	HGEPAKPN_01925	ILNJBNNJ_00452	DAHMPNPP_02576	LIFCBJAK_03323	FHEHPHHC_00259	DKFKFDJM_03111	MGIKKLBD_03741	ADADMPLM_02937	AGFLKIAC_00258	PMNNKGMJ_00259	BIHPDDHI_01566	EMIKNDEL_02289	PGKGDCFD_00132	ADJANAFG_01745	FNHMGJIK_01917
groL		60 kDa chaperonin	61	61	1	467	10108				1646	1646	1646	FGBPADJH_03244	HODMNFEL_03271	GGBLKGLM_01763	EMEBBHPK_01242	CFLMFKHF_01368	LPPGFCCH_00798	AMPOJNKJ_01060	PMIECDFE_00026	HMDBJOFL_04051	KCJNLABC_01041	EDNHKMOF_00540	KLEDOLAC_02898	LLGMMCOL_03203	IAOLGGFO_02382	OGAKENFA_02456	IBKININP_01206	JJOIIOPK_02387	NOHBGNMO_02819	IMGBALCJ_01142	CMHIEBDP_03161	FJAKHGLK_01413	HGEPAKPN_01368	ILNJBNNJ_02944	DAHMPNPP_01402	LIFCBJAK_01168	FHEHPHHC_02288	DKFKFDJM_00265	MGIKKLBD_01494	ADADMPLM_00427	AGFLKIAC_01785	PMNNKGMJ_00770	BIHPDDHI_02306	EMIKNDEL_01055	PGKGDCFD_01747	ADJANAFG_00227	FNHMGJIK_03599
ilvI		Acetolactate synthase isozyme 3 large subunit	61	61	1	467	18348				1727	1727	1727	FGBPADJH_00613	HODMNFEL_01616	GGBLKGLM_02995	EMEBBHPK_03397	CFLMFKHF_03830	LPPGFCCH_02669	AMPOJNKJ_02215	PMIECDFE_03776	HMDBJOFL_00658	KCJNLABC_03484	EDNHKMOF_00913	KLEDOLAC_03982	LLGMMCOL_02314	IAOLGGFO_03073	OGAKENFA_00773	IBKININP_03959	JJOIIOPK_00064	NOHBGNMO_01888	IMGBALCJ_01770	CMHIEBDP_02725	FJAKHGLK_03419	HGEPAKPN_00463	ILNJBNNJ_02725	DAHMPNPP_03434	LIFCBJAK_00804	FHEHPHHC_00614	DKFKFDJM_01664	MGIKKLBD_01654	ADADMPLM_01794	AGFLKIAC_03627	PMNNKGMJ_03154	BIHPDDHI_03137	EMIKNDEL_03626	PGKGDCFD_03208	ADJANAFG_00320	FNHMGJIK_00171
secY		Protein translocase subunit SecY	61	61	1	467	17311				1331	1331	1331	FGBPADJH_00109	HODMNFEL_00173	GGBLKGLM_00159	EMEBBHPK_03518	CFLMFKHF_03640	LPPGFCCH_02817	AMPOJNKJ_03357	PMIECDFE_02986	HMDBJOFL_03104	KCJNLABC_03630	EDNHKMOF_03366	KLEDOLAC_03718	LLGMMCOL_03443	IAOLGGFO_02545	OGAKENFA_02149	IBKININP_03903	JJOIIOPK_03287	NOHBGNMO_02934	IMGBALCJ_03523	CMHIEBDP_02541	FJAKHGLK_03516	HGEPAKPN_03023	ILNJBNNJ_02528	DAHMPNPP_03495	LIFCBJAK_02540	FHEHPHHC_01952	DKFKFDJM_03578	MGIKKLBD_02512	ADADMPLM_03562	AGFLKIAC_02564	PMNNKGMJ_02255	BIHPDDHI_02657	EMIKNDEL_04224	PGKGDCFD_02743	ADJANAFG_02995	FNHMGJIK_03546
rplQ		50S ribosomal protein L17	61	61	1	467	17317				392	392	392	FGBPADJH_00103	HODMNFEL_00167	GGBLKGLM_00153	EMEBBHPK_03524	CFLMFKHF_03646	LPPGFCCH_02823	AMPOJNKJ_03351	PMIECDFE_02980	HMDBJOFL_03098	KCJNLABC_03636	EDNHKMOF_03360	KLEDOLAC_03712	LLGMMCOL_03437	IAOLGGFO_02551	OGAKENFA_02155	IBKININP_03909	JJOIIOPK_03293	NOHBGNMO_02940	IMGBALCJ_03529	CMHIEBDP_02547	FJAKHGLK_03522	HGEPAKPN_03017	ILNJBNNJ_02534	DAHMPNPP_03501	LIFCBJAK_02546	FHEHPHHC_01958	DKFKFDJM_03584	MGIKKLBD_02518	ADADMPLM_03568	AGFLKIAC_02570	PMNNKGMJ_02261	BIHPDDHI_02663	EMIKNDEL_04218	PGKGDCFD_02749	ADJANAFG_02989	FNHMGJIK_03552
yahB		putative HTH-type transcriptional regulator YahB	61	61	1	467	1152				908	908	908	FGBPADJH_03036	HODMNFEL_00038	GGBLKGLM_00973	EMEBBHPK_01933	CFLMFKHF_03257	LPPGFCCH_00023	AMPOJNKJ_03299	PMIECDFE_01029	HMDBJOFL_01767	KCJNLABC_01962	EDNHKMOF_01596	KLEDOLAC_01321	LLGMMCOL_04004	IAOLGGFO_02442	OGAKENFA_00428	IBKININP_03413	JJOIIOPK_01948	NOHBGNMO_00139	IMGBALCJ_03483	CMHIEBDP_02104	FJAKHGLK_03719	HGEPAKPN_02139	ILNJBNNJ_02467	DAHMPNPP_03984	LIFCBJAK_01430	FHEHPHHC_02247	DKFKFDJM_03384	MGIKKLBD_02660	ADADMPLM_03310	AGFLKIAC_00090	PMNNKGMJ_00428	BIHPDDHI_00248	EMIKNDEL_02742	PGKGDCFD_02227	ADJANAFG_00541	FNHMGJIK_00088
group_20813		hypothetical protein	61	61	1	467	17240				641	641	641	FGBPADJH_00733	HODMNFEL_02654	GGBLKGLM_03576	EMEBBHPK_03990	CFLMFKHF_01502	LPPGFCCH_00729	AMPOJNKJ_02693	PMIECDFE_03585	HMDBJOFL_03611	KCJNLABC_04098	EDNHKMOF_01167	KLEDOLAC_00826	LLGMMCOL_02355	IAOLGGFO_00940	OGAKENFA_03252	IBKININP_01531	JJOIIOPK_03995	NOHBGNMO_00618	IMGBALCJ_00610	CMHIEBDP_00978	FJAKHGLK_01773	HGEPAKPN_01448	ILNJBNNJ_00885	DAHMPNPP_01766	LIFCBJAK_03700	FHEHPHHC_03568	DKFKFDJM_00350	MGIKKLBD_03853	ADADMPLM_00500	AGFLKIAC_00848	PMNNKGMJ_03838	BIHPDDHI_03778	EMIKNDEL_04302	PGKGDCFD_03664	ADJANAFG_00464	FNHMGJIK_02519
oppB		Oligopeptide transport system permease protein OppB	61	61	1	467	14645				920	920	920	FGBPADJH_03356	HODMNFEL_03666	GGBLKGLM_01374	EMEBBHPK_01431	CFLMFKHF_03179	LPPGFCCH_00101	AMPOJNKJ_02253	PMIECDFE_02150	HMDBJOFL_03139	KCJNLABC_01422	EDNHKMOF_02615	KLEDOLAC_01678	LLGMMCOL_02943	IAOLGGFO_03701	OGAKENFA_00506	IBKININP_03335	JJOIIOPK_02113	NOHBGNMO_00064	IMGBALCJ_02171	CMHIEBDP_02182	FJAKHGLK_02437	HGEPAKPN_02296	ILNJBNNJ_02389	DAHMPNPP_02477	LIFCBJAK_01508	FHEHPHHC_02169	DKFKFDJM_02291	MGIKKLBD_02725	ADADMPLM_01279	AGFLKIAC_00010	PMNNKGMJ_00506	BIHPDDHI_00183	EMIKNDEL_02041	PGKGDCFD_02304	ADJANAFG_02181	FNHMGJIK_00010
rplA		50S ribosomal protein L1	61	61	1	467	18530				701	701	701	FGBPADJH_00086	HODMNFEL_00110	GGBLKGLM_00123	EMEBBHPK_02369	CFLMFKHF_00298	LPPGFCCH_01951	AMPOJNKJ_02194	PMIECDFE_01926	HMDBJOFL_02019	KCJNLABC_02405	EDNHKMOF_03198	KLEDOLAC_02665	LLGMMCOL_02640	IAOLGGFO_02121	OGAKENFA_01916	IBKININP_00259	JJOIIOPK_02675	NOHBGNMO_01433	IMGBALCJ_02156	CMHIEBDP_01825	FJAKHGLK_02306	HGEPAKPN_02643	ILNJBNNJ_01878	DAHMPNPP_02302	LIFCBJAK_02022	FHEHPHHC_01731	DKFKFDJM_02244	MGIKKLBD_01846	ADADMPLM_02233	AGFLKIAC_01962	PMNNKGMJ_01866	BIHPDDHI_02172	EMIKNDEL_00364	PGKGDCFD_02130	ADJANAFG_02263	FNHMGJIK_02585
uvrA		UvrABC system protein A	61	61	1	467	13328				2831	2831	2831	FGBPADJH_01315	HODMNFEL_01475	GGBLKGLM_02286	EMEBBHPK_01851	CFLMFKHF_00334	LPPGFCCH_00899	AMPOJNKJ_02560	PMIECDFE_02933	HMDBJOFL_02348	KCJNLABC_01875	EDNHKMOF_01907	KLEDOLAC_01628	LLGMMCOL_01832	IAOLGGFO_01922	OGAKENFA_01160	IBKININP_00269	JJOIIOPK_01162	NOHBGNMO_00906	IMGBALCJ_02914	CMHIEBDP_00585	FJAKHGLK_03796	HGEPAKPN_01806	ILNJBNNJ_00684	DAHMPNPP_03748	LIFCBJAK_01597	FHEHPHHC_01039	DKFKFDJM_02817	MGIKKLBD_01910	ADADMPLM_02763	AGFLKIAC_01093	PMNNKGMJ_02014	BIHPDDHI_02719	EMIKNDEL_03795	PGKGDCFD_02015	ADJANAFG_01177	FNHMGJIK_00215
tgt		Queuine tRNA-ribosyltransferase	61	61	1	467	10297				1124	1124	1124	FGBPADJH_02568	HODMNFEL_00841	GGBLKGLM_00045	EMEBBHPK_02646	CFLMFKHF_02430	LPPGFCCH_03527	AMPOJNKJ_00196	PMIECDFE_00153	HMDBJOFL_00703	KCJNLABC_02674	EDNHKMOF_00411	KLEDOLAC_03129	LLGMMCOL_00098	IAOLGGFO_02257	OGAKENFA_02657	IBKININP_02494	JJOIIOPK_02559	NOHBGNMO_00501	IMGBALCJ_01299	CMHIEBDP_03047	FJAKHGLK_00493	HGEPAKPN_00114	ILNJBNNJ_03058	DAHMPNPP_00479	LIFCBJAK_02998	FHEHPHHC_03052	DKFKFDJM_02956	MGIKKLBD_03495	ADADMPLM_03373	AGFLKIAC_00890	PMNNKGMJ_03412	BIHPDDHI_02443	EMIKNDEL_00907	PGKGDCFD_03909	ADJANAFG_00103	FNHMGJIK_02459
fliS		Flagellar secretion chaperone FliS	61	61	1	467	14244				410	410	410	FGBPADJH_00560	HODMNFEL_00324	GGBLKGLM_03743	EMEBBHPK_02439	CFLMFKHF_00398	LPPGFCCH_01781	AMPOJNKJ_02989	PMIECDFE_02599	HMDBJOFL_02592	KCJNLABC_02511	EDNHKMOF_01399	KLEDOLAC_03254	LLGMMCOL_01887	IAOLGGFO_03307	OGAKENFA_01481	IBKININP_00381	JJOIIOPK_02858	NOHBGNMO_03708	IMGBALCJ_00394	CMHIEBDP_00816	FJAKHGLK_00461	HGEPAKPN_03624	ILNJBNNJ_03631	DAHMPNPP_00447	LIFCBJAK_02397	FHEHPHHC_01723	DKFKFDJM_01794	MGIKKLBD_01933	ADADMPLM_01870	AGFLKIAC_02336	PMNNKGMJ_01085	BIHPDDHI_00462	EMIKNDEL_02681	PGKGDCFD_00942	ADJANAFG_03274	FNHMGJIK_03753
group_20819		hypothetical protein	61	61	1	467	11214				1580	1580	1580	FGBPADJH_02077	HODMNFEL_02823	GGBLKGLM_00568	EMEBBHPK_02154	CFLMFKHF_01284	LPPGFCCH_03002	AMPOJNKJ_02874	PMIECDFE_04246	HMDBJOFL_02148	KCJNLABC_02133	EDNHKMOF_00107	KLEDOLAC_00576	LLGMMCOL_04456	IAOLGGFO_00201	OGAKENFA_02054	IBKININP_00846	JJOIIOPK_01661	NOHBGNMO_02366	IMGBALCJ_03156	CMHIEBDP_01549	FJAKHGLK_00218	HGEPAKPN_00867	ILNJBNNJ_01454	DAHMPNPP_00205	LIFCBJAK_00211	FHEHPHHC_01883	DKFKFDJM_03236	MGIKKLBD_00207	ADADMPLM_03168	AGFLKIAC_01412	PMNNKGMJ_02746	BIHPDDHI_02855	EMIKNDEL_03122	PGKGDCFD_01557	ADJANAFG_03495	FNHMGJIK_01137
group_20820		hypothetical protein	61	61	1	467	17485				347	347	347	FGBPADJH_03928	HODMNFEL_01875	GGBLKGLM_01873	EMEBBHPK_00051	CFLMFKHF_02817	LPPGFCCH_02209	AMPOJNKJ_00073	PMIECDFE_03197	HMDBJOFL_00132	KCJNLABC_00123	EDNHKMOF_00681	KLEDOLAC_00035	LLGMMCOL_01372	IAOLGGFO_02709	OGAKENFA_01694	IBKININP_02940	JJOIIOPK_01311	NOHBGNMO_02142	IMGBALCJ_00073	CMHIEBDP_03323	FJAKHGLK_02211	HGEPAKPN_01870	ILNJBNNJ_03297	DAHMPNPP_02208	LIFCBJAK_01280	FHEHPHHC_01526	DKFKFDJM_00073	MGIKKLBD_00530	ADADMPLM_00073	AGFLKIAC_03127	PMNNKGMJ_01738	BIHPDDHI_03366	EMIKNDEL_04086	PGKGDCFD_02884	ADJANAFG_02677	FNHMGJIK_01832
gltI		Glutamate/aspartate import solute-binding protein	61	61	1	467	11533				887	887	887	FGBPADJH_02951	HODMNFEL_01157	GGBLKGLM_02780	EMEBBHPK_03659	CFLMFKHF_01631	LPPGFCCH_00988	AMPOJNKJ_03695	PMIECDFE_04032	HMDBJOFL_00950	KCJNLABC_03800	EDNHKMOF_01256	KLEDOLAC_02833	LLGMMCOL_04201	IAOLGGFO_00046	OGAKENFA_03035	IBKININP_01367	JJOIIOPK_03561	NOHBGNMO_00775	IMGBALCJ_03431	CMHIEBDP_00679	FJAKHGLK_00998	HGEPAKPN_00746	ILNJBNNJ_01283	DAHMPNPP_00963	LIFCBJAK_00046	FHEHPHHC_03375	DKFKFDJM_03781	MGIKKLBD_00046	ADADMPLM_03796	AGFLKIAC_01569	PMNNKGMJ_02907	BIHPDDHI_03012	EMIKNDEL_03291	PGKGDCFD_01388	ADJANAFG_03906	FNHMGJIK_02355
slyA		Transcriptional regulator SlyA	61	61	1	467	1164				437	437	437	FGBPADJH_03029	HODMNFEL_00031	GGBLKGLM_00966	EMEBBHPK_01926	CFLMFKHF_03250	LPPGFCCH_00030	AMPOJNKJ_02931	PMIECDFE_01022	HMDBJOFL_01760	KCJNLABC_01955	EDNHKMOF_01603	KLEDOLAC_01314	LLGMMCOL_04011	IAOLGGFO_02449	OGAKENFA_00435	IBKININP_03406	JJOIIOPK_01941	NOHBGNMO_00132	IMGBALCJ_03236	CMHIEBDP_02111	FJAKHGLK_03712	HGEPAKPN_02132	ILNJBNNJ_02460	DAHMPNPP_03977	LIFCBJAK_01438	FHEHPHHC_02240	DKFKFDJM_03317	MGIKKLBD_02667	ADADMPLM_03249	AGFLKIAC_00083	PMNNKGMJ_00435	BIHPDDHI_00241	EMIKNDEL_02734	PGKGDCFD_02234	ADJANAFG_00548	FNHMGJIK_00081
asnC		Regulatory protein AsnC	61	61	1	467	3213				461	461	461	FGBPADJH_02304	HODMNFEL_02311	GGBLKGLM_02461	EMEBBHPK_02910	CFLMFKHF_03287	LPPGFCCH_01147	AMPOJNKJ_02508	PMIECDFE_02451	HMDBJOFL_03481	KCJNLABC_02992	EDNHKMOF_03419	KLEDOLAC_03367	LLGMMCOL_03064	IAOLGGFO_01601	OGAKENFA_03116	IBKININP_03491	JJOIIOPK_02846	NOHBGNMO_02764	IMGBALCJ_02752	CMHIEBDP_02443	FJAKHGLK_03898	HGEPAKPN_01580	ILNJBNNJ_02081	DAHMPNPP_03890	LIFCBJAK_03571	FHEHPHHC_03432	DKFKFDJM_02784	MGIKKLBD_03994	ADADMPLM_02710	AGFLKIAC_01671	PMNNKGMJ_03706	BIHPDDHI_03649	EMIKNDEL_00030	PGKGDCFD_03805	ADJANAFG_01060	FNHMGJIK_04027
rpoD		RNA polymerase sigma factor RpoD	61	61	1	467	18902				1850	1850	1850	FGBPADJH_02804	HODMNFEL_00541	GGBLKGLM_02274	EMEBBHPK_01742	CFLMFKHF_01064	LPPGFCCH_00382	AMPOJNKJ_01482	PMIECDFE_01477	HMDBJOFL_00892	KCJNLABC_01627	EDNHKMOF_01805	KLEDOLAC_00640	LLGMMCOL_03334	IAOLGGFO_03589	OGAKENFA_02362	IBKININP_00666	JJOIIOPK_02667	NOHBGNMO_01382	IMGBALCJ_00502	CMHIEBDP_03684	FJAKHGLK_00081	HGEPAKPN_02270	ILNJBNNJ_03782	DAHMPNPP_00081	LIFCBJAK_02671	FHEHPHHC_02595	DKFKFDJM_01166	MGIKKLBD_02246	ADADMPLM_01912	AGFLKIAC_03944	PMNNKGMJ_02356	BIHPDDHI_00373	EMIKNDEL_00595	PGKGDCFD_00829	ADJANAFG_01271	FNHMGJIK_03380
dnaQ		DNA polymerase III subunit epsilon	61	61	1	467	9414				749	749	749	FGBPADJH_04055	HODMNFEL_03499	GGBLKGLM_01094	EMEBBHPK_02495	CFLMFKHF_00139	LPPGFCCH_01578	AMPOJNKJ_02490	PMIECDFE_01754	HMDBJOFL_02400	KCJNLABC_02543	EDNHKMOF_02921	KLEDOLAC_03937	LLGMMCOL_02663	IAOLGGFO_00608	OGAKENFA_01230	IBKININP_04511	JJOIIOPK_02768	NOHBGNMO_01217	IMGBALCJ_02461	CMHIEBDP_00022	FJAKHGLK_03107	HGEPAKPN_00355	ILNJBNNJ_00029	DAHMPNPP_03107	LIFCBJAK_02111	FHEHPHHC_02936	DKFKFDJM_01383	MGIKKLBD_02002	ADADMPLM_01470	AGFLKIAC_02524	PMNNKGMJ_03914	BIHPDDHI_02049	EMIKNDEL_01318	PGKGDCFD_03570	ADJANAFG_02395	FNHMGJIK_03147
atpD		ATP synthase subunit beta	61	61	1	467	3224				1382	1382	1382	FGBPADJH_02315	HODMNFEL_02300	GGBLKGLM_02472	EMEBBHPK_02899	CFLMFKHF_03276	LPPGFCCH_01158	AMPOJNKJ_02519	PMIECDFE_02440	HMDBJOFL_03492	KCJNLABC_02981	EDNHKMOF_03408	KLEDOLAC_03378	LLGMMCOL_03075	IAOLGGFO_01612	OGAKENFA_03127	IBKININP_03480	JJOIIOPK_02835	NOHBGNMO_02775	IMGBALCJ_02763	CMHIEBDP_02454	FJAKHGLK_03909	HGEPAKPN_01569	ILNJBNNJ_02092	DAHMPNPP_03879	LIFCBJAK_03582	FHEHPHHC_03443	DKFKFDJM_02795	MGIKKLBD_03983	ADADMPLM_02721	AGFLKIAC_01682	PMNNKGMJ_03717	BIHPDDHI_03660	EMIKNDEL_00019	PGKGDCFD_03794	ADJANAFG_01049	FNHMGJIK_04016
crp		cAMP-activated global transcriptional regulator CRP	61	61	1	467	1368				632	632	632	FGBPADJH_02883	HODMNFEL_02956	GGBLKGLM_02534	EMEBBHPK_02857	CFLMFKHF_02099	LPPGFCCH_01697	AMPOJNKJ_01299	PMIECDFE_02316	HMDBJOFL_01036	KCJNLABC_02936	EDNHKMOF_03100	KLEDOLAC_02173	LLGMMCOL_01759	IAOLGGFO_01711	OGAKENFA_01299	IBKININP_02042	JJOIIOPK_00843	NOHBGNMO_02843	IMGBALCJ_01226	CMHIEBDP_01162	FJAKHGLK_02759	HGEPAKPN_02615	ILNJBNNJ_01069	DAHMPNPP_02759	LIFCBJAK_01208	FHEHPHHC_01178	DKFKFDJM_00943	MGIKKLBD_01812	ADADMPLM_01049	AGFLKIAC_01860	PMNNKGMJ_01263	BIHPDDHI_01266	EMIKNDEL_00336	PGKGDCFD_01704	ADJANAFG_01857	FNHMGJIK_02412
coaA		Pantothenate kinase	61	61	1	467	17285				950	950	950	FGBPADJH_00138	HODMNFEL_00201	GGBLKGLM_00188	EMEBBHPK_00774	CFLMFKHF_01239	LPPGFCCH_03454	AMPOJNKJ_00304	PMIECDFE_04137	HMDBJOFL_04226	KCJNLABC_00765	EDNHKMOF_03395	KLEDOLAC_00740	LLGMMCOL_00318	IAOLGGFO_03478	OGAKENFA_02870	IBKININP_01410	JJOIIOPK_00602	NOHBGNMO_00955	IMGBALCJ_00423	CMHIEBDP_03196	FJAKHGLK_01054	HGEPAKPN_03052	ILNJBNNJ_02920	DAHMPNPP_01036	LIFCBJAK_03366	FHEHPHHC_02707	DKFKFDJM_00440	MGIKKLBD_03155	ADADMPLM_00352	AGFLKIAC_03279	PMNNKGMJ_03237	BIHPDDHI_03086	EMIKNDEL_04253	PGKGDCFD_03413	ADJANAFG_03956	FNHMGJIK_01077
trkH		Trk system potassium uptake protein TrkH	61	61	1	467	13235				1451	1451	1451	FGBPADJH_01985	HODMNFEL_01522	GGBLKGLM_02992	EMEBBHPK_01815	CFLMFKHF_03356	LPPGFCCH_00859	AMPOJNKJ_03336	PMIECDFE_02638	HMDBJOFL_03022	KCJNLABC_01839	EDNHKMOF_01946	KLEDOLAC_01589	LLGMMCOL_01796	IAOLGGFO_01960	OGAKENFA_01196	IBKININP_03527	JJOIIOPK_04184	NOHBGNMO_00867	IMGBALCJ_03562	CMHIEBDP_00545	FJAKHGLK_02851	HGEPAKPN_01770	ILNJBNNJ_00644	DAHMPNPP_02851	LIFCBJAK_02445	FHEHPHHC_01075	DKFKFDJM_03617	MGIKKLBD_02064	ADADMPLM_03601	AGFLKIAC_02496	PMNNKGMJ_02182	BIHPDDHI_02604	EMIKNDEL_03756	PGKGDCFD_01981	ADJANAFG_01141	FNHMGJIK_02846
nrdA		Ribonucleoside-diphosphate reductase 1 subunit alpha	61	61	1	467	15236				2291	2291	2291	FGBPADJH_01378	HODMNFEL_03408	GGBLKGLM_03109	EMEBBHPK_02752	CFLMFKHF_03143	LPPGFCCH_03964	AMPOJNKJ_02453	PMIECDFE_00658	HMDBJOFL_01272	KCJNLABC_02858	EDNHKMOF_03251	KLEDOLAC_01922	LLGMMCOL_02147	IAOLGGFO_03915	OGAKENFA_03594	IBKININP_03466	JJOIIOPK_02175	NOHBGNMO_02561	IMGBALCJ_02325	CMHIEBDP_01338	FJAKHGLK_04063	HGEPAKPN_02086	ILNJBNNJ_01665	DAHMPNPP_03927	LIFCBJAK_00362	FHEHPHHC_03728	DKFKFDJM_02600	MGIKKLBD_00996	ADADMPLM_02393	AGFLKIAC_02196	PMNNKGMJ_03645	BIHPDDHI_03514	EMIKNDEL_02530	PGKGDCFD_00628	ADJANAFG_00847	FNHMGJIK_02884
sdaA		L-serine dehydratase 1	61	61	1	467	886				1364	1364	1364	FGBPADJH_00228	HODMNFEL_01308	GGBLKGLM_02216	EMEBBHPK_00357	CFLMFKHF_03319	LPPGFCCH_01994	AMPOJNKJ_03910	PMIECDFE_00500	HMDBJOFL_01463	KCJNLABC_00361	EDNHKMOF_02679	KLEDOLAC_03177	LLGMMCOL_03938	IAOLGGFO_01204	OGAKENFA_00361	IBKININP_03599	JJOIIOPK_00206	NOHBGNMO_02012	IMGBALCJ_00780	CMHIEBDP_01868	FJAKHGLK_03191	HGEPAKPN_02993	ILNJBNNJ_01921	DAHMPNPP_03170	LIFCBJAK_01364	FHEHPHHC_00361	DKFKFDJM_00528	MGIKKLBD_03640	ADADMPLM_00680	AGFLKIAC_00156	PMNNKGMJ_00361	BIHPDDHI_01463	EMIKNDEL_02175	PGKGDCFD_00032	ADJANAFG_02927	FNHMGJIK_03906
wzxE		Lipid III flippase	61	61	1	467	17357				1250	1250	1250	FGBPADJH_00967	HODMNFEL_00127	GGBLKGLM_00799	EMEBBHPK_00145	CFLMFKHF_01804	LPPGFCCH_02113	AMPOJNKJ_00167	PMIECDFE_01801	HMDBJOFL_00029	KCJNLABC_00028	EDNHKMOF_00591	KLEDOLAC_02214	LLGMMCOL_01278	IAOLGGFO_01840	OGAKENFA_01785	IBKININP_01706	JJOIIOPK_01406	NOHBGNMO_01565	IMGBALCJ_00167	CMHIEBDP_03417	FJAKHGLK_02113	HGEPAKPN_01637	ILNJBNNJ_03392	DAHMPNPP_02110	LIFCBJAK_00603	FHEHPHHC_01617	DKFKFDJM_00167	MGIKKLBD_00627	ADADMPLM_00167	AGFLKIAC_03031	PMNNKGMJ_01835	BIHPDDHI_02190	EMIKNDEL_04175	PGKGDCFD_02792	ADJANAFG_02766	FNHMGJIK_02071
corC		Magnesium and cobalt efflux protein CorC	61	61	1	467	11535				902	902	902	FGBPADJH_02953	HODMNFEL_01159	GGBLKGLM_02778	EMEBBHPK_04160	CFLMFKHF_01633	LPPGFCCH_00986	AMPOJNKJ_03693	PMIECDFE_04030	HMDBJOFL_00948	KCJNLABC_04279	EDNHKMOF_01254	KLEDOLAC_02831	LLGMMCOL_04203	IAOLGGFO_00048	OGAKENFA_03033	IBKININP_01369	JJOIIOPK_02348	NOHBGNMO_00777	IMGBALCJ_03429	CMHIEBDP_00681	FJAKHGLK_00996	HGEPAKPN_00744	ILNJBNNJ_01285	DAHMPNPP_00961	LIFCBJAK_00048	FHEHPHHC_03373	DKFKFDJM_03779	MGIKKLBD_00048	ADADMPLM_03794	AGFLKIAC_01567	PMNNKGMJ_02905	BIHPDDHI_03010	EMIKNDEL_03289	PGKGDCFD_01390	ADJANAFG_03904	FNHMGJIK_02357
folE		GTP cyclohydrolase 1	61	61	1	467	11232				668	668	668	FGBPADJH_03671	HODMNFEL_02836	GGBLKGLM_00555	EMEBBHPK_02167	CFLMFKHF_01271	LPPGFCCH_03021	AMPOJNKJ_04101	PMIECDFE_03023	HMDBJOFL_02135	KCJNLABC_02146	EDNHKMOF_00120	KLEDOLAC_00563	LLGMMCOL_01180	IAOLGGFO_00184	OGAKENFA_02892	IBKININP_00859	JJOIIOPK_01564	NOHBGNMO_02545	IMGBALCJ_04258	CMHIEBDP_01567	FJAKHGLK_00231	HGEPAKPN_00854	ILNJBNNJ_01436	DAHMPNPP_00218	LIFCBJAK_00198	FHEHPHHC_03232	DKFKFDJM_04217	MGIKKLBD_00190	ADADMPLM_04232	AGFLKIAC_01429	PMNNKGMJ_02764	BIHPDDHI_02873	EMIKNDEL_03136	PGKGDCFD_01539	ADJANAFG_03508	FNHMGJIK_01124
btuD_4		Vitamin B12 import ATP-binding protein BtuD	61	61	1	467	1100				911	911	911	FGBPADJH_03649	HODMNFEL_03817	GGBLKGLM_01026	EMEBBHPK_00378	CFLMFKHF_03298	LPPGFCCH_02015	AMPOJNKJ_04222	PMIECDFE_01073	HMDBJOFL_03466	KCJNLABC_00340	EDNHKMOF_01553	KLEDOLAC_01364	LLGMMCOL_03960	IAOLGGFO_01225	OGAKENFA_00383	IBKININP_03578	JJOIIOPK_00185	NOHBGNMO_00184	IMGBALCJ_00801	CMHIEBDP_01889	FJAKHGLK_03170	HGEPAKPN_02184	ILNJBNNJ_01942	DAHMPNPP_03149	LIFCBJAK_01385	FHEHPHHC_00383	DKFKFDJM_00549	MGIKKLBD_03619	ADADMPLM_00701	AGFLKIAC_00135	PMNNKGMJ_00383	BIHPDDHI_01442	EMIKNDEL_02854	PGKGDCFD_00011	ADJANAFG_02900	FNHMGJIK_00981
gltA		Citrate synthase	61	61	1	467	11437				1283	1283	1283	FGBPADJH_03122	HODMNFEL_01218	GGBLKGLM_01491	EMEBBHPK_03750	CFLMFKHF_04257	LPPGFCCH_03096	AMPOJNKJ_04176	PMIECDFE_01338	HMDBJOFL_02062	KCJNLABC_03852	EDNHKMOF_00203	KLEDOLAC_00490	LLGMMCOL_01253	IAOLGGFO_00110	OGAKENFA_02967	IBKININP_04431	JJOIIOPK_00513	NOHBGNMO_02629	IMGBALCJ_04183	CMHIEBDP_01642	FJAKHGLK_04205	HGEPAKPN_02872	ILNJBNNJ_01361	DAHMPNPP_04201	LIFCBJAK_00122	FHEHPHHC_03307	DKFKFDJM_04292	MGIKKLBD_00113	ADADMPLM_04307	AGFLKIAC_01505	PMNNKGMJ_02840	BIHPDDHI_02949	EMIKNDEL_03228	PGKGDCFD_01463	ADJANAFG_01979	FNHMGJIK_02017
group_20904		hypothetical protein	61	61	1	467	13713				320	320	320	FGBPADJH_00334	HODMNFEL_00072	GGBLKGLM_03698	EMEBBHPK_02275	CFLMFKHF_00088	LPPGFCCH_03273	AMPOJNKJ_02773	PMIECDFE_00703	HMDBJOFL_01336	KCJNLABC_02304	EDNHKMOF_00998	KLEDOLAC_00156	LLGMMCOL_01931	IAOLGGFO_00809	OGAKENFA_00248	IBKININP_00088	JJOIIOPK_01619	NOHBGNMO_03352	IMGBALCJ_03564	CMHIEBDP_00438	FJAKHGLK_01332	HGEPAKPN_01914	ILNJBNNJ_00441	DAHMPNPP_01266	LIFCBJAK_03312	FHEHPHHC_00248	DKFKFDJM_03122	MGIKKLBD_03752	ADADMPLM_02948	AGFLKIAC_00269	PMNNKGMJ_00248	BIHPDDHI_01577	EMIKNDEL_02301	PGKGDCFD_00143	ADJANAFG_01734	FNHMGJIK_01928
adiC		Arginine/agmatine antiporter	61	61	1	467	14600				1328	1328	1328	FGBPADJH_00665	HODMNFEL_01539	GGBLKGLM_01433	EMEBBHPK_03363	CFLMFKHF_00450	LPPGFCCH_01748	AMPOJNKJ_01144	PMIECDFE_03391	HMDBJOFL_02971	KCJNLABC_03560	EDNHKMOF_02365	KLEDOLAC_04108	LLGMMCOL_04051	IAOLGGFO_01888	OGAKENFA_01000	IBKININP_00444	JJOIIOPK_03563	NOHBGNMO_01270	IMGBALCJ_00881	CMHIEBDP_01210	FJAKHGLK_03839	HGEPAKPN_03632	ILNJBNNJ_01118	DAHMPNPP_03791	LIFCBJAK_01664	FHEHPHHC_00893	DKFKFDJM_00649	MGIKKLBD_03005	ADADMPLM_00786	AGFLKIAC_01636	PMNNKGMJ_01212	BIHPDDHI_02087	EMIKNDEL_02109	PGKGDCFD_01009	ADJANAFG_00584	FNHMGJIK_01543
rpsH		30S ribosomal protein S8	61	61	1	467	17305				392	392	392	FGBPADJH_00115	HODMNFEL_00179	GGBLKGLM_00165	EMEBBHPK_03512	CFLMFKHF_03634	LPPGFCCH_02811	AMPOJNKJ_03363	PMIECDFE_02992	HMDBJOFL_03110	KCJNLABC_03624	EDNHKMOF_03372	KLEDOLAC_03724	LLGMMCOL_03449	IAOLGGFO_02539	OGAKENFA_02143	IBKININP_03897	JJOIIOPK_03281	NOHBGNMO_02928	IMGBALCJ_03517	CMHIEBDP_02535	FJAKHGLK_03510	HGEPAKPN_03029	ILNJBNNJ_02522	DAHMPNPP_03489	LIFCBJAK_02534	FHEHPHHC_01946	DKFKFDJM_03572	MGIKKLBD_02506	ADADMPLM_03556	AGFLKIAC_02558	PMNNKGMJ_02249	BIHPDDHI_02651	EMIKNDEL_04230	PGKGDCFD_02737	ADJANAFG_03001	FNHMGJIK_03540
rpoA		DNA-directed RNA polymerase subunit alpha	61	61	1	467	17316				989	989	989	FGBPADJH_00104	HODMNFEL_00168	GGBLKGLM_00154	EMEBBHPK_03523	CFLMFKHF_03645	LPPGFCCH_02822	AMPOJNKJ_03352	PMIECDFE_02981	HMDBJOFL_03099	KCJNLABC_03635	EDNHKMOF_03361	KLEDOLAC_03713	LLGMMCOL_03438	IAOLGGFO_02550	OGAKENFA_02154	IBKININP_03908	JJOIIOPK_03292	NOHBGNMO_02939	IMGBALCJ_03528	CMHIEBDP_02546	FJAKHGLK_03521	HGEPAKPN_03018	ILNJBNNJ_02533	DAHMPNPP_03500	LIFCBJAK_02545	FHEHPHHC_01957	DKFKFDJM_03583	MGIKKLBD_02517	ADADMPLM_03567	AGFLKIAC_02569	PMNNKGMJ_02260	BIHPDDHI_02662	EMIKNDEL_04219	PGKGDCFD_02748	ADJANAFG_02990	FNHMGJIK_03551
rpoB		DNA-directed RNA polymerase subunit beta	61	61	1	467	18534				4028	4028	4028	FGBPADJH_00082	HODMNFEL_00106	GGBLKGLM_00119	EMEBBHPK_02373	CFLMFKHF_00302	LPPGFCCH_01955	AMPOJNKJ_02190	PMIECDFE_01922	HMDBJOFL_02015	KCJNLABC_02409	EDNHKMOF_03202	KLEDOLAC_02669	LLGMMCOL_02636	IAOLGGFO_02125	OGAKENFA_01920	IBKININP_00263	JJOIIOPK_02679	NOHBGNMO_01429	IMGBALCJ_02152	CMHIEBDP_01829	FJAKHGLK_02310	HGEPAKPN_02647	ILNJBNNJ_01882	DAHMPNPP_02306	LIFCBJAK_02026	FHEHPHHC_01735	DKFKFDJM_02248	MGIKKLBD_01850	ADADMPLM_02237	AGFLKIAC_01966	PMNNKGMJ_01870	BIHPDDHI_02168	EMIKNDEL_00368	PGKGDCFD_02134	ADJANAFG_02259	FNHMGJIK_02589
sucD_1		Succinate--CoA ligase [ADP-forming] subunit alpha	61	61	1	467	11424				875	875	875	FGBPADJH_03131	HODMNFEL_01227	GGBLKGLM_01500	EMEBBHPK_03759	CFLMFKHF_04248	LPPGFCCH_03087	AMPOJNKJ_04167	PMIECDFE_01347	HMDBJOFL_02071	KCJNLABC_03861	EDNHKMOF_00194	KLEDOLAC_00499	LLGMMCOL_01244	IAOLGGFO_00119	OGAKENFA_02958	IBKININP_04422	JJOIIOPK_00522	NOHBGNMO_02620	IMGBALCJ_04192	CMHIEBDP_01633	FJAKHGLK_04196	HGEPAKPN_02863	ILNJBNNJ_01370	DAHMPNPP_04192	LIFCBJAK_00131	FHEHPHHC_03298	DKFKFDJM_04283	MGIKKLBD_00122	ADADMPLM_04298	AGFLKIAC_01496	PMNNKGMJ_02831	BIHPDDHI_02940	EMIKNDEL_03219	PGKGDCFD_01472	ADJANAFG_01970	FNHMGJIK_02026
nuoF		NADH-quinone oxidoreductase subunit F	61	61	1	467	13483				1364	1364	1364	FGBPADJH_04032	HODMNFEL_02518	GGBLKGLM_00873	EMEBBHPK_04250	CFLMFKHF_00048	LPPGFCCH_03312	AMPOJNKJ_01202	PMIECDFE_00971	HMDBJOFL_03233	KCJNLABC_04353	EDNHKMOF_01041	KLEDOLAC_03615	LLGMMCOL_00283	IAOLGGFO_01325	OGAKENFA_00209	IBKININP_00048	JJOIIOPK_03028	NOHBGNMO_03583	IMGBALCJ_01042	CMHIEBDP_00399	FJAKHGLK_01293	HGEPAKPN_01177	ILNJBNNJ_00402	DAHMPNPP_01305	LIFCBJAK_03273	FHEHPHHC_00209	DKFKFDJM_01090	MGIKKLBD_01149	ADADMPLM_01327	AGFLKIAC_00308	PMNNKGMJ_00209	BIHPDDHI_01616	EMIKNDEL_02915	PGKGDCFD_00182	ADJANAFG_04080	FNHMGJIK_01449
pyrH		Uridylate kinase	61	61	1	467	16562				728	728	728	FGBPADJH_00876	HODMNFEL_01051	GGBLKGLM_02845	EMEBBHPK_03060	CFLMFKHF_02612	LPPGFCCH_03797	AMPOJNKJ_03407	PMIECDFE_00323	HMDBJOFL_00269	KCJNLABC_03124	EDNHKMOF_01468	KLEDOLAC_03009	LLGMMCOL_00432	IAOLGGFO_01006	OGAKENFA_01977	IBKININP_02789	JJOIIOPK_03385	NOHBGNMO_03284	IMGBALCJ_02875	CMHIEBDP_03498	FJAKHGLK_02418	HGEPAKPN_00821	ILNJBNNJ_03458	DAHMPNPP_02414	LIFCBJAK_03834	FHEHPHHC_01307	DKFKFDJM_02893	MGIKKLBD_03231	ADADMPLM_02879	AGFLKIAC_03801	PMNNKGMJ_01526	BIHPDDHI_03846	EMIKNDEL_03853	PGKGDCFD_00439	ADJANAFG_00690	FNHMGJIK_03001
clpX		ATP-dependent Clp protease ATP-binding subunit ClpX	61	61	1	467	10342				1271	1271	1271	FGBPADJH_02530	HODMNFEL_00803	GGBLKGLM_03412	EMEBBHPK_00813	CFLMFKHF_02684	LPPGFCCH_03564	AMPOJNKJ_00234	PMIECDFE_00190	HMDBJOFL_00740	KCJNLABC_00661	EDNHKMOF_02060	KLEDOLAC_04267	LLGMMCOL_00061	IAOLGGFO_02220	OGAKENFA_02694	IBKININP_02829	JJOIIOPK_00393	NOHBGNMO_00463	IMGBALCJ_01337	CMHIEBDP_03010	FJAKHGLK_00902	HGEPAKPN_00151	ILNJBNNJ_03095	DAHMPNPP_00871	LIFCBJAK_03035	FHEHPHHC_03089	DKFKFDJM_02994	MGIKKLBD_03532	ADADMPLM_03411	AGFLKIAC_00927	PMNNKGMJ_03375	BIHPDDHI_02480	EMIKNDEL_00868	PGKGDCFD_03946	ADJANAFG_00066	FNHMGJIK_00370
atpC		ATP synthase epsilon chain	61	61	1	467	3225				422	422	422	FGBPADJH_02316	HODMNFEL_02299	GGBLKGLM_02473	EMEBBHPK_02898	CFLMFKHF_03275	LPPGFCCH_01159	AMPOJNKJ_02520	PMIECDFE_02439	HMDBJOFL_03493	KCJNLABC_02980	EDNHKMOF_03407	KLEDOLAC_03379	LLGMMCOL_03076	IAOLGGFO_01613	OGAKENFA_03128	IBKININP_03479	JJOIIOPK_02834	NOHBGNMO_02776	IMGBALCJ_02764	CMHIEBDP_02455	FJAKHGLK_03910	HGEPAKPN_01568	ILNJBNNJ_02093	DAHMPNPP_03878	LIFCBJAK_03583	FHEHPHHC_03444	DKFKFDJM_02796	MGIKKLBD_03982	ADADMPLM_02722	AGFLKIAC_01683	PMNNKGMJ_03718	BIHPDDHI_03661	EMIKNDEL_00018	PGKGDCFD_03793	ADJANAFG_01048	FNHMGJIK_04015
rpoC		DNA-directed RNA polymerase subunit beta'	61	61	1	467	18535				4226	4226	4226	FGBPADJH_00081	HODMNFEL_00105	GGBLKGLM_00118	EMEBBHPK_02374	CFLMFKHF_00303	LPPGFCCH_01956	AMPOJNKJ_02189	PMIECDFE_01921	HMDBJOFL_02014	KCJNLABC_02410	EDNHKMOF_03203	KLEDOLAC_02670	LLGMMCOL_02635	IAOLGGFO_02126	OGAKENFA_01921	IBKININP_00264	JJOIIOPK_02680	NOHBGNMO_01428	IMGBALCJ_02151	CMHIEBDP_01830	FJAKHGLK_02311	HGEPAKPN_02648	ILNJBNNJ_01883	DAHMPNPP_02307	LIFCBJAK_02027	FHEHPHHC_01736	DKFKFDJM_02249	MGIKKLBD_01851	ADADMPLM_02238	AGFLKIAC_01967	PMNNKGMJ_01871	BIHPDDHI_02167	EMIKNDEL_00369	PGKGDCFD_02135	ADJANAFG_02258	FNHMGJIK_02590
nuoK		NADH-quinone oxidoreductase subunit K	61	61	1	467	13488				302	302	302	FGBPADJH_04037	HODMNFEL_02523	GGBLKGLM_00868	EMEBBHPK_04245	CFLMFKHF_00053	LPPGFCCH_03307	AMPOJNKJ_01197	PMIECDFE_00976	HMDBJOFL_03228	KCJNLABC_04348	EDNHKMOF_01036	KLEDOLAC_03610	LLGMMCOL_00288	IAOLGGFO_01320	OGAKENFA_00214	IBKININP_00053	JJOIIOPK_03023	NOHBGNMO_03578	IMGBALCJ_01037	CMHIEBDP_00404	FJAKHGLK_01298	HGEPAKPN_01172	ILNJBNNJ_00407	DAHMPNPP_01300	LIFCBJAK_03278	FHEHPHHC_00214	DKFKFDJM_01085	MGIKKLBD_01154	ADADMPLM_01322	AGFLKIAC_00303	PMNNKGMJ_00214	BIHPDDHI_01611	EMIKNDEL_02920	PGKGDCFD_00177	ADJANAFG_04075	FNHMGJIK_01454
lysS		Lysine--tRNA ligase	61	61	1	467	18167				1514	1514	1514	FGBPADJH_01959	HODMNFEL_01678	GGBLKGLM_01986	EMEBBHPK_03459	CFLMFKHF_03769	LPPGFCCH_02607	AMPOJNKJ_02293	PMIECDFE_01989	HMDBJOFL_02247	KCJNLABC_03546	EDNHKMOF_03917	KLEDOLAC_02734	LLGMMCOL_03019	IAOLGGFO_03011	OGAKENFA_00712	IBKININP_04020	JJOIIOPK_00126	NOHBGNMO_01949	IMGBALCJ_02390	CMHIEBDP_02663	FJAKHGLK_03357	HGEPAKPN_00401	ILNJBNNJ_02663	DAHMPNPP_03372	LIFCBJAK_02360	FHEHPHHC_00553	DKFKFDJM_02744	MGIKKLBD_01593	ADADMPLM_02693	AGFLKIAC_03566	PMNNKGMJ_03093	BIHPDDHI_03199	EMIKNDEL_03563	PGKGDCFD_03146	ADJANAFG_02024	FNHMGJIK_02402
nfuA		Fe/S biogenesis protein NfuA	61	61	1	467	3801				575	575	575	FGBPADJH_02624	HODMNFEL_03014	GGBLKGLM_03484	EMEBBHPK_03159	CFLMFKHF_03603	LPPGFCCH_02464	AMPOJNKJ_00942	PMIECDFE_01962	HMDBJOFL_01720	KCJNLABC_03269	EDNHKMOF_00319	KLEDOLAC_02107	LLGMMCOL_02781	IAOLGGFO_00738	OGAKENFA_03736	IBKININP_03769	JJOIIOPK_03153	NOHBGNMO_03219	IMGBALCJ_01617	CMHIEBDP_01751	FJAKHGLK_02946	HGEPAKPN_00597	ILNJBNNJ_01212	DAHMPNPP_02946	LIFCBJAK_01850	FHEHPHHC_00509	DKFKFDJM_01453	MGIKKLBD_00760	ADADMPLM_01533	AGFLKIAC_00492	PMNNKGMJ_01936	BIHPDDHI_02230	EMIKNDEL_00300	PGKGDCFD_01946	ADJANAFG_03667	FNHMGJIK_03483
hslU		ATP-dependent protease ATPase subunit HslU	61	61	1	467	17255				1331	1331	1331	FGBPADJH_00718	HODMNFEL_02639	GGBLKGLM_03591	EMEBBHPK_03975	CFLMFKHF_01487	LPPGFCCH_00744	AMPOJNKJ_02708	PMIECDFE_03600	HMDBJOFL_03626	KCJNLABC_04083	EDNHKMOF_01182	KLEDOLAC_00841	LLGMMCOL_02370	IAOLGGFO_00955	OGAKENFA_03267	IBKININP_01516	JJOIIOPK_03980	NOHBGNMO_00633	IMGBALCJ_00595	CMHIEBDP_00993	FJAKHGLK_01788	HGEPAKPN_01433	ILNJBNNJ_00900	DAHMPNPP_01781	LIFCBJAK_03715	FHEHPHHC_03583	DKFKFDJM_00335	MGIKKLBD_03838	ADADMPLM_00485	AGFLKIAC_00863	PMNNKGMJ_03853	BIHPDDHI_03793	EMIKNDEL_04287	PGKGDCFD_03649	ADJANAFG_00479	FNHMGJIK_02504
fliZ		Regulator of sigma S factor FliZ	61	61	1	467	14237				512	512	512	FGBPADJH_00564	HODMNFEL_00320	GGBLKGLM_03747	EMEBBHPK_02443	CFLMFKHF_00394	LPPGFCCH_01777	AMPOJNKJ_02985	PMIECDFE_02595	HMDBJOFL_02596	KCJNLABC_02507	EDNHKMOF_01395	KLEDOLAC_03250	LLGMMCOL_01883	IAOLGGFO_03311	OGAKENFA_01477	IBKININP_00377	JJOIIOPK_02854	NOHBGNMO_03704	IMGBALCJ_00390	CMHIEBDP_00820	FJAKHGLK_00457	HGEPAKPN_03620	ILNJBNNJ_03635	DAHMPNPP_00443	LIFCBJAK_02401	FHEHPHHC_01719	DKFKFDJM_01790	MGIKKLBD_01937	ADADMPLM_01866	AGFLKIAC_02340	PMNNKGMJ_01089	BIHPDDHI_00466	EMIKNDEL_02677	PGKGDCFD_00938	ADJANAFG_03270	FNHMGJIK_03749
flhD		Flagellar transcriptional regulator FlhD	61	61	1	467	16346				350	350	350	FGBPADJH_04080	HODMNFEL_03153	GGBLKGLM_00458	EMEBBHPK_03480	CFLMFKHF_04288	LPPGFCCH_03918	AMPOJNKJ_02343	PMIECDFE_01709	HMDBJOFL_01144	KCJNLABC_03592	EDNHKMOF_03037	KLEDOLAC_02561	LLGMMCOL_00515	IAOLGGFO_03870	OGAKENFA_03548	IBKININP_04442	JJOIIOPK_02516	NOHBGNMO_02100	IMGBALCJ_01819	CMHIEBDP_01292	FJAKHGLK_01837	HGEPAKPN_03286	ILNJBNNJ_01711	DAHMPNPP_01831	LIFCBJAK_00407	FHEHPHHC_03682	DKFKFDJM_02066	MGIKKLBD_01042	ADADMPLM_02111	AGFLKIAC_02240	PMNNKGMJ_03600	BIHPDDHI_01098	EMIKNDEL_02448	PGKGDCFD_00583	ADJANAFG_04027	FNHMGJIK_02793
ilvE		Branched-chain-amino-acid aminotransferase	61	61	1	467	17335				926	929	926	FGBPADJH_00947	HODMNFEL_00147	GGBLKGLM_00132	EMEBBHPK_00165	CFLMFKHF_01785	LPPGFCCH_02093	AMPOJNKJ_00187	PMIECDFE_01821	HMDBJOFL_00009	KCJNLABC_00008	EDNHKMOF_00571	KLEDOLAC_02234	LLGMMCOL_03872	IAOLGGFO_01860	OGAKENFA_01805	IBKININP_01726	JJOIIOPK_01426	NOHBGNMO_01584	IMGBALCJ_00187	CMHIEBDP_03437	FJAKHGLK_02132	HGEPAKPN_01656	ILNJBNNJ_03412	DAHMPNPP_02129	LIFCBJAK_00622	FHEHPHHC_01637	DKFKFDJM_00187	MGIKKLBD_00646	ADADMPLM_00187	AGFLKIAC_03011	PMNNKGMJ_01855	BIHPDDHI_02210	EMIKNDEL_04194	PGKGDCFD_02773	ADJANAFG_02786	FNHMGJIK_02091
gltK		Glutamate/aspartate import permease protein GltK	61	61	1	467	11531				674	674	674	FGBPADJH_02949	HODMNFEL_01155	GGBLKGLM_02782	EMEBBHPK_03661	CFLMFKHF_01629	LPPGFCCH_00990	AMPOJNKJ_03697	PMIECDFE_04034	HMDBJOFL_00952	KCJNLABC_03798	EDNHKMOF_01258	KLEDOLAC_02835	LLGMMCOL_04199	IAOLGGFO_00044	OGAKENFA_03037	IBKININP_01365	JJOIIOPK_03559	NOHBGNMO_00773	IMGBALCJ_03433	CMHIEBDP_00677	FJAKHGLK_01000	HGEPAKPN_00748	ILNJBNNJ_01281	DAHMPNPP_00965	LIFCBJAK_00044	FHEHPHHC_03377	DKFKFDJM_03783	MGIKKLBD_00044	ADADMPLM_03798	AGFLKIAC_01571	PMNNKGMJ_02909	BIHPDDHI_03014	EMIKNDEL_03293	PGKGDCFD_01386	ADJANAFG_03908	FNHMGJIK_02353
sucC		Succinate--CoA ligase [ADP-forming] subunit beta	61	61	1	467	11425				1166	1166	1166	FGBPADJH_03130	HODMNFEL_01226	GGBLKGLM_01499	EMEBBHPK_03758	CFLMFKHF_04249	LPPGFCCH_03088	AMPOJNKJ_04168	PMIECDFE_01346	HMDBJOFL_02070	KCJNLABC_03860	EDNHKMOF_00195	KLEDOLAC_00498	LLGMMCOL_01245	IAOLGGFO_00118	OGAKENFA_02959	IBKININP_04423	JJOIIOPK_00521	NOHBGNMO_02621	IMGBALCJ_04191	CMHIEBDP_01634	FJAKHGLK_04197	HGEPAKPN_02864	ILNJBNNJ_01369	DAHMPNPP_04193	LIFCBJAK_00130	FHEHPHHC_03299	DKFKFDJM_04284	MGIKKLBD_00121	ADADMPLM_04299	AGFLKIAC_01497	PMNNKGMJ_02832	BIHPDDHI_02941	EMIKNDEL_03220	PGKGDCFD_01471	ADJANAFG_01971	FNHMGJIK_02025
dnaK		Chaperone protein DnaK	61	61	1	467	10207				1904	1904	1904	FGBPADJH_00820	HODMNFEL_03946	GGBLKGLM_03059	EMEBBHPK_02704	CFLMFKHF_04134	LPPGFCCH_03479	AMPOJNKJ_00994	PMIECDFE_00097	HMDBJOFL_04122	KCJNLABC_02732	EDNHKMOF_00470	KLEDOLAC_02975	LLGMMCOL_00148	IAOLGGFO_02309	OGAKENFA_02599	IBKININP_04340	JJOIIOPK_00658	NOHBGNMO_03099	IMGBALCJ_03680	CMHIEBDP_03095	FJAKHGLK_01139	HGEPAKPN_00049	ILNJBNNJ_03010	DAHMPNPP_01116	LIFCBJAK_02944	FHEHPHHC_02994	DKFKFDJM_00199	MGIKKLBD_03434	ADADMPLM_00361	AGFLKIAC_01285	PMNNKGMJ_03470	BIHPDDHI_02391	EMIKNDEL_00988	PGKGDCFD_03859	ADJANAFG_00157	FNHMGJIK_04201
ytfP		Gamma-glutamylcyclotransferase family protein YtfP	61	61	1	467	17474				347	347	347	FGBPADJH_03935	HODMNFEL_01900	GGBLKGLM_01682	EMEBBHPK_00058	CFLMFKHF_02824	LPPGFCCH_02202	AMPOJNKJ_00080	PMIECDFE_03190	HMDBJOFL_00125	KCJNLABC_00116	EDNHKMOF_00674	KLEDOLAC_00028	LLGMMCOL_01362	IAOLGGFO_02702	OGAKENFA_01701	IBKININP_02947	JJOIIOPK_01318	NOHBGNMO_02316	IMGBALCJ_00080	CMHIEBDP_03330	FJAKHGLK_02204	HGEPAKPN_01863	ILNJBNNJ_03304	DAHMPNPP_02201	LIFCBJAK_01287	FHEHPHHC_01533	DKFKFDJM_00080	MGIKKLBD_00537	ADADMPLM_00080	AGFLKIAC_03120	PMNNKGMJ_01745	BIHPDDHI_03359	EMIKNDEL_04093	PGKGDCFD_02877	ADJANAFG_02684	FNHMGJIK_01839
rplD		50S ribosomal protein L4	61	61	1	467	17292				605	605	605	FGBPADJH_00128	HODMNFEL_00192	GGBLKGLM_00178	EMEBBHPK_03499	CFLMFKHF_03621	LPPGFCCH_02798	AMPOJNKJ_03376	PMIECDFE_03005	HMDBJOFL_03123	KCJNLABC_03611	EDNHKMOF_03385	KLEDOLAC_03737	LLGMMCOL_03462	IAOLGGFO_02526	OGAKENFA_02130	IBKININP_03884	JJOIIOPK_03268	NOHBGNMO_02915	IMGBALCJ_03504	CMHIEBDP_02522	FJAKHGLK_03497	HGEPAKPN_03042	ILNJBNNJ_02509	DAHMPNPP_03476	LIFCBJAK_02521	FHEHPHHC_01933	DKFKFDJM_03559	MGIKKLBD_02493	ADADMPLM_03543	AGFLKIAC_02545	PMNNKGMJ_02236	BIHPDDHI_02638	EMIKNDEL_04243	PGKGDCFD_02724	ADJANAFG_03014	FNHMGJIK_03527
yceD_2		General stress protein 16U	61	61	1	467	18828				578	578	578	FGBPADJH_03317	HODMNFEL_02624	GGBLKGLM_02963	EMEBBHPK_01650	CFLMFKHF_01154	LPPGFCCH_01833	AMPOJNKJ_01550	PMIECDFE_01426	HMDBJOFL_00841	KCJNLABC_01486	EDNHKMOF_03063	KLEDOLAC_00692	LLGMMCOL_03282	IAOLGGFO_03538	OGAKENFA_02413	IBKININP_01096	JJOIIOPK_02616	NOHBGNMO_01330	IMGBALCJ_01433	CMHIEBDP_01713	FJAKHGLK_00030	HGEPAKPN_01418	ILNJBNNJ_01174	DAHMPNPP_00030	LIFCBJAK_02620	FHEHPHHC_02646	DKFKFDJM_00991	MGIKKLBD_02195	ADADMPLM_01093	AGFLKIAC_03996	PMNNKGMJ_02305	BIHPDDHI_00322	EMIKNDEL_00645	PGKGDCFD_02665	ADJANAFG_01220	FNHMGJIK_01011
group_20928		hypothetical protein	61	61	1	467	19414				347	347	347	FGBPADJH_02142	HODMNFEL_01356	GGBLKGLM_00690	EMEBBHPK_03909	CFLMFKHF_01879	LPPGFCCH_02749	AMPOJNKJ_03587	PMIECDFE_03859	HMDBJOFL_01621	KCJNLABC_04046	EDNHKMOF_00838	KLEDOLAC_03439	LLGMMCOL_02228	IAOLGGFO_03145	OGAKENFA_01867	IBKININP_01796	JJOIIOPK_03116	NOHBGNMO_02796	IMGBALCJ_03639	CMHIEBDP_02805	FJAKHGLK_02365	HGEPAKPN_02584	ILNJBNNJ_02805	DAHMPNPP_02360	LIFCBJAK_02778	FHEHPHHC_01099	DKFKFDJM_03654	MGIKKLBD_01737	ADADMPLM_03659	AGFLKIAC_03709	PMNNKGMJ_01390	BIHPDDHI_01188	EMIKNDEL_03700	PGKGDCFD_03287	ADJANAFG_01684	FNHMGJIK_00485
aceA		Isocitrate lyase	61	61	1	467	13117				1307	1307	1307	FGBPADJH_02665	HODMNFEL_00900	GGBLKGLM_00657	EMEBBHPK_03325	CFLMFKHF_04025	LPPGFCCH_00943	AMPOJNKJ_03622	PMIECDFE_03361	HMDBJOFL_03335	KCJNLABC_03435	EDNHKMOF_01862	KLEDOLAC_01652	LLGMMCOL_03590	IAOLGGFO_02479	OGAKENFA_01134	IBKININP_04213	JJOIIOPK_01137	NOHBGNMO_00932	IMGBALCJ_03674	CMHIEBDP_00629	FJAKHGLK_03552	HGEPAKPN_01831	ILNJBNNJ_00728	DAHMPNPP_03531	LIFCBJAK_01642	FHEHPHHC_01013	DKFKFDJM_03679	MGIKKLBD_01885	ADADMPLM_03694	AGFLKIAC_01177	PMNNKGMJ_02143	BIHPDDHI_02266	EMIKNDEL_03820	PGKGDCFD_02537	ADJANAFG_01202	FNHMGJIK_03779
group_20930		hypothetical protein	61	61	1	467	4071				1478	1478	1478	FGBPADJH_01726	HODMNFEL_04207	GGBLKGLM_01927	EMEBBHPK_00699	CFLMFKHF_00939	LPPGFCCH_01223	AMPOJNKJ_01256	PMIECDFE_00863	HMDBJOFL_00562	KCJNLABC_00520	EDNHKMOF_00240	KLEDOLAC_04501	LLGMMCOL_00846	IAOLGGFO_02104	OGAKENFA_03648	IBKININP_00984	JJOIIOPK_00900	NOHBGNMO_01615	IMGBALCJ_01183	CMHIEBDP_01017	FJAKHGLK_01721	HGEPAKPN_00682	ILNJBNNJ_00924	DAHMPNPP_01715	LIFCBJAK_02460	FHEHPHHC_00419	DKFKFDJM_00900	MGIKKLBD_00672	ADADMPLM_01006	AGFLKIAC_00408	PMNNKGMJ_00981	BIHPDDHI_01026	EMIKNDEL_00212	PGKGDCFD_00764	ADJANAFG_03762	FNHMGJIK_00537
rapZ		RNase adapter protein RapZ	61	61	1	467	19349				851	851	851	FGBPADJH_01543	HODMNFEL_02022	GGBLKGLM_00268	EMEBBHPK_02810	CFLMFKHF_02488	LPPGFCCH_02079	AMPOJNKJ_01372	PMIECDFE_01567	HMDBJOFL_03876	KCJNLABC_01823	EDNHKMOF_01734	KLEDOLAC_00914	LLGMMCOL_03716	IAOLGGFO_02395	OGAKENFA_02251	IBKININP_02657	JJOIIOPK_03783	NOHBGNMO_03010	IMGBALCJ_03747	CMHIEBDP_03813	FJAKHGLK_03018	HGEPAKPN_01328	ILNJBNNJ_00588	DAHMPNPP_03018	LIFCBJAK_02761	FHEHPHHC_02484	DKFKFDJM_01274	MGIKKLBD_02356	ADADMPLM_02021	AGFLKIAC_03407	PMNNKGMJ_02462	BIHPDDHI_00747	EMIKNDEL_00502	PGKGDCFD_02077	ADJANAFG_01373	FNHMGJIK_02158
flhB		Flagellar biosynthetic protein FlhB	61	61	1	467	16302				1151	1151	1151	FGBPADJH_01740	HODMNFEL_00754	GGBLKGLM_00476	EMEBBHPK_03213	CFLMFKHF_01124	LPPGFCCH_03891	AMPOJNKJ_01820	PMIECDFE_01682	HMDBJOFL_01117	KCJNLABC_03317	EDNHKMOF_03710	KLEDOLAC_03325	LLGMMCOL_00542	IAOLGGFO_03842	OGAKENFA_03521	IBKININP_01077	JJOIIOPK_01795	NOHBGNMO_00213	IMGBALCJ_01670	CMHIEBDP_01982	FJAKHGLK_00858	HGEPAKPN_03529	ILNJBNNJ_01738	DAHMPNPP_00822	LIFCBJAK_00435	FHEHPHHC_03655	DKFKFDJM_01510	MGIKKLBD_01304	ADADMPLM_01592	AGFLKIAC_02267	PMNNKGMJ_03574	BIHPDDHI_01072	EMIKNDEL_02412	PGKGDCFD_02430	ADJANAFG_04000	FNHMGJIK_00970
alaA		Glutamate-pyruvate aminotransferase AlaA	61	61	1	467	13477				1214	1214	1214	FGBPADJH_04026	HODMNFEL_02512	GGBLKGLM_00879	EMEBBHPK_04256	CFLMFKHF_00042	LPPGFCCH_03318	AMPOJNKJ_01208	PMIECDFE_00965	HMDBJOFL_03239	KCJNLABC_04359	EDNHKMOF_01047	KLEDOLAC_03621	LLGMMCOL_00277	IAOLGGFO_01331	OGAKENFA_00203	IBKININP_00042	JJOIIOPK_03034	NOHBGNMO_03589	IMGBALCJ_01048	CMHIEBDP_00393	FJAKHGLK_01287	HGEPAKPN_01183	ILNJBNNJ_00396	DAHMPNPP_01311	LIFCBJAK_03267	FHEHPHHC_00203	DKFKFDJM_01096	MGIKKLBD_01143	ADADMPLM_01333	AGFLKIAC_00314	PMNNKGMJ_00203	BIHPDDHI_01622	EMIKNDEL_02909	PGKGDCFD_00188	ADJANAFG_04086	FNHMGJIK_01443
cysD		Sulfate adenylyltransferase subunit 2	61	61	1	467	16378				908	908	908	FGBPADJH_02975	HODMNFEL_04157	GGBLKGLM_02715	EMEBBHPK_03887	CFLMFKHF_04410	LPPGFCCH_02784	AMPOJNKJ_03748	PMIECDFE_02095	HMDBJOFL_01659	KCJNLABC_04023	EDNHKMOF_03880	KLEDOLAC_03504	LLGMMCOL_02189	IAOLGGFO_03179	OGAKENFA_01903	IBKININP_04616	JJOIIOPK_03816	NOHBGNMO_03534	IMGBALCJ_03825	CMHIEBDP_02840	FJAKHGLK_03254	HGEPAKPN_03066	ILNJBNNJ_02840	DAHMPNPP_03233	LIFCBJAK_02813	FHEHPHHC_01135	DKFKFDJM_03866	MGIKKLBD_01771	ADADMPLM_03872	AGFLKIAC_02661	PMNNKGMJ_01427	BIHPDDHI_01222	EMIKNDEL_03740	PGKGDCFD_03325	ADJANAFG_01723	FNHMGJIK_02138
sapD		Peptide transport system ATP-binding protein SapD	61	61	1	467	1173				992	995	992	FGBPADJH_03020	HODMNFEL_00022	GGBLKGLM_00957	EMEBBHPK_01917	CFLMFKHF_03241	LPPGFCCH_00039	AMPOJNKJ_02922	PMIECDFE_01013	HMDBJOFL_01751	KCJNLABC_01946	EDNHKMOF_01612	KLEDOLAC_01305	LLGMMCOL_04020	IAOLGGFO_02458	OGAKENFA_00444	IBKININP_03397	JJOIIOPK_01932	NOHBGNMO_00123	IMGBALCJ_03227	CMHIEBDP_02120	FJAKHGLK_03703	HGEPAKPN_03503	ILNJBNNJ_02451	DAHMPNPP_03968	LIFCBJAK_01447	FHEHPHHC_02231	DKFKFDJM_03308	MGIKKLBD_02676	ADADMPLM_03240	AGFLKIAC_00074	PMNNKGMJ_00444	BIHPDDHI_00232	EMIKNDEL_02725	PGKGDCFD_02243	ADJANAFG_00557	FNHMGJIK_00072
tolQ_2		Tol-Pal system protein TolQ	61	61	1	467	11416				689	689	689	FGBPADJH_03137	HODMNFEL_01233	GGBLKGLM_01506	EMEBBHPK_03765	CFLMFKHF_04219	LPPGFCCH_03081	AMPOJNKJ_04161	PMIECDFE_01353	HMDBJOFL_02077	KCJNLABC_03867	EDNHKMOF_00188	KLEDOLAC_00505	LLGMMCOL_01238	IAOLGGFO_00125	OGAKENFA_02952	IBKININP_04405	JJOIIOPK_00528	NOHBGNMO_02614	IMGBALCJ_04198	CMHIEBDP_01627	FJAKHGLK_04190	HGEPAKPN_02558	ILNJBNNJ_01376	DAHMPNPP_04186	LIFCBJAK_00137	FHEHPHHC_03292	DKFKFDJM_04277	MGIKKLBD_00128	ADADMPLM_04292	AGFLKIAC_01490	PMNNKGMJ_02825	BIHPDDHI_02934	EMIKNDEL_03213	PGKGDCFD_01478	ADJANAFG_01964	FNHMGJIK_02032
group_20937		hypothetical protein	61	61	1	467	4065				1352	1352	1352	FGBPADJH_01732	HODMNFEL_04213	GGBLKGLM_01933	EMEBBHPK_00693	CFLMFKHF_00933	LPPGFCCH_01217	AMPOJNKJ_01262	PMIECDFE_00869	HMDBJOFL_00568	KCJNLABC_00514	EDNHKMOF_00234	KLEDOLAC_04507	LLGMMCOL_00840	IAOLGGFO_02110	OGAKENFA_03642	IBKININP_00978	JJOIIOPK_00894	NOHBGNMO_01621	IMGBALCJ_01189	CMHIEBDP_01011	FJAKHGLK_01715	HGEPAKPN_00688	ILNJBNNJ_00918	DAHMPNPP_01709	LIFCBJAK_02454	FHEHPHHC_00413	DKFKFDJM_00906	MGIKKLBD_00666	ADADMPLM_01012	AGFLKIAC_00402	PMNNKGMJ_00987	BIHPDDHI_01032	EMIKNDEL_00206	PGKGDCFD_00770	ADJANAFG_03768	FNHMGJIK_00543
crr		PTS system glucose-specific EIIA component	61	61	1	467	12646				509	509	509	FGBPADJH_01065	HODMNFEL_03364	GGBLKGLM_00063	EMEBBHPK_02044	CFLMFKHF_03064	LPPGFCCH_01297	AMPOJNKJ_00430	PMIECDFE_01872	HMDBJOFL_01828	KCJNLABC_02027	EDNHKMOF_03663	KLEDOLAC_02351	LLGMMCOL_02434	IAOLGGFO_01448	OGAKENFA_00093	IBKININP_03276	JJOIIOPK_00737	NOHBGNMO_03198	IMGBALCJ_00260	CMHIEBDP_00304	FJAKHGLK_01646	HGEPAKPN_01073	ILNJBNNJ_00311	DAHMPNPP_01641	LIFCBJAK_01795	FHEHPHHC_00093	DKFKFDJM_02038	MGIKKLBD_00925	ADADMPLM_00260	AGFLKIAC_00630	PMNNKGMJ_00093	BIHPDDHI_00936	EMIKNDEL_01677	PGKGDCFD_00273	ADJANAFG_01884	FNHMGJIK_01327
msbA		Lipid A export ATP-binding/permease protein MsbA	61	61	1	467	10776				1745	1745	1745	FGBPADJH_03613	HODMNFEL_04061	GGBLKGLM_00620	EMEBBHPK_02091	CFLMFKHF_00666	LPPGFCCH_00588	AMPOJNKJ_01614	PMIECDFE_04184	HMDBJOFL_02210	KCJNLABC_02070	EDNHKMOF_00054	KLEDOLAC_01410	LLGMMCOL_04395	IAOLGGFO_00263	OGAKENFA_00868	IBKININP_00341	JJOIIOPK_02804	NOHBGNMO_03772	IMGBALCJ_01496	CMHIEBDP_01488	FJAKHGLK_04299	HGEPAKPN_00922	ILNJBNNJ_01515	DAHMPNPP_04295	LIFCBJAK_00272	FHEHPHHC_00709	DKFKFDJM_01052	MGIKKLBD_00268	ADADMPLM_01152	AGFLKIAC_01351	PMNNKGMJ_01033	BIHPDDHI_03618	EMIKNDEL_03060	PGKGDCFD_01227	ADJANAFG_03433	FNHMGJIK_02264
ubiB		putative protein kinase UbiB	61	61	1	467	13247				1628	1628	1628	FGBPADJH_01973	HODMNFEL_01510	GGBLKGLM_02980	EMEBBHPK_01827	CFLMFKHF_03344	LPPGFCCH_00871	AMPOJNKJ_03324	PMIECDFE_02626	HMDBJOFL_03034	KCJNLABC_01851	EDNHKMOF_01934	KLEDOLAC_01601	LLGMMCOL_01808	IAOLGGFO_01948	OGAKENFA_01184	IBKININP_03515	JJOIIOPK_01186	NOHBGNMO_00879	IMGBALCJ_03550	CMHIEBDP_00557	FJAKHGLK_02839	HGEPAKPN_01782	ILNJBNNJ_00656	DAHMPNPP_02839	LIFCBJAK_02433	FHEHPHHC_01063	DKFKFDJM_03605	MGIKKLBD_02076	ADADMPLM_03589	AGFLKIAC_02484	PMNNKGMJ_02194	BIHPDDHI_02616	EMIKNDEL_03768	PGKGDCFD_01993	ADJANAFG_01153	FNHMGJIK_02834
nusA		Transcription termination/antitermination protein NusA	61	61	1	467	17501				1508	1508	1508	FGBPADJH_03910	HODMNFEL_01857	GGBLKGLM_01855	EMEBBHPK_00033	CFLMFKHF_02799	LPPGFCCH_02227	AMPOJNKJ_00055	PMIECDFE_03215	HMDBJOFL_00150	KCJNLABC_00141	EDNHKMOF_00699	KLEDOLAC_00053	LLGMMCOL_01390	IAOLGGFO_02727	OGAKENFA_01676	IBKININP_02922	JJOIIOPK_01293	NOHBGNMO_02160	IMGBALCJ_00055	CMHIEBDP_03305	FJAKHGLK_02229	HGEPAKPN_01888	ILNJBNNJ_03279	DAHMPNPP_02226	LIFCBJAK_01262	FHEHPHHC_01508	DKFKFDJM_00055	MGIKKLBD_00512	ADADMPLM_00055	AGFLKIAC_03145	PMNNKGMJ_01720	BIHPDDHI_03384	EMIKNDEL_04068	PGKGDCFD_02902	ADJANAFG_02659	FNHMGJIK_01814
rpsI		30S ribosomal protein S9	61	61	1	467	19327				392	392	392	FGBPADJH_01565	HODMNFEL_02000	GGBLKGLM_00290	EMEBBHPK_02788	CFLMFKHF_02510	LPPGFCCH_02057	AMPOJNKJ_01394	PMIECDFE_01545	HMDBJOFL_03898	KCJNLABC_01801	EDNHKMOF_01712	KLEDOLAC_00936	LLGMMCOL_03738	IAOLGGFO_02417	OGAKENFA_02273	IBKININP_02679	JJOIIOPK_03761	NOHBGNMO_02988	IMGBALCJ_03769	CMHIEBDP_03835	FJAKHGLK_03040	HGEPAKPN_01306	ILNJBNNJ_00566	DAHMPNPP_03040	LIFCBJAK_02739	FHEHPHHC_02506	DKFKFDJM_01252	MGIKKLBD_02334	ADADMPLM_01999	AGFLKIAC_03385	PMNNKGMJ_02440	BIHPDDHI_00725	EMIKNDEL_00524	PGKGDCFD_02099	ADJANAFG_01351	FNHMGJIK_02180
secE		Protein translocase subunit SecE	61	61	1	467	18527				383	383	383	FGBPADJH_00089	HODMNFEL_00113	GGBLKGLM_00126	EMEBBHPK_02366	CFLMFKHF_00295	LPPGFCCH_01948	AMPOJNKJ_02197	PMIECDFE_01929	HMDBJOFL_02022	KCJNLABC_02402	EDNHKMOF_03195	KLEDOLAC_02662	LLGMMCOL_02643	IAOLGGFO_02118	OGAKENFA_01913	IBKININP_00256	JJOIIOPK_02672	NOHBGNMO_01436	IMGBALCJ_02159	CMHIEBDP_01822	FJAKHGLK_02303	HGEPAKPN_02640	ILNJBNNJ_01875	DAHMPNPP_02299	LIFCBJAK_02019	FHEHPHHC_01728	DKFKFDJM_02241	MGIKKLBD_01843	ADADMPLM_02230	AGFLKIAC_01959	PMNNKGMJ_01863	BIHPDDHI_02175	EMIKNDEL_00361	PGKGDCFD_02127	ADJANAFG_02266	FNHMGJIK_02582
fabF_1		3-oxoacyl-[acyl-carrier-protein] synthase 2	61	61	1	467	13698				1241	1241	1241	FGBPADJH_00322	HODMNFEL_00060	GGBLKGLM_03710	EMEBBHPK_02287	CFLMFKHF_00100	LPPGFCCH_03261	AMPOJNKJ_02785	PMIECDFE_00715	HMDBJOFL_01348	KCJNLABC_02316	EDNHKMOF_00986	KLEDOLAC_00168	LLGMMCOL_01943	IAOLGGFO_00821	OGAKENFA_00260	IBKININP_00100	JJOIIOPK_01607	NOHBGNMO_03364	IMGBALCJ_03576	CMHIEBDP_00450	FJAKHGLK_02569	HGEPAKPN_01926	ILNJBNNJ_00453	DAHMPNPP_02577	LIFCBJAK_03324	FHEHPHHC_00260	DKFKFDJM_03110	MGIKKLBD_03740	ADADMPLM_02936	AGFLKIAC_00257	PMNNKGMJ_00260	BIHPDDHI_01565	EMIKNDEL_02288	PGKGDCFD_00131	ADJANAFG_01746	FNHMGJIK_01916
rplI		50S ribosomal protein L9	61	61	1	467	17465				452	452	452	FGBPADJH_03944	HODMNFEL_01909	GGBLKGLM_01691	EMEBBHPK_00067	CFLMFKHF_02833	LPPGFCCH_02193	AMPOJNKJ_00089	PMIECDFE_03181	HMDBJOFL_00116	KCJNLABC_00107	EDNHKMOF_00665	KLEDOLAC_00019	LLGMMCOL_01353	IAOLGGFO_02693	OGAKENFA_01710	IBKININP_02956	JJOIIOPK_01327	NOHBGNMO_02325	IMGBALCJ_00089	CMHIEBDP_03339	FJAKHGLK_02195	HGEPAKPN_01854	ILNJBNNJ_03313	DAHMPNPP_02192	LIFCBJAK_01296	FHEHPHHC_01542	DKFKFDJM_00089	MGIKKLBD_00546	ADADMPLM_00089	AGFLKIAC_03111	PMNNKGMJ_01754	BIHPDDHI_03350	EMIKNDEL_04102	PGKGDCFD_02868	ADJANAFG_02693	FNHMGJIK_00793
cfxP		Phosphoribulokinase, plasmid	61	61	1	467	1367				869	869	869	FGBPADJH_02884	HODMNFEL_02955	GGBLKGLM_02533	EMEBBHPK_02856	CFLMFKHF_02100	LPPGFCCH_01698	AMPOJNKJ_01300	PMIECDFE_02315	HMDBJOFL_01035	KCJNLABC_02935	EDNHKMOF_03099	KLEDOLAC_02174	LLGMMCOL_01760	IAOLGGFO_01712	OGAKENFA_01300	IBKININP_02043	JJOIIOPK_00842	NOHBGNMO_02842	IMGBALCJ_01227	CMHIEBDP_01163	FJAKHGLK_02758	HGEPAKPN_02616	ILNJBNNJ_01070	DAHMPNPP_02758	LIFCBJAK_01207	FHEHPHHC_01179	DKFKFDJM_00944	MGIKKLBD_01811	ADADMPLM_01050	AGFLKIAC_01859	PMNNKGMJ_01264	BIHPDDHI_01265	EMIKNDEL_00337	PGKGDCFD_01703	ADJANAFG_01858	FNHMGJIK_02411
mlaE		Intermembrane phospholipid transport system permease protein MlaE	61	61	1	467	19338				788	788	788	FGBPADJH_01554	HODMNFEL_02011	GGBLKGLM_00279	EMEBBHPK_02799	CFLMFKHF_02499	LPPGFCCH_02068	AMPOJNKJ_01383	PMIECDFE_01556	HMDBJOFL_03887	KCJNLABC_01812	EDNHKMOF_01723	KLEDOLAC_00925	LLGMMCOL_03727	IAOLGGFO_02406	OGAKENFA_02262	IBKININP_02668	JJOIIOPK_03772	NOHBGNMO_02999	IMGBALCJ_03758	CMHIEBDP_03824	FJAKHGLK_03029	HGEPAKPN_01317	ILNJBNNJ_00577	DAHMPNPP_03029	LIFCBJAK_02750	FHEHPHHC_02495	DKFKFDJM_01263	MGIKKLBD_02345	ADADMPLM_02010	AGFLKIAC_03396	PMNNKGMJ_02451	BIHPDDHI_00736	EMIKNDEL_00513	PGKGDCFD_02088	ADJANAFG_01362	FNHMGJIK_02169
mrdB		Peptidoglycan glycosyltransferase MrdB	61	61	1	467	11522				1112	1112	1112	FGBPADJH_02940	HODMNFEL_01146	GGBLKGLM_02791	EMEBBHPK_03670	CFLMFKHF_01620	LPPGFCCH_00999	AMPOJNKJ_03706	PMIECDFE_04043	HMDBJOFL_00961	KCJNLABC_03789	EDNHKMOF_01267	KLEDOLAC_02844	LLGMMCOL_04190	IAOLGGFO_00035	OGAKENFA_03046	IBKININP_01356	JJOIIOPK_03550	NOHBGNMO_00764	IMGBALCJ_03442	CMHIEBDP_00668	FJAKHGLK_01009	HGEPAKPN_00757	ILNJBNNJ_01272	DAHMPNPP_00974	LIFCBJAK_00035	FHEHPHHC_03386	DKFKFDJM_03792	MGIKKLBD_00035	ADADMPLM_03807	AGFLKIAC_01580	PMNNKGMJ_02918	BIHPDDHI_03023	EMIKNDEL_03302	PGKGDCFD_01377	ADJANAFG_03917	FNHMGJIK_02344
nqrD		Na(+)-translocating NADH-quinone reductase subunit D	61	61	1	467	9934				629	629	629	FGBPADJH_03790	HODMNFEL_00634	GGBLKGLM_02891	EMEBBHPK_01144	CFLMFKHF_04356	LPPGFCCH_01095	AMPOJNKJ_00808	PMIECDFE_01107	HMDBJOFL_02324	KCJNLABC_00936	EDNHKMOF_02261	KLEDOLAC_00379	LLGMMCOL_00983	IAOLGGFO_01105	OGAKENFA_01099	IBKININP_04281	JJOIIOPK_01096	NOHBGNMO_02259	IMGBALCJ_04010	CMHIEBDP_00771	FJAKHGLK_03072	HGEPAKPN_02021	ILNJBNNJ_00785	DAHMPNPP_03072	LIFCBJAK_00983	FHEHPHHC_00964	DKFKFDJM_04013	MGIKKLBD_01245	ADADMPLM_04027	AGFLKIAC_01213	PMNNKGMJ_00860	BIHPDDHI_01803	EMIKNDEL_03392	PGKGDCFD_01153	ADJANAFG_00947	FNHMGJIK_04154
pepA		Cytosol aminopeptidase	61	61	1	467	17599				1508	1508	1508	FGBPADJH_01758	HODMNFEL_01710	GGBLKGLM_03768	EMEBBHPK_04332	CFLMFKHF_03959	LPPGFCCH_02299	AMPOJNKJ_02817	PMIECDFE_03284	HMDBJOFL_00224	KCJNLABC_04459	EDNHKMOF_02748	KLEDOLAC_00124	LLGMMCOL_03229	IAOLGGFO_02798	OGAKENFA_01607	IBKININP_04078	JJOIIOPK_02307	NOHBGNMO_03259	IMGBALCJ_03015	CMHIEBDP_03245	FJAKHGLK_03576	HGEPAKPN_03564	ILNJBNNJ_03219	DAHMPNPP_03555	LIFCBJAK_00686	FHEHPHHC_01439	DKFKFDJM_03188	MGIKKLBD_03361	ADADMPLM_03120	AGFLKIAC_03204	PMNNKGMJ_01651	BIHPDDHI_03445	EMIKNDEL_04004	PGKGDCFD_02974	ADJANAFG_02353	FNHMGJIK_03261
group_20951		hypothetical protein	61	61	1	467	4069				1832	1832	1832	FGBPADJH_01728	HODMNFEL_04209	GGBLKGLM_01929	EMEBBHPK_00697	CFLMFKHF_00937	LPPGFCCH_01221	AMPOJNKJ_01258	PMIECDFE_00865	HMDBJOFL_00564	KCJNLABC_00518	EDNHKMOF_00238	KLEDOLAC_04503	LLGMMCOL_00844	IAOLGGFO_02106	OGAKENFA_03646	IBKININP_00982	JJOIIOPK_00898	NOHBGNMO_01617	IMGBALCJ_01185	CMHIEBDP_01015	FJAKHGLK_01719	HGEPAKPN_00684	ILNJBNNJ_00922	DAHMPNPP_01713	LIFCBJAK_02458	FHEHPHHC_00417	DKFKFDJM_00902	MGIKKLBD_00670	ADADMPLM_01008	AGFLKIAC_00406	PMNNKGMJ_00983	BIHPDDHI_01028	EMIKNDEL_00210	PGKGDCFD_00766	ADJANAFG_03764	FNHMGJIK_00539
btsT		Pyruvate/proton symporter BtsT	61	61	1	467	19432				2153	2153	2153	FGBPADJH_02157	HODMNFEL_01371	GGBLKGLM_00675	EMEBBHPK_03582	CFLMFKHF_01894	LPPGFCCH_02764	AMPOJNKJ_03274	PMIECDFE_02073	HMDBJOFL_01638	KCJNLABC_03696	EDNHKMOF_03576	KLEDOLAC_03456	LLGMMCOL_02212	IAOLGGFO_03160	OGAKENFA_01882	IBKININP_01811	JJOIIOPK_03131	NOHBGNMO_02781	IMGBALCJ_03322	CMHIEBDP_02820	FJAKHGLK_02349	HGEPAKPN_02569	ILNJBNNJ_02820	DAHMPNPP_02344	LIFCBJAK_02793	FHEHPHHC_01114	DKFKFDJM_03513	MGIKKLBD_01752	ADADMPLM_03352	AGFLKIAC_03724	PMNNKGMJ_01405	BIHPDDHI_01203	EMIKNDEL_03715	PGKGDCFD_03302	ADJANAFG_01701	FNHMGJIK_02117
miaB		tRNA-2-methylthio-N(6)-dimethylallyladenosine synthase	61	61	1	467	11538				1430	1430	1430	FGBPADJH_02956	HODMNFEL_01162	GGBLKGLM_02775	EMEBBHPK_04163	CFLMFKHF_01636	LPPGFCCH_00983	AMPOJNKJ_03690	PMIECDFE_04027	HMDBJOFL_00945	KCJNLABC_04282	EDNHKMOF_01251	KLEDOLAC_02828	LLGMMCOL_04206	IAOLGGFO_00051	OGAKENFA_03030	IBKININP_01372	JJOIIOPK_02345	NOHBGNMO_00780	IMGBALCJ_03426	CMHIEBDP_00684	FJAKHGLK_00993	HGEPAKPN_00741	ILNJBNNJ_01288	DAHMPNPP_00958	LIFCBJAK_00051	FHEHPHHC_03370	DKFKFDJM_03776	MGIKKLBD_00051	ADADMPLM_03791	AGFLKIAC_01564	PMNNKGMJ_02902	BIHPDDHI_03007	EMIKNDEL_03286	PGKGDCFD_01393	ADJANAFG_03901	FNHMGJIK_02360
rob_2		Right origin-binding protein	61	61	1	467	1129				362	362	362	FGBPADJH_03061	HODMNFEL_03796	GGBLKGLM_01881	EMEBBHPK_00399	CFLMFKHF_04191	LPPGFCCH_02036	AMPOJNKJ_03016	PMIECDFE_01052	HMDBJOFL_03331	KCJNLABC_00319	EDNHKMOF_01574	KLEDOLAC_01343	LLGMMCOL_03981	IAOLGGFO_01796	OGAKENFA_00404	IBKININP_03077	JJOIIOPK_00164	NOHBGNMO_00163	IMGBALCJ_03261	CMHIEBDP_01910	FJAKHGLK_03743	HGEPAKPN_02163	ILNJBNNJ_01963	DAHMPNPP_04008	LIFCBJAK_01406	FHEHPHHC_00404	DKFKFDJM_03640	MGIKKLBD_02636	ADADMPLM_03624	AGFLKIAC_00114	PMNNKGMJ_00404	BIHPDDHI_00272	EMIKNDEL_02765	PGKGDCFD_02203	ADJANAFG_02879	FNHMGJIK_00112
btuD_5		Vitamin B12 import ATP-binding protein BtuD	61	61	1	467	14648				1001	1001	1001	FGBPADJH_03353	HODMNFEL_03663	GGBLKGLM_01371	EMEBBHPK_01428	CFLMFKHF_03176	LPPGFCCH_00104	AMPOJNKJ_02250	PMIECDFE_02153	HMDBJOFL_03136	KCJNLABC_01419	EDNHKMOF_02618	KLEDOLAC_01675	LLGMMCOL_02940	IAOLGGFO_03704	OGAKENFA_00509	IBKININP_03332	JJOIIOPK_02110	NOHBGNMO_00061	IMGBALCJ_02168	CMHIEBDP_02185	FJAKHGLK_02434	HGEPAKPN_02293	ILNJBNNJ_02386	DAHMPNPP_02474	LIFCBJAK_01511	FHEHPHHC_02166	DKFKFDJM_02288	MGIKKLBD_02728	ADADMPLM_01276	AGFLKIAC_00007	PMNNKGMJ_00509	BIHPDDHI_00180	EMIKNDEL_02038	PGKGDCFD_02307	ADJANAFG_02178	FNHMGJIK_00007
iscU		Iron-sulfur cluster assembly scaffold protein IscU	61	61	1	467	12604				386	386	386	FGBPADJH_02254	HODMNFEL_02131	GGBLKGLM_02593	EMEBBHPK_03688	CFLMFKHF_00519	LPPGFCCH_01348	AMPOJNKJ_00463	PMIECDFE_01839	HMDBJOFL_01795	KCJNLABC_03900	EDNHKMOF_02226	KLEDOLAC_02384	LLGMMCOL_02401	IAOLGGFO_01481	OGAKENFA_00060	IBKININP_00134	JJOIIOPK_03599	NOHBGNMO_01651	IMGBALCJ_00293	CMHIEBDP_00253	FJAKHGLK_01679	HGEPAKPN_01106	ILNJBNNJ_00260	DAHMPNPP_01674	LIFCBJAK_01828	FHEHPHHC_00060	DKFKFDJM_02005	MGIKKLBD_00874	ADADMPLM_00293	AGFLKIAC_00663	PMNNKGMJ_00060	BIHPDDHI_00903	EMIKNDEL_01643	PGKGDCFD_00325	ADJANAFG_01917	FNHMGJIK_01360
hspQ		Heat shock protein HspQ	61	61	1	467	10704				317	320	319	FGBPADJH_00686	HODMNFEL_00345	GGBLKGLM_02389	EMEBBHPK_01308	CFLMFKHF_04454	LPPGFCCH_00630	AMPOJNKJ_03858	PMIECDFE_03437	HMDBJOFL_03382	KCJNLABC_01090	EDNHKMOF_00015	KLEDOLAC_04345	LLGMMCOL_04129	IAOLGGFO_02518	OGAKENFA_03627	IBKININP_04660	JJOIIOPK_01216	NOHBGNMO_03814	IMGBALCJ_04079	CMHIEBDP_01446	FJAKHGLK_04106	HGEPAKPN_01673	ILNJBNNJ_01557	DAHMPNPP_04102	LIFCBJAK_00314	FHEHPHHC_03761	DKFKFDJM_04177	MGIKKLBD_00310	ADADMPLM_04171	AGFLKIAC_01799	PMNNKGMJ_03680	BIHPDDHI_03559	EMIKNDEL_02998	PGKGDCFD_02998	ADJANAFG_03580	FNHMGJIK_04218
fliA		RNA polymerase sigma factor FliA	61	61	1	467	14239				722	722	722	FGBPADJH_00563	HODMNFEL_00321	GGBLKGLM_03746	EMEBBHPK_02442	CFLMFKHF_00395	LPPGFCCH_01778	AMPOJNKJ_02986	PMIECDFE_02596	HMDBJOFL_02595	KCJNLABC_02508	EDNHKMOF_01396	KLEDOLAC_03251	LLGMMCOL_01884	IAOLGGFO_03310	OGAKENFA_01478	IBKININP_00378	JJOIIOPK_02855	NOHBGNMO_03705	IMGBALCJ_00391	CMHIEBDP_00819	FJAKHGLK_00458	HGEPAKPN_03621	ILNJBNNJ_03634	DAHMPNPP_00444	LIFCBJAK_02400	FHEHPHHC_01720	DKFKFDJM_01791	MGIKKLBD_01936	ADADMPLM_01867	AGFLKIAC_02339	PMNNKGMJ_01088	BIHPDDHI_00465	EMIKNDEL_02678	PGKGDCFD_00939	ADJANAFG_03271	FNHMGJIK_03750
queE		7-carboxy-7-deazaguanine synthase	61	61	1	467	16372				671	671	671	FGBPADJH_02981	HODMNFEL_04151	GGBLKGLM_02721	EMEBBHPK_03893	CFLMFKHF_04404	LPPGFCCH_02790	AMPOJNKJ_03754	PMIECDFE_02101	HMDBJOFL_01665	KCJNLABC_04029	EDNHKMOF_03886	KLEDOLAC_03510	LLGMMCOL_02183	IAOLGGFO_03185	OGAKENFA_01909	IBKININP_04622	JJOIIOPK_03822	NOHBGNMO_03528	IMGBALCJ_03831	CMHIEBDP_02846	FJAKHGLK_03260	HGEPAKPN_03060	ILNJBNNJ_02846	DAHMPNPP_03239	LIFCBJAK_02819	FHEHPHHC_01141	DKFKFDJM_03872	MGIKKLBD_01777	ADADMPLM_03878	AGFLKIAC_02667	PMNNKGMJ_01433	BIHPDDHI_01228	EMIKNDEL_03746	PGKGDCFD_03331	ADJANAFG_01729	FNHMGJIK_02144
glnB		Nitrogen regulatory protein P-II 1	61	61	1	467	12592				338	338	338	FGBPADJH_02246	HODMNFEL_03594	GGBLKGLM_02601	EMEBBHPK_04103	CFLMFKHF_00493	LPPGFCCH_01367	AMPOJNKJ_03647	PMIECDFE_02063	HMDBJOFL_01240	KCJNLABC_04235	EDNHKMOF_02218	KLEDOLAC_02924	LLGMMCOL_02725	IAOLGGFO_01489	OGAKENFA_00046	IBKININP_00160	JJOIIOPK_02894	NOHBGNMO_03653	IMGBALCJ_03846	CMHIEBDP_00234	FJAKHGLK_04327	HGEPAKPN_01114	ILNJBNNJ_00241	DAHMPNPP_04323	LIFCBJAK_02328	FHEHPHHC_00046	DKFKFDJM_03857	MGIKKLBD_00866	ADADMPLM_03863	AGFLKIAC_00671	PMNNKGMJ_00046	BIHPDDHI_00895	EMIKNDEL_01631	PGKGDCFD_00344	ADJANAFG_02321	FNHMGJIK_01386
nuoM		NADH-quinone oxidoreductase subunit M	61	61	1	467	13490				1520	1520	1520	FGBPADJH_04039	HODMNFEL_02525	GGBLKGLM_00866	EMEBBHPK_04243	CFLMFKHF_00055	LPPGFCCH_03305	AMPOJNKJ_01195	PMIECDFE_00978	HMDBJOFL_03226	KCJNLABC_04346	EDNHKMOF_01034	KLEDOLAC_03608	LLGMMCOL_00290	IAOLGGFO_01318	OGAKENFA_00216	IBKININP_00055	JJOIIOPK_03021	NOHBGNMO_03576	IMGBALCJ_01035	CMHIEBDP_00406	FJAKHGLK_01300	HGEPAKPN_01170	ILNJBNNJ_00409	DAHMPNPP_01298	LIFCBJAK_03280	FHEHPHHC_00216	DKFKFDJM_01083	MGIKKLBD_01156	ADADMPLM_01320	AGFLKIAC_00301	PMNNKGMJ_00216	BIHPDDHI_01609	EMIKNDEL_02922	PGKGDCFD_00175	ADJANAFG_04073	FNHMGJIK_01456
spoT		Bifunctional (p)ppGpp synthase/hydrolase SpoT	61	61	1	467	4108				2108	2108	2108	FGBPADJH_01697	HODMNFEL_04178	GGBLKGLM_01898	EMEBBHPK_00730	CFLMFKHF_00971	LPPGFCCH_01254	AMPOJNKJ_01873	PMIECDFE_00834	HMDBJOFL_00533	KCJNLABC_00551	EDNHKMOF_00271	KLEDOLAC_04472	LLGMMCOL_00875	IAOLGGFO_00681	OGAKENFA_03679	IBKININP_01016	JJOIIOPK_01988	NOHBGNMO_01018	IMGBALCJ_01727	CMHIEBDP_01048	FJAKHGLK_01752	HGEPAKPN_00653	ILNJBNNJ_00955	DAHMPNPP_01746	LIFCBJAK_01770	FHEHPHHC_00450	DKFKFDJM_01621	MGIKKLBD_00703	ADADMPLM_01699	AGFLKIAC_00439	PMNNKGMJ_00950	BIHPDDHI_00995	EMIKNDEL_00243	PGKGDCFD_00733	ADJANAFG_03733	FNHMGJIK_00506
rpsA		30S ribosomal protein S1	61	61	1	467	10780				1673	1673	1673	FGBPADJH_03616	HODMNFEL_04064	GGBLKGLM_00617	EMEBBHPK_02094	CFLMFKHF_00663	LPPGFCCH_00585	AMPOJNKJ_01617	PMIECDFE_04187	HMDBJOFL_02207	KCJNLABC_02073	EDNHKMOF_00057	KLEDOLAC_01407	LLGMMCOL_04398	IAOLGGFO_00260	OGAKENFA_00871	IBKININP_00338	JJOIIOPK_02801	NOHBGNMO_03769	IMGBALCJ_01499	CMHIEBDP_01491	FJAKHGLK_02525	HGEPAKPN_00919	ILNJBNNJ_01512	DAHMPNPP_02565	LIFCBJAK_00269	FHEHPHHC_00712	DKFKFDJM_01055	MGIKKLBD_00265	ADADMPLM_01155	AGFLKIAC_01354	PMNNKGMJ_01036	BIHPDDHI_03621	EMIKNDEL_03063	PGKGDCFD_01230	ADJANAFG_03436	FNHMGJIK_02261
nusB		Transcription antitermination protein NusB	61	61	1	467	10305				416	416	416	FGBPADJH_02561	HODMNFEL_00834	GGBLKGLM_00038	EMEBBHPK_02639	CFLMFKHF_02437	LPPGFCCH_03534	AMPOJNKJ_00203	PMIECDFE_00160	HMDBJOFL_00710	KCJNLABC_02667	EDNHKMOF_00404	KLEDOLAC_03122	LLGMMCOL_00091	IAOLGGFO_02250	OGAKENFA_02664	IBKININP_02501	JJOIIOPK_02566	NOHBGNMO_00494	IMGBALCJ_01306	CMHIEBDP_03040	FJAKHGLK_00500	HGEPAKPN_00121	ILNJBNNJ_03065	DAHMPNPP_00486	LIFCBJAK_03005	FHEHPHHC_03059	DKFKFDJM_02963	MGIKKLBD_03502	ADADMPLM_03380	AGFLKIAC_00897	PMNNKGMJ_03405	BIHPDDHI_02450	EMIKNDEL_00900	PGKGDCFD_03916	ADJANAFG_00096	FNHMGJIK_02452
truC		tRNA pseudouridine synthase C	61	61	1	467	16570				752	752	752	FGBPADJH_00884	HODMNFEL_01059	GGBLKGLM_02837	EMEBBHPK_03068	CFLMFKHF_02604	LPPGFCCH_03789	AMPOJNKJ_03415	PMIECDFE_00331	HMDBJOFL_00277	KCJNLABC_03132	EDNHKMOF_01476	KLEDOLAC_03001	LLGMMCOL_00424	IAOLGGFO_01014	OGAKENFA_01985	IBKININP_02781	JJOIIOPK_03393	NOHBGNMO_03292	IMGBALCJ_02883	CMHIEBDP_03506	FJAKHGLK_02426	HGEPAKPN_00829	ILNJBNNJ_03466	DAHMPNPP_02422	LIFCBJAK_03826	FHEHPHHC_01315	DKFKFDJM_02885	MGIKKLBD_03239	ADADMPLM_02887	AGFLKIAC_03809	PMNNKGMJ_01534	BIHPDDHI_03854	EMIKNDEL_03861	PGKGDCFD_00447	ADJANAFG_00682	FNHMGJIK_02993
fabG_1		3-oxoacyl-[acyl-carrier-protein] reductase FabG	61	61	1	467	13700				734	734	734	FGBPADJH_00324	HODMNFEL_00062	GGBLKGLM_03708	EMEBBHPK_02285	CFLMFKHF_00098	LPPGFCCH_03263	AMPOJNKJ_02783	PMIECDFE_00713	HMDBJOFL_01346	KCJNLABC_02314	EDNHKMOF_00988	KLEDOLAC_00166	LLGMMCOL_01941	IAOLGGFO_00819	OGAKENFA_00258	IBKININP_00098	JJOIIOPK_01609	NOHBGNMO_03362	IMGBALCJ_03574	CMHIEBDP_00448	FJAKHGLK_02567	HGEPAKPN_01924	ILNJBNNJ_00451	DAHMPNPP_02575	LIFCBJAK_03322	FHEHPHHC_00258	DKFKFDJM_03112	MGIKKLBD_03742	ADADMPLM_02938	AGFLKIAC_00259	PMNNKGMJ_00258	BIHPDDHI_01567	EMIKNDEL_02290	PGKGDCFD_00133	ADJANAFG_01744	FNHMGJIK_01918
nadK		NAD kinase	61	61	1	467	12543				899	899	899	FGBPADJH_02221	HODMNFEL_03623	GGBLKGLM_02630	EMEBBHPK_00490	CFLMFKHF_03703	LPPGFCCH_01394	AMPOJNKJ_01747	PMIECDFE_02031	HMDBJOFL_01209	KCJNLABC_02755	EDNHKMOF_02185	KLEDOLAC_02956	LLGMMCOL_02693	IAOLGGFO_01582	OGAKENFA_00019	IBKININP_02548	JJOIIOPK_03258	NOHBGNMO_03075	IMGBALCJ_03933	CMHIEBDP_00207	FJAKHGLK_03150	HGEPAKPN_01143	ILNJBNNJ_00214	DAHMPNPP_03129	LIFCBJAK_02301	FHEHPHHC_00019	DKFKFDJM_01821	MGIKKLBD_00834	ADADMPLM_02048	AGFLKIAC_00702	PMNNKGMJ_00019	BIHPDDHI_00868	EMIKNDEL_01517	PGKGDCFD_00371	ADJANAFG_02289	FNHMGJIK_01418
tig		Trigger factor	61	61	1	467	10340				1304	1304	1304	FGBPADJH_02532	HODMNFEL_00805	GGBLKGLM_03414	EMEBBHPK_00811	CFLMFKHF_02682	LPPGFCCH_03562	AMPOJNKJ_00232	PMIECDFE_00188	HMDBJOFL_00738	KCJNLABC_00659	EDNHKMOF_02058	KLEDOLAC_04269	LLGMMCOL_00063	IAOLGGFO_02222	OGAKENFA_02692	IBKININP_02827	JJOIIOPK_00395	NOHBGNMO_00465	IMGBALCJ_01335	CMHIEBDP_03012	FJAKHGLK_00904	HGEPAKPN_00149	ILNJBNNJ_03093	DAHMPNPP_00873	LIFCBJAK_03033	FHEHPHHC_03087	DKFKFDJM_02992	MGIKKLBD_03530	ADADMPLM_03409	AGFLKIAC_00925	PMNNKGMJ_03377	BIHPDDHI_02478	EMIKNDEL_00870	PGKGDCFD_03944	ADJANAFG_00068	FNHMGJIK_00372
lpxC		UDP-3-O-acyl-N-acetylglucosamine deacetylase	61	61	1	467	18330				920	920	920	FGBPADJH_00631	HODMNFEL_01634	GGBLKGLM_03013	EMEBBHPK_03415	CFLMFKHF_03812	LPPGFCCH_02651	AMPOJNKJ_02233	PMIECDFE_03758	HMDBJOFL_00676	KCJNLABC_03502	EDNHKMOF_00931	KLEDOLAC_03964	LLGMMCOL_02332	IAOLGGFO_03055	OGAKENFA_00755	IBKININP_03977	JJOIIOPK_00082	NOHBGNMO_01906	IMGBALCJ_01788	CMHIEBDP_02707	FJAKHGLK_03401	HGEPAKPN_00445	ILNJBNNJ_02707	DAHMPNPP_03416	LIFCBJAK_00822	FHEHPHHC_00596	DKFKFDJM_01682	MGIKKLBD_01636	ADADMPLM_01812	AGFLKIAC_03609	PMNNKGMJ_03136	BIHPDDHI_03155	EMIKNDEL_03608	PGKGDCFD_03190	ADJANAFG_00302	FNHMGJIK_00189
qseF		Transcriptional regulatory protein QseF	61	61	1	467	12590				1337	1337	1337	FGBPADJH_02244	HODMNFEL_03596	GGBLKGLM_02603	EMEBBHPK_04101	CFLMFKHF_00491	LPPGFCCH_01369	AMPOJNKJ_03645	PMIECDFE_02061	HMDBJOFL_01238	KCJNLABC_04237	EDNHKMOF_02216	KLEDOLAC_02926	LLGMMCOL_02723	IAOLGGFO_01491	OGAKENFA_00044	IBKININP_00162	JJOIIOPK_02896	NOHBGNMO_03655	IMGBALCJ_03844	CMHIEBDP_00232	FJAKHGLK_04325	HGEPAKPN_01116	ILNJBNNJ_00239	DAHMPNPP_04321	LIFCBJAK_02326	FHEHPHHC_00044	DKFKFDJM_03855	MGIKKLBD_00864	ADADMPLM_03861	AGFLKIAC_00673	PMNNKGMJ_00044	BIHPDDHI_00893	EMIKNDEL_01629	PGKGDCFD_00346	ADJANAFG_02319	FNHMGJIK_01388
rplF		50S ribosomal protein L6	61	61	1	467	17306				533	533	533	FGBPADJH_00114	HODMNFEL_00178	GGBLKGLM_00164	EMEBBHPK_03513	CFLMFKHF_03635	LPPGFCCH_02812	AMPOJNKJ_03362	PMIECDFE_02991	HMDBJOFL_03109	KCJNLABC_03625	EDNHKMOF_03371	KLEDOLAC_03723	LLGMMCOL_03448	IAOLGGFO_02540	OGAKENFA_02144	IBKININP_03898	JJOIIOPK_03282	NOHBGNMO_02929	IMGBALCJ_03518	CMHIEBDP_02536	FJAKHGLK_03511	HGEPAKPN_03028	ILNJBNNJ_02523	DAHMPNPP_03490	LIFCBJAK_02535	FHEHPHHC_01947	DKFKFDJM_03573	MGIKKLBD_02507	ADADMPLM_03557	AGFLKIAC_02559	PMNNKGMJ_02250	BIHPDDHI_02652	EMIKNDEL_04229	PGKGDCFD_02738	ADJANAFG_03000	FNHMGJIK_03541
rplR		50S ribosomal protein L18	61	61	1	467	17307				353	353	353	FGBPADJH_00113	HODMNFEL_00177	GGBLKGLM_00163	EMEBBHPK_03514	CFLMFKHF_03636	LPPGFCCH_02813	AMPOJNKJ_03361	PMIECDFE_02990	HMDBJOFL_03108	KCJNLABC_03626	EDNHKMOF_03370	KLEDOLAC_03722	LLGMMCOL_03447	IAOLGGFO_02541	OGAKENFA_02145	IBKININP_03899	JJOIIOPK_03283	NOHBGNMO_02930	IMGBALCJ_03519	CMHIEBDP_02537	FJAKHGLK_03512	HGEPAKPN_03027	ILNJBNNJ_02524	DAHMPNPP_03491	LIFCBJAK_02536	FHEHPHHC_01948	DKFKFDJM_03574	MGIKKLBD_02508	ADADMPLM_03558	AGFLKIAC_02560	PMNNKGMJ_02251	BIHPDDHI_02653	EMIKNDEL_04228	PGKGDCFD_02739	ADJANAFG_02999	FNHMGJIK_03542
sdhB		Succinate dehydrogenase iron-sulfur subunit	61	61	1	467	11433				716	716	716	FGBPADJH_03126	HODMNFEL_01222	GGBLKGLM_01495	EMEBBHPK_03754	CFLMFKHF_04253	LPPGFCCH_03092	AMPOJNKJ_04172	PMIECDFE_01342	HMDBJOFL_02066	KCJNLABC_03856	EDNHKMOF_00199	KLEDOLAC_00494	LLGMMCOL_01249	IAOLGGFO_00114	OGAKENFA_02963	IBKININP_04427	JJOIIOPK_00517	NOHBGNMO_02625	IMGBALCJ_04187	CMHIEBDP_01638	FJAKHGLK_04201	HGEPAKPN_02868	ILNJBNNJ_01365	DAHMPNPP_04197	LIFCBJAK_00126	FHEHPHHC_03303	DKFKFDJM_04288	MGIKKLBD_00117	ADADMPLM_04303	AGFLKIAC_01501	PMNNKGMJ_02836	BIHPDDHI_02945	EMIKNDEL_03224	PGKGDCFD_01467	ADJANAFG_01975	FNHMGJIK_02021
dacA		D-alanyl-D-alanine carboxypeptidase DacA	61	61	1	467	11520				1208	1208	1208	FGBPADJH_02938	HODMNFEL_01144	GGBLKGLM_02793	EMEBBHPK_03672	CFLMFKHF_01618	LPPGFCCH_01001	AMPOJNKJ_03708	PMIECDFE_04045	HMDBJOFL_00963	KCJNLABC_03787	EDNHKMOF_01269	KLEDOLAC_02846	LLGMMCOL_04188	IAOLGGFO_00033	OGAKENFA_03048	IBKININP_01354	JJOIIOPK_03548	NOHBGNMO_00762	IMGBALCJ_03444	CMHIEBDP_00666	FJAKHGLK_01011	HGEPAKPN_00759	ILNJBNNJ_01270	DAHMPNPP_00976	LIFCBJAK_00033	FHEHPHHC_03388	DKFKFDJM_03794	MGIKKLBD_00033	ADADMPLM_03809	AGFLKIAC_01582	PMNNKGMJ_02920	BIHPDDHI_03025	EMIKNDEL_03304	PGKGDCFD_01375	ADJANAFG_03919	FNHMGJIK_02342
tsf		Elongation factor Ts	61	61	1	467	16563				857	857	857	FGBPADJH_00877	HODMNFEL_01052	GGBLKGLM_02844	EMEBBHPK_03061	CFLMFKHF_02611	LPPGFCCH_03796	AMPOJNKJ_03408	PMIECDFE_00324	HMDBJOFL_00270	KCJNLABC_03125	EDNHKMOF_01469	KLEDOLAC_03008	LLGMMCOL_00431	IAOLGGFO_01007	OGAKENFA_01978	IBKININP_02788	JJOIIOPK_03386	NOHBGNMO_03285	IMGBALCJ_02876	CMHIEBDP_03499	FJAKHGLK_02419	HGEPAKPN_00822	ILNJBNNJ_03459	DAHMPNPP_02415	LIFCBJAK_03833	FHEHPHHC_01308	DKFKFDJM_02892	MGIKKLBD_03232	ADADMPLM_02880	AGFLKIAC_03802	PMNNKGMJ_01527	BIHPDDHI_03847	EMIKNDEL_03854	PGKGDCFD_00440	ADJANAFG_00689	FNHMGJIK_03000
mltC		Membrane-bound lytic murein transglycosylase C	61	61	1	467	9980				1073	1073	1073	FGBPADJH_03821	HODMNFEL_00665	GGBLKGLM_00085	EMEBBHPK_04070	CFLMFKHF_04489	LPPGFCCH_01126	AMPOJNKJ_00777	PMIECDFE_01138	HMDBJOFL_02293	KCJNLABC_04210	EDNHKMOF_02305	KLEDOLAC_00410	LLGMMCOL_01014	IAOLGGFO_01074	OGAKENFA_01130	IBKININP_00559	JJOIIOPK_03918	NOHBGNMO_02290	IMGBALCJ_03979	CMHIEBDP_00802	FJAKHGLK_04302	HGEPAKPN_01990	ILNJBNNJ_00816	DAHMPNPP_04298	LIFCBJAK_01014	FHEHPHHC_00995	DKFKFDJM_03982	MGIKKLBD_01214	ADADMPLM_03996	AGFLKIAC_01182	PMNNKGMJ_00891	BIHPDDHI_01772	EMIKNDEL_03425	PGKGDCFD_01184	ADJANAFG_00916	FNHMGJIK_04123
lipA		Lipoyl synthase	61	61	1	467	11515				965	965	965	FGBPADJH_02933	HODMNFEL_01139	GGBLKGLM_02799	EMEBBHPK_03678	CFLMFKHF_01613	LPPGFCCH_01006	AMPOJNKJ_03713	PMIECDFE_04050	HMDBJOFL_00969	KCJNLABC_03781	EDNHKMOF_01274	KLEDOLAC_02852	LLGMMCOL_04182	IAOLGGFO_00028	OGAKENFA_03053	IBKININP_01349	JJOIIOPK_03542	NOHBGNMO_00757	IMGBALCJ_03449	CMHIEBDP_00661	FJAKHGLK_01016	HGEPAKPN_00764	ILNJBNNJ_01265	DAHMPNPP_00981	LIFCBJAK_00028	FHEHPHHC_03393	DKFKFDJM_03799	MGIKKLBD_00028	ADADMPLM_03814	AGFLKIAC_01587	PMNNKGMJ_02925	BIHPDDHI_03029	EMIKNDEL_03309	PGKGDCFD_01370	ADJANAFG_03924	FNHMGJIK_02337
nqrE		Na(+)-translocating NADH-quinone reductase subunit E	61	61	1	467	9933				596	596	596	FGBPADJH_03789	HODMNFEL_00633	GGBLKGLM_02890	EMEBBHPK_01143	CFLMFKHF_04355	LPPGFCCH_01094	AMPOJNKJ_00809	PMIECDFE_01106	HMDBJOFL_02325	KCJNLABC_00935	EDNHKMOF_02260	KLEDOLAC_00378	LLGMMCOL_00982	IAOLGGFO_01106	OGAKENFA_01098	IBKININP_04280	JJOIIOPK_01095	NOHBGNMO_02258	IMGBALCJ_04011	CMHIEBDP_00770	FJAKHGLK_03071	HGEPAKPN_02022	ILNJBNNJ_00784	DAHMPNPP_03071	LIFCBJAK_00982	FHEHPHHC_00963	DKFKFDJM_04014	MGIKKLBD_01246	ADADMPLM_04028	AGFLKIAC_01214	PMNNKGMJ_00859	BIHPDDHI_01804	EMIKNDEL_03391	PGKGDCFD_01152	ADJANAFG_00948	FNHMGJIK_04155
malG		Maltose/maltodextrin transport system permease protein MalG	61	61	1	467	18542				890	890	890	FGBPADJH_00074	HODMNFEL_00098	GGBLKGLM_00111	EMEBBHPK_02382	CFLMFKHF_03406	LPPGFCCH_01963	AMPOJNKJ_02182	PMIECDFE_01914	HMDBJOFL_02007	KCJNLABC_02418	EDNHKMOF_03210	KLEDOLAC_02677	LLGMMCOL_02628	IAOLGGFO_02133	OGAKENFA_01928	IBKININP_03623	JJOIIOPK_02688	NOHBGNMO_01421	IMGBALCJ_02144	CMHIEBDP_01837	FJAKHGLK_02318	HGEPAKPN_03144	ILNJBNNJ_01890	DAHMPNPP_02314	LIFCBJAK_02034	FHEHPHHC_01743	DKFKFDJM_02256	MGIKKLBD_01858	ADADMPLM_02245	AGFLKIAC_01974	PMNNKGMJ_01878	BIHPDDHI_02160	EMIKNDEL_00376	PGKGDCFD_02142	ADJANAFG_02251	FNHMGJIK_02597
udk		Uridine kinase	61	61	1	467	11218				641	641	641	FGBPADJH_03662	HODMNFEL_02827	GGBLKGLM_00564	EMEBBHPK_02158	CFLMFKHF_01280	LPPGFCCH_03006	AMPOJNKJ_04092	PMIECDFE_03014	HMDBJOFL_02144	KCJNLABC_02137	EDNHKMOF_00111	KLEDOLAC_00572	LLGMMCOL_01171	IAOLGGFO_00197	OGAKENFA_02878	IBKININP_00850	JJOIIOPK_01573	NOHBGNMO_02554	IMGBALCJ_04267	CMHIEBDP_01553	FJAKHGLK_00222	HGEPAKPN_00863	ILNJBNNJ_01450	DAHMPNPP_00209	LIFCBJAK_00207	FHEHPHHC_03218	DKFKFDJM_04208	MGIKKLBD_00203	ADADMPLM_04223	AGFLKIAC_01416	PMNNKGMJ_02750	BIHPDDHI_02859	EMIKNDEL_03127	PGKGDCFD_01553	ADJANAFG_03499	FNHMGJIK_01133
argR_1		Arginine repressor	61	61	1	467	17481				470	470	470	FGBPADJH_03931	HODMNFEL_01896	GGBLKGLM_01678	EMEBBHPK_00054	CFLMFKHF_02820	LPPGFCCH_02206	AMPOJNKJ_00076	PMIECDFE_03194	HMDBJOFL_00129	KCJNLABC_00120	EDNHKMOF_00678	KLEDOLAC_00032	LLGMMCOL_01369	IAOLGGFO_02706	OGAKENFA_01697	IBKININP_02943	JJOIIOPK_01314	NOHBGNMO_02312	IMGBALCJ_00076	CMHIEBDP_03326	FJAKHGLK_02208	HGEPAKPN_01867	ILNJBNNJ_03300	DAHMPNPP_02205	LIFCBJAK_01283	FHEHPHHC_01529	DKFKFDJM_00076	MGIKKLBD_00533	ADADMPLM_00076	AGFLKIAC_03124	PMNNKGMJ_01741	BIHPDDHI_03363	EMIKNDEL_04089	PGKGDCFD_02881	ADJANAFG_02680	FNHMGJIK_01835
fklB		FKBP-type 22 kDa peptidyl-prolyl cis-trans isomerase	61	61	1	467	17466				620	620	620	FGBPADJH_03943	HODMNFEL_01908	GGBLKGLM_01690	EMEBBHPK_00066	CFLMFKHF_02832	LPPGFCCH_02194	AMPOJNKJ_00088	PMIECDFE_03182	HMDBJOFL_00117	KCJNLABC_00108	EDNHKMOF_00666	KLEDOLAC_00020	LLGMMCOL_01354	IAOLGGFO_02694	OGAKENFA_01709	IBKININP_02955	JJOIIOPK_01326	NOHBGNMO_02324	IMGBALCJ_00088	CMHIEBDP_03338	FJAKHGLK_02196	HGEPAKPN_01855	ILNJBNNJ_03312	DAHMPNPP_02193	LIFCBJAK_01295	FHEHPHHC_01541	DKFKFDJM_00088	MGIKKLBD_00545	ADADMPLM_00088	AGFLKIAC_03112	PMNNKGMJ_01753	BIHPDDHI_03351	EMIKNDEL_04101	PGKGDCFD_02869	ADJANAFG_02692	FNHMGJIK_00792
nuoB		NADH-quinone oxidoreductase subunit B	61	61	1	467	13480				674	674	674	FGBPADJH_04029	HODMNFEL_02515	GGBLKGLM_00876	EMEBBHPK_04253	CFLMFKHF_00045	LPPGFCCH_03315	AMPOJNKJ_01205	PMIECDFE_00968	HMDBJOFL_03236	KCJNLABC_04356	EDNHKMOF_01044	KLEDOLAC_03618	LLGMMCOL_00280	IAOLGGFO_01328	OGAKENFA_00206	IBKININP_00045	JJOIIOPK_03031	NOHBGNMO_03586	IMGBALCJ_01045	CMHIEBDP_00396	FJAKHGLK_01290	HGEPAKPN_01180	ILNJBNNJ_00399	DAHMPNPP_01308	LIFCBJAK_03270	FHEHPHHC_00206	DKFKFDJM_01093	MGIKKLBD_01146	ADADMPLM_01330	AGFLKIAC_00311	PMNNKGMJ_00206	BIHPDDHI_01619	EMIKNDEL_02912	PGKGDCFD_00185	ADJANAFG_04083	FNHMGJIK_01446
atpH		ATP synthase subunit delta	61	61	1	467	3221				533	533	533	FGBPADJH_02312	HODMNFEL_02303	GGBLKGLM_02469	EMEBBHPK_02902	CFLMFKHF_03279	LPPGFCCH_01155	AMPOJNKJ_02516	PMIECDFE_02443	HMDBJOFL_03489	KCJNLABC_02984	EDNHKMOF_03411	KLEDOLAC_03375	LLGMMCOL_03072	IAOLGGFO_01609	OGAKENFA_03124	IBKININP_03483	JJOIIOPK_02838	NOHBGNMO_02772	IMGBALCJ_02760	CMHIEBDP_02451	FJAKHGLK_03906	HGEPAKPN_01572	ILNJBNNJ_02089	DAHMPNPP_03882	LIFCBJAK_03579	FHEHPHHC_03440	DKFKFDJM_02792	MGIKKLBD_03986	ADADMPLM_02718	AGFLKIAC_01679	PMNNKGMJ_03714	BIHPDDHI_03657	EMIKNDEL_00022	PGKGDCFD_03797	ADJANAFG_01052	FNHMGJIK_04019
rpsC		30S ribosomal protein S3	61	61	1	467	17297				701	701	701	FGBPADJH_00123	HODMNFEL_00187	GGBLKGLM_00173	EMEBBHPK_03504	CFLMFKHF_03626	LPPGFCCH_02803	AMPOJNKJ_03371	PMIECDFE_03000	HMDBJOFL_03118	KCJNLABC_03616	EDNHKMOF_03380	KLEDOLAC_03732	LLGMMCOL_03457	IAOLGGFO_02531	OGAKENFA_02135	IBKININP_03889	JJOIIOPK_03273	NOHBGNMO_02920	IMGBALCJ_03509	CMHIEBDP_02527	FJAKHGLK_03502	HGEPAKPN_03037	ILNJBNNJ_02514	DAHMPNPP_03481	LIFCBJAK_02526	FHEHPHHC_01938	DKFKFDJM_03564	MGIKKLBD_02498	ADADMPLM_03548	AGFLKIAC_02550	PMNNKGMJ_02241	BIHPDDHI_02643	EMIKNDEL_04238	PGKGDCFD_02729	ADJANAFG_03009	FNHMGJIK_03532
rplT		50S ribosomal protein L20	61	61	1	467	1110				356	356	356	FGBPADJH_03643	HODMNFEL_03811	GGBLKGLM_01032	EMEBBHPK_00384	CFLMFKHF_04176	LPPGFCCH_02021	AMPOJNKJ_03001	PMIECDFE_01067	HMDBJOFL_03311	KCJNLABC_00334	EDNHKMOF_01559	KLEDOLAC_01358	LLGMMCOL_03966	IAOLGGFO_01781	OGAKENFA_00389	IBKININP_03062	JJOIIOPK_00179	NOHBGNMO_00178	IMGBALCJ_03246	CMHIEBDP_01895	FJAKHGLK_03758	HGEPAKPN_02178	ILNJBNNJ_01948	DAHMPNPP_04023	LIFCBJAK_01391	FHEHPHHC_00389	DKFKFDJM_03625	MGIKKLBD_02621	ADADMPLM_03609	AGFLKIAC_00129	PMNNKGMJ_00389	BIHPDDHI_00287	EMIKNDEL_02780	PGKGDCFD_02188	ADJANAFG_02894	FNHMGJIK_00127
corA		Magnesium transport protein CorA	61	61	1	467	17375				950	950	950	FGBPADJH_00988	HODMNFEL_03474	GGBLKGLM_00778	EMEBBHPK_00124	CFLMFKHF_01825	LPPGFCCH_02134	AMPOJNKJ_00146	PMIECDFE_01780	HMDBJOFL_00050	KCJNLABC_00049	EDNHKMOF_00614	KLEDOLAC_02193	LLGMMCOL_01299	IAOLGGFO_01819	OGAKENFA_01764	IBKININP_01685	JJOIIOPK_01385	NOHBGNMO_03113	IMGBALCJ_00146	CMHIEBDP_03396	FJAKHGLK_03813	HGEPAKPN_01616	ILNJBNNJ_03371	DAHMPNPP_03765	LIFCBJAK_00582	FHEHPHHC_01596	DKFKFDJM_00146	MGIKKLBD_00606	ADADMPLM_00146	AGFLKIAC_03052	PMNNKGMJ_01814	BIHPDDHI_03288	EMIKNDEL_04150	PGKGDCFD_02813	ADJANAFG_02745	FNHMGJIK_03768
sthA		Soluble pyridine nucleotide transhydrogenase	61	61	1	467	17276				1397	1397	1397	FGBPADJH_00699	HODMNFEL_03863	GGBLKGLM_03611	EMEBBHPK_03955	CFLMFKHF_01467	LPPGFCCH_02898	AMPOJNKJ_03212	PMIECDFE_03620	HMDBJOFL_03646	KCJNLABC_04063	EDNHKMOF_01200	KLEDOLAC_00861	LLGMMCOL_02389	IAOLGGFO_00974	OGAKENFA_03286	IBKININP_01496	JJOIIOPK_03960	NOHBGNMO_00652	IMGBALCJ_03313	CMHIEBDP_02630	FJAKHGLK_01808	HGEPAKPN_03581	ILNJBNNJ_02592	DAHMPNPP_01801	LIFCBJAK_03734	FHEHPHHC_03602	DKFKFDJM_03363	MGIKKLBD_03819	ADADMPLM_03295	AGFLKIAC_00882	PMNNKGMJ_03872	BIHPDDHI_03812	EMIKNDEL_04268	PGKGDCFD_03068	ADJANAFG_00498	FNHMGJIK_02484
rluA		Dual-specificity RNA pseudouridine synthase RluA	61	61	1	467	18866				653	653	653	FGBPADJH_02769	HODMNFEL_00575	GGBLKGLM_02241	EMEBBHPK_01708	CFLMFKHF_01098	LPPGFCCH_00348	AMPOJNKJ_01516	PMIECDFE_01444	HMDBJOFL_00859	KCJNLABC_01593	EDNHKMOF_01770	KLEDOLAC_00674	LLGMMCOL_03300	IAOLGGFO_03555	OGAKENFA_02396	IBKININP_00700	JJOIIOPK_02633	NOHBGNMO_01348	IMGBALCJ_00468	CMHIEBDP_03650	FJAKHGLK_00047	HGEPAKPN_02236	ILNJBNNJ_03748	DAHMPNPP_00047	LIFCBJAK_02637	FHEHPHHC_02629	DKFKFDJM_01132	MGIKKLBD_02212	ADADMPLM_01878	AGFLKIAC_03978	PMNNKGMJ_02322	BIHPDDHI_00339	EMIKNDEL_00629	PGKGDCFD_00795	ADJANAFG_01238	FNHMGJIK_01717
cyoD		Cytochrome bo(3) ubiquinol oxidase subunit 4	61	61	1	467	10331				332	332	332	FGBPADJH_02541	HODMNFEL_00814	GGBLKGLM_03423	EMEBBHPK_00803	CFLMFKHF_02674	LPPGFCCH_03554	AMPOJNKJ_00224	PMIECDFE_00180	HMDBJOFL_00730	KCJNLABC_00651	EDNHKMOF_02050	KLEDOLAC_04277	LLGMMCOL_00071	IAOLGGFO_02230	OGAKENFA_02684	IBKININP_02819	JJOIIOPK_00403	NOHBGNMO_00473	IMGBALCJ_01327	CMHIEBDP_03020	FJAKHGLK_00912	HGEPAKPN_00140	ILNJBNNJ_03085	DAHMPNPP_00881	LIFCBJAK_03025	FHEHPHHC_03079	DKFKFDJM_02984	MGIKKLBD_03522	ADADMPLM_03401	AGFLKIAC_00917	PMNNKGMJ_03385	BIHPDDHI_02470	EMIKNDEL_00879	PGKGDCFD_03936	ADJANAFG_00076	FNHMGJIK_00380
rpsE		30S ribosomal protein S5	61	61	1	467	17308				500	500	500	FGBPADJH_00112	HODMNFEL_00176	GGBLKGLM_00162	EMEBBHPK_03515	CFLMFKHF_03637	LPPGFCCH_02814	AMPOJNKJ_03360	PMIECDFE_02989	HMDBJOFL_03107	KCJNLABC_03627	EDNHKMOF_03369	KLEDOLAC_03721	LLGMMCOL_03446	IAOLGGFO_02542	OGAKENFA_02146	IBKININP_03900	JJOIIOPK_03284	NOHBGNMO_02931	IMGBALCJ_03520	CMHIEBDP_02538	FJAKHGLK_03513	HGEPAKPN_03026	ILNJBNNJ_02525	DAHMPNPP_03492	LIFCBJAK_02537	FHEHPHHC_01949	DKFKFDJM_03575	MGIKKLBD_02509	ADADMPLM_03559	AGFLKIAC_02561	PMNNKGMJ_02252	BIHPDDHI_02654	EMIKNDEL_04227	PGKGDCFD_02740	ADJANAFG_02998	FNHMGJIK_03543
mnmG		tRNA uridine 5-carboxymethylaminomethyl modification enzyme MnmG	61	61	1	467	3215				1889	1889	1889	FGBPADJH_02306	HODMNFEL_02309	GGBLKGLM_02463	EMEBBHPK_02908	CFLMFKHF_03285	LPPGFCCH_01149	AMPOJNKJ_02510	PMIECDFE_02449	HMDBJOFL_03483	KCJNLABC_02990	EDNHKMOF_03417	KLEDOLAC_03369	LLGMMCOL_03066	IAOLGGFO_01603	OGAKENFA_03118	IBKININP_03489	JJOIIOPK_02844	NOHBGNMO_02766	IMGBALCJ_02754	CMHIEBDP_02445	FJAKHGLK_03900	HGEPAKPN_01578	ILNJBNNJ_02083	DAHMPNPP_03888	LIFCBJAK_03573	FHEHPHHC_03434	DKFKFDJM_02786	MGIKKLBD_03992	ADADMPLM_02712	AGFLKIAC_01673	PMNNKGMJ_03708	BIHPDDHI_03651	EMIKNDEL_00028	PGKGDCFD_03803	ADJANAFG_01058	FNHMGJIK_04025
maeA		NAD-dependent malic enzyme	61	61	1	467	11229				1697	1697	1697	FGBPADJH_03668	HODMNFEL_02833	GGBLKGLM_00558	EMEBBHPK_02164	CFLMFKHF_01274	LPPGFCCH_03018	AMPOJNKJ_04098	PMIECDFE_03020	HMDBJOFL_02138	KCJNLABC_02143	EDNHKMOF_00117	KLEDOLAC_00566	LLGMMCOL_01177	IAOLGGFO_00187	OGAKENFA_02889	IBKININP_00856	JJOIIOPK_01567	NOHBGNMO_02548	IMGBALCJ_04261	CMHIEBDP_01564	FJAKHGLK_00228	HGEPAKPN_00857	ILNJBNNJ_01439	DAHMPNPP_00215	LIFCBJAK_00201	FHEHPHHC_03229	DKFKFDJM_04214	MGIKKLBD_00193	ADADMPLM_04229	AGFLKIAC_01426	PMNNKGMJ_02761	BIHPDDHI_02870	EMIKNDEL_03133	PGKGDCFD_01542	ADJANAFG_03505	FNHMGJIK_01127
ftsH_1		ATP-dependent zinc metalloprotease FtsH	61	61	1	467	17496				1916	1916	1916	FGBPADJH_03917	HODMNFEL_01864	GGBLKGLM_01862	EMEBBHPK_00040	CFLMFKHF_02806	LPPGFCCH_02220	AMPOJNKJ_00062	PMIECDFE_03208	HMDBJOFL_00143	KCJNLABC_00134	EDNHKMOF_00692	KLEDOLAC_00046	LLGMMCOL_01383	IAOLGGFO_02720	OGAKENFA_01683	IBKININP_02929	JJOIIOPK_01300	NOHBGNMO_02153	IMGBALCJ_00062	CMHIEBDP_03312	FJAKHGLK_02222	HGEPAKPN_01881	ILNJBNNJ_03286	DAHMPNPP_02219	LIFCBJAK_01269	FHEHPHHC_01515	DKFKFDJM_00062	MGIKKLBD_00519	ADADMPLM_00062	AGFLKIAC_03138	PMNNKGMJ_01727	BIHPDDHI_03377	EMIKNDEL_04075	PGKGDCFD_02895	ADJANAFG_02666	FNHMGJIK_01821
malE		Maltose/maltodextrin-binding periplasmic protein	61	61	1	467	18540				1199	1199	1199	FGBPADJH_00076	HODMNFEL_00100	GGBLKGLM_00113	EMEBBHPK_02380	CFLMFKHF_03404	LPPGFCCH_01961	AMPOJNKJ_02184	PMIECDFE_01916	HMDBJOFL_02009	KCJNLABC_02416	EDNHKMOF_03208	KLEDOLAC_02675	LLGMMCOL_02630	IAOLGGFO_02131	OGAKENFA_01926	IBKININP_03621	JJOIIOPK_02686	NOHBGNMO_01423	IMGBALCJ_02146	CMHIEBDP_01835	FJAKHGLK_02316	HGEPAKPN_03146	ILNJBNNJ_01888	DAHMPNPP_02312	LIFCBJAK_02032	FHEHPHHC_01741	DKFKFDJM_02254	MGIKKLBD_01856	ADADMPLM_02243	AGFLKIAC_01972	PMNNKGMJ_01876	BIHPDDHI_02162	EMIKNDEL_00374	PGKGDCFD_02140	ADJANAFG_02253	FNHMGJIK_02595
accC		Biotin carboxylase	61	61	1	467	19373				1349	1349	1349	FGBPADJH_01770	HODMNFEL_02041	GGBLKGLM_00249	EMEBBHPK_01992	CFLMFKHF_03861	LPPGFCCH_01852	AMPOJNKJ_01353	PMIECDFE_01586	HMDBJOFL_03857	KCJNLABC_02219	EDNHKMOF_01753	KLEDOLAC_02035	LLGMMCOL_03697	IAOLGGFO_01995	OGAKENFA_02232	IBKININP_04119	JJOIIOPK_01903	NOHBGNMO_03029	IMGBALCJ_03728	CMHIEBDP_03794	FJAKHGLK_02999	HGEPAKPN_01347	ILNJBNNJ_00607	DAHMPNPP_02999	LIFCBJAK_01697	FHEHPHHC_02465	DKFKFDJM_01581	MGIKKLBD_02375	ADADMPLM_01663	AGFLKIAC_03426	PMNNKGMJ_02481	BIHPDDHI_00766	EMIKNDEL_00479	PGKGDCFD_01656	ADJANAFG_01392	FNHMGJIK_03703
plsY		putative glycerol-3-phosphate acyltransferase	61	61	1	467	18896				659	659	659	FGBPADJH_02799	HODMNFEL_00546	GGBLKGLM_02269	EMEBBHPK_01737	CFLMFKHF_01069	LPPGFCCH_00377	AMPOJNKJ_01487	PMIECDFE_01472	HMDBJOFL_00887	KCJNLABC_01622	EDNHKMOF_01800	KLEDOLAC_00645	LLGMMCOL_03329	IAOLGGFO_03584	OGAKENFA_02367	IBKININP_00671	JJOIIOPK_02662	NOHBGNMO_01377	IMGBALCJ_00497	CMHIEBDP_03679	FJAKHGLK_00076	HGEPAKPN_02265	ILNJBNNJ_03777	DAHMPNPP_00076	LIFCBJAK_02666	FHEHPHHC_02600	DKFKFDJM_01161	MGIKKLBD_02241	ADADMPLM_01907	AGFLKIAC_03949	PMNNKGMJ_02351	BIHPDDHI_00368	EMIKNDEL_00600	PGKGDCFD_00824	ADJANAFG_01266	FNHMGJIK_01688
atpA		ATP synthase subunit alpha	61	61	1	467	3222				1541	1541	1541	FGBPADJH_02313	HODMNFEL_02302	GGBLKGLM_02470	EMEBBHPK_02901	CFLMFKHF_03278	LPPGFCCH_01156	AMPOJNKJ_02517	PMIECDFE_02442	HMDBJOFL_03490	KCJNLABC_02983	EDNHKMOF_03410	KLEDOLAC_03376	LLGMMCOL_03073	IAOLGGFO_01610	OGAKENFA_03125	IBKININP_03482	JJOIIOPK_02837	NOHBGNMO_02773	IMGBALCJ_02761	CMHIEBDP_02452	FJAKHGLK_03907	HGEPAKPN_01571	ILNJBNNJ_02090	DAHMPNPP_03881	LIFCBJAK_03580	FHEHPHHC_03441	DKFKFDJM_02793	MGIKKLBD_03985	ADADMPLM_02719	AGFLKIAC_01680	PMNNKGMJ_03715	BIHPDDHI_03658	EMIKNDEL_00021	PGKGDCFD_03796	ADJANAFG_01051	FNHMGJIK_04018
lon_1		Lon protease	61	61	1	467	10343				2354	2354	2354	FGBPADJH_02529	HODMNFEL_00802	GGBLKGLM_03411	EMEBBHPK_00814	CFLMFKHF_02685	LPPGFCCH_03565	AMPOJNKJ_00235	PMIECDFE_00191	HMDBJOFL_00741	KCJNLABC_00662	EDNHKMOF_02061	KLEDOLAC_04266	LLGMMCOL_00060	IAOLGGFO_02219	OGAKENFA_02695	IBKININP_02830	JJOIIOPK_00392	NOHBGNMO_00462	IMGBALCJ_01338	CMHIEBDP_03009	FJAKHGLK_00901	HGEPAKPN_00152	ILNJBNNJ_03096	DAHMPNPP_00870	LIFCBJAK_03036	FHEHPHHC_03090	DKFKFDJM_02995	MGIKKLBD_03533	ADADMPLM_03412	AGFLKIAC_00928	PMNNKGMJ_03374	BIHPDDHI_02481	EMIKNDEL_00867	PGKGDCFD_03947	ADJANAFG_00065	FNHMGJIK_00369
gpmB		phosphoglycerate mutase GpmB	61	61	1	467	10173				647	647	647	FGBPADJH_03729	HODMNFEL_03921	GGBLKGLM_03038	EMEBBHPK_01200	CFLMFKHF_01410	LPPGFCCH_00840	AMPOJNKJ_01018	PMIECDFE_00074	HMDBJOFL_04099	KCJNLABC_00999	EDNHKMOF_00495	KLEDOLAC_02474	LLGMMCOL_00171	IAOLGGFO_02340	OGAKENFA_01825	IBKININP_01248	JJOIIOPK_03532	NOHBGNMO_01759	IMGBALCJ_01100	CMHIEBDP_03119	FJAKHGLK_01371	HGEPAKPN_00024	ILNJBNNJ_02986	DAHMPNPP_01360	LIFCBJAK_01126	FHEHPHHC_01793	DKFKFDJM_00223	MGIKKLBD_01452	ADADMPLM_00385	AGFLKIAC_01743	PMNNKGMJ_00728	BIHPDDHI_02348	EMIKNDEL_01013	PGKGDCFD_01789	ADJANAFG_00180	FNHMGJIK_03212
dnaB_1		Replicative DNA helicase	61	61	1	467	13343				1409	1409	1409	FGBPADJH_01307	HODMNFEL_01467	GGBLKGLM_02279	EMEBBHPK_03342	CFLMFKHF_01040	LPPGFCCH_00907	AMPOJNKJ_02553	PMIECDFE_02940	HMDBJOFL_02355	KCJNLABC_03452	EDNHKMOF_01899	KLEDOLAC_01635	LLGMMCOL_01839	IAOLGGFO_01911	OGAKENFA_01151	IBKININP_01157	JJOIIOPK_01154	NOHBGNMO_00915	IMGBALCJ_02907	CMHIEBDP_00593	FJAKHGLK_03788	HGEPAKPN_01814	ILNJBNNJ_00692	DAHMPNPP_03740	LIFCBJAK_01607	FHEHPHHC_01030	DKFKFDJM_02824	MGIKKLBD_01902	ADADMPLM_02756	AGFLKIAC_01101	PMNNKGMJ_02023	BIHPDDHI_03071	EMIKNDEL_03803	PGKGDCFD_02023	ADJANAFG_01185	FNHMGJIK_00614
arcA		Aerobic respiration control protein ArcA	61	61	1	467	10176				716	716	716	FGBPADJH_03732	HODMNFEL_03924	GGBLKGLM_03041	EMEBBHPK_01197	CFLMFKHF_01413	LPPGFCCH_00843	AMPOJNKJ_01015	PMIECDFE_00077	HMDBJOFL_04102	KCJNLABC_00996	EDNHKMOF_00492	KLEDOLAC_02471	LLGMMCOL_00168	IAOLGGFO_02337	OGAKENFA_01822	IBKININP_01251	JJOIIOPK_03529	NOHBGNMO_01762	IMGBALCJ_01097	CMHIEBDP_03116	FJAKHGLK_01368	HGEPAKPN_00027	ILNJBNNJ_02989	DAHMPNPP_01357	LIFCBJAK_01123	FHEHPHHC_01790	DKFKFDJM_00220	MGIKKLBD_01449	ADADMPLM_00382	AGFLKIAC_01740	PMNNKGMJ_00725	BIHPDDHI_02351	EMIKNDEL_01010	PGKGDCFD_01792	ADJANAFG_00177	FNHMGJIK_03215
tyrS		Tyrosine--tRNA ligase	61	61	1	467	1168				1274	1274	1274	FGBPADJH_03025	HODMNFEL_00027	GGBLKGLM_00962	EMEBBHPK_01922	CFLMFKHF_03246	LPPGFCCH_00034	AMPOJNKJ_02927	PMIECDFE_01018	HMDBJOFL_01756	KCJNLABC_01951	EDNHKMOF_01607	KLEDOLAC_01310	LLGMMCOL_04015	IAOLGGFO_02453	OGAKENFA_00439	IBKININP_03402	JJOIIOPK_01937	NOHBGNMO_00128	IMGBALCJ_03232	CMHIEBDP_02115	FJAKHGLK_03708	HGEPAKPN_03498	ILNJBNNJ_02456	DAHMPNPP_03973	LIFCBJAK_01442	FHEHPHHC_02236	DKFKFDJM_03313	MGIKKLBD_02671	ADADMPLM_03245	AGFLKIAC_00079	PMNNKGMJ_00439	BIHPDDHI_00237	EMIKNDEL_02730	PGKGDCFD_02238	ADJANAFG_00552	FNHMGJIK_00077
infC		Translation initiation factor IF-3	61	61	1	467	1108				338	338	338	FGBPADJH_03645	HODMNFEL_03813	GGBLKGLM_01030	EMEBBHPK_00382	CFLMFKHF_04174	LPPGFCCH_02019	AMPOJNKJ_02999	PMIECDFE_01069	HMDBJOFL_03309	KCJNLABC_00336	EDNHKMOF_01557	KLEDOLAC_01360	LLGMMCOL_03964	IAOLGGFO_01779	OGAKENFA_00387	IBKININP_03060	JJOIIOPK_00181	NOHBGNMO_00180	IMGBALCJ_03244	CMHIEBDP_01893	FJAKHGLK_03760	HGEPAKPN_02180	ILNJBNNJ_01946	DAHMPNPP_04025	LIFCBJAK_01389	FHEHPHHC_00387	DKFKFDJM_03623	MGIKKLBD_02619	ADADMPLM_03607	AGFLKIAC_00131	PMNNKGMJ_00387	BIHPDDHI_00289	EMIKNDEL_02782	PGKGDCFD_02186	ADJANAFG_02896	FNHMGJIK_00129
iscR		HTH-type transcriptional regulator IscR	61	61	1	467	12602				494	494	494	FGBPADJH_02252	HODMNFEL_02133	GGBLKGLM_02595	EMEBBHPK_03686	CFLMFKHF_00517	LPPGFCCH_01350	AMPOJNKJ_00465	PMIECDFE_01837	HMDBJOFL_01793	KCJNLABC_03898	EDNHKMOF_02224	KLEDOLAC_02386	LLGMMCOL_02399	IAOLGGFO_01483	OGAKENFA_00058	IBKININP_00136	JJOIIOPK_03597	NOHBGNMO_01649	IMGBALCJ_00295	CMHIEBDP_00251	FJAKHGLK_01681	HGEPAKPN_01108	ILNJBNNJ_00258	DAHMPNPP_01676	LIFCBJAK_01830	FHEHPHHC_00058	DKFKFDJM_02003	MGIKKLBD_00872	ADADMPLM_00295	AGFLKIAC_00665	PMNNKGMJ_00058	BIHPDDHI_00901	EMIKNDEL_01641	PGKGDCFD_00327	ADJANAFG_01919	FNHMGJIK_01362
cpxR		Transcriptional regulatory protein CpxR	61	61	1	467	17230				692	692	692	FGBPADJH_00737	HODMNFEL_02658	GGBLKGLM_03572	EMEBBHPK_03994	CFLMFKHF_01507	LPPGFCCH_00724	AMPOJNKJ_02688	PMIECDFE_03580	HMDBJOFL_03606	KCJNLABC_04102	EDNHKMOF_01162	KLEDOLAC_00822	LLGMMCOL_02350	IAOLGGFO_00936	OGAKENFA_03247	IBKININP_01536	JJOIIOPK_03999	NOHBGNMO_00613	IMGBALCJ_00615	CMHIEBDP_00973	FJAKHGLK_01769	HGEPAKPN_01452	ILNJBNNJ_00880	DAHMPNPP_01762	LIFCBJAK_03695	FHEHPHHC_03563	DKFKFDJM_00355	MGIKKLBD_03858	ADADMPLM_00505	AGFLKIAC_00844	PMNNKGMJ_03833	BIHPDDHI_03774	EMIKNDEL_04306	PGKGDCFD_03669	ADJANAFG_00459	FNHMGJIK_02524
minD		Septum site-determining protein MinD	61	61	1	467	9507				812	812	812	FGBPADJH_00474	HODMNFEL_00450	GGBLKGLM_01243	EMEBBHPK_00926	CFLMFKHF_03573	LPPGFCCH_00273	AMPOJNKJ_00673	PMIECDFE_02282	HMDBJOFL_04267	KCJNLABC_00831	EDNHKMOF_02133	KLEDOLAC_01582	LLGMMCOL_01090	IAOLGGFO_00369	OGAKENFA_00640	IBKININP_03865	JJOIIOPK_02419	NOHBGNMO_03957	IMGBALCJ_02616	CMHIEBDP_02354	FJAKHGLK_02818	HGEPAKPN_01718	ILNJBNNJ_02217	DAHMPNPP_02794	LIFCBJAK_03474	FHEHPHHC_02036	DKFKFDJM_02526	MGIKKLBD_03111	ADADMPLM_03078	AGFLKIAC_02806	PMNNKGMJ_00640	BIHPDDHI_00044	EMIKNDEL_02013	PGKGDCFD_04046	ADJANAFG_02044	FNHMGJIK_00996
iscS_1		Cysteine desulfurase IscS	61	61	1	467	12603				1214	1214	1214	FGBPADJH_02253	HODMNFEL_02132	GGBLKGLM_02594	EMEBBHPK_03687	CFLMFKHF_00518	LPPGFCCH_01349	AMPOJNKJ_00464	PMIECDFE_01838	HMDBJOFL_01794	KCJNLABC_03899	EDNHKMOF_02225	KLEDOLAC_02385	LLGMMCOL_02400	IAOLGGFO_01482	OGAKENFA_00059	IBKININP_00135	JJOIIOPK_03598	NOHBGNMO_01650	IMGBALCJ_00294	CMHIEBDP_00252	FJAKHGLK_01680	HGEPAKPN_01107	ILNJBNNJ_00259	DAHMPNPP_01675	LIFCBJAK_01829	FHEHPHHC_00059	DKFKFDJM_02004	MGIKKLBD_00873	ADADMPLM_00294	AGFLKIAC_00664	PMNNKGMJ_00059	BIHPDDHI_00902	EMIKNDEL_01642	PGKGDCFD_00326	ADJANAFG_01918	FNHMGJIK_01361
cheB		Protein-glutamate methylesterase/protein-glutamine glutaminase	61	61	1	467	16337				1052	1052	1052	FGBPADJH_04089	HODMNFEL_03144	GGBLKGLM_00467	EMEBBHPK_03489	CFLMFKHF_04297	LPPGFCCH_03909	AMPOJNKJ_02334	PMIECDFE_01700	HMDBJOFL_01135	KCJNLABC_03601	EDNHKMOF_03028	KLEDOLAC_02552	LLGMMCOL_00524	IAOLGGFO_03861	OGAKENFA_03539	IBKININP_04451	JJOIIOPK_02507	NOHBGNMO_02109	IMGBALCJ_01810	CMHIEBDP_01283	FJAKHGLK_01828	HGEPAKPN_03295	ILNJBNNJ_01720	DAHMPNPP_01822	LIFCBJAK_00416	FHEHPHHC_03673	DKFKFDJM_02057	MGIKKLBD_01051	ADADMPLM_02102	AGFLKIAC_02249	PMNNKGMJ_03591	BIHPDDHI_01089	EMIKNDEL_02439	PGKGDCFD_00574	ADJANAFG_04018	FNHMGJIK_02784
hisC_1		Histidinol-phosphate aminotransferase	61	61	1	467	11192				1106	1106	1106	FGBPADJH_00032	HODMNFEL_04108	GGBLKGLM_00576	EMEBBHPK_02137	CFLMFKHF_01300	LPPGFCCH_02986	AMPOJNKJ_02891	PMIECDFE_04230	HMDBJOFL_02164	KCJNLABC_02116	EDNHKMOF_00099	KLEDOLAC_02647	LLGMMCOL_04440	IAOLGGFO_00218	OGAKENFA_02038	IBKININP_00830	JJOIIOPK_01678	NOHBGNMO_02383	IMGBALCJ_03173	CMHIEBDP_01533	FJAKHGLK_00202	HGEPAKPN_00875	ILNJBNNJ_01470	DAHMPNPP_00189	LIFCBJAK_00227	FHEHPHHC_01867	DKFKFDJM_03253	MGIKKLBD_00223	ADADMPLM_03185	AGFLKIAC_01396	PMNNKGMJ_02730	BIHPDDHI_02839	EMIKNDEL_03110	PGKGDCFD_01573	ADJANAFG_03479	FNHMGJIK_01153
hpaB		4-hydroxyphenylacetate 3-monooxygenase oxygenase component	61	61	1	467	9445				1562	1562	1562	FGBPADJH_04072	HODMNFEL_03482	GGBLKGLM_01112	EMEBBHPK_03541	CFLMFKHF_00124	LPPGFCCH_01562	AMPOJNKJ_02473	PMIECDFE_01771	HMDBJOFL_02418	KCJNLABC_03653	EDNHKMOF_00814	KLEDOLAC_00765	LLGMMCOL_02645	IAOLGGFO_00591	OGAKENFA_01246	IBKININP_04496	JJOIIOPK_03312	NOHBGNMO_01200	IMGBALCJ_02478	CMHIEBDP_00038	FJAKHGLK_03090	HGEPAKPN_00336	ILNJBNNJ_00045	DAHMPNPP_03090	LIFCBJAK_02127	FHEHPHHC_02920	DKFKFDJM_01366	MGIKKLBD_00456	ADADMPLM_01453	AGFLKIAC_00533	PMNNKGMJ_03930	BIHPDDHI_02064	EMIKNDEL_01331	PGKGDCFD_03554	ADJANAFG_02378	FNHMGJIK_03162
mraY		Phospho-N-acetylmuramoyl-pentapeptide-transferase	61	61	1	467	18339				1082	1082	1082	FGBPADJH_00622	HODMNFEL_01625	GGBLKGLM_03004	EMEBBHPK_03406	CFLMFKHF_03821	LPPGFCCH_02660	AMPOJNKJ_02224	PMIECDFE_03767	HMDBJOFL_00667	KCJNLABC_03493	EDNHKMOF_00922	KLEDOLAC_03973	LLGMMCOL_02323	IAOLGGFO_03064	OGAKENFA_00764	IBKININP_03968	JJOIIOPK_00073	NOHBGNMO_01897	IMGBALCJ_01779	CMHIEBDP_02716	FJAKHGLK_03410	HGEPAKPN_00454	ILNJBNNJ_02716	DAHMPNPP_03425	LIFCBJAK_00813	FHEHPHHC_00605	DKFKFDJM_01673	MGIKKLBD_01645	ADADMPLM_01803	AGFLKIAC_03618	PMNNKGMJ_03145	BIHPDDHI_03146	EMIKNDEL_03617	PGKGDCFD_03199	ADJANAFG_00311	FNHMGJIK_00180
ppk		Polyphosphate kinase	61	61	1	467	797				2069	2069	2069	FGBPADJH_00267	HODMNFEL_00409	GGBLKGLM_03153	EMEBBHPK_00318	CFLMFKHF_02743	LPPGFCCH_02314	AMPOJNKJ_03950	PMIECDFE_00539	HMDBJOFL_01423	KCJNLABC_00400	EDNHKMOF_03174	KLEDOLAC_02508	LLGMMCOL_00675	IAOLGGFO_01164	OGAKENFA_00322	IBKININP_03121	JJOIIOPK_00245	NOHBGNMO_01995	IMGBALCJ_00740	CMHIEBDP_00511	FJAKHGLK_02628	HGEPAKPN_02671	ILNJBNNJ_00514	DAHMPNPP_02636	LIFCBJAK_01325	FHEHPHHC_00322	DKFKFDJM_00488	MGIKKLBD_03679	ADADMPLM_00640	AGFLKIAC_00196	PMNNKGMJ_00322	BIHPDDHI_01502	EMIKNDEL_02214	PGKGDCFD_00071	ADJANAFG_02423	FNHMGJIK_02656
secD		Protein translocase subunit SecD	61	61	1	467	10299				1814	1814	1814	FGBPADJH_02566	HODMNFEL_00839	GGBLKGLM_00043	EMEBBHPK_02644	CFLMFKHF_02432	LPPGFCCH_03529	AMPOJNKJ_00198	PMIECDFE_00155	HMDBJOFL_00705	KCJNLABC_02672	EDNHKMOF_00409	KLEDOLAC_03127	LLGMMCOL_00096	IAOLGGFO_02255	OGAKENFA_02659	IBKININP_02496	JJOIIOPK_02561	NOHBGNMO_00499	IMGBALCJ_01301	CMHIEBDP_03045	FJAKHGLK_00495	HGEPAKPN_00116	ILNJBNNJ_03060	DAHMPNPP_00481	LIFCBJAK_03000	FHEHPHHC_03054	DKFKFDJM_02958	MGIKKLBD_03497	ADADMPLM_03375	AGFLKIAC_00892	PMNNKGMJ_03410	BIHPDDHI_02445	EMIKNDEL_00905	PGKGDCFD_03911	ADJANAFG_00101	FNHMGJIK_02457
nhaK		Sodium, potassium, lithium and rubidium/H(+) antiporter	61	61	1	467	13259				1649	1649	1649	FGBPADJH_01962	HODMNFEL_01499	GGBLKGLM_02231	EMEBBHPK_01838	CFLMFKHF_03333	LPPGFCCH_00882	AMPOJNKJ_03189	PMIECDFE_02615	HMDBJOFL_03045	KCJNLABC_01862	EDNHKMOF_01923	KLEDOLAC_01615	LLGMMCOL_01819	IAOLGGFO_01937	OGAKENFA_01173	IBKININP_03504	JJOIIOPK_01175	NOHBGNMO_00890	IMGBALCJ_03357	CMHIEBDP_00568	FJAKHGLK_02828	HGEPAKPN_01793	ILNJBNNJ_00667	DAHMPNPP_02828	LIFCBJAK_02422	FHEHPHHC_01052	DKFKFDJM_03548	MGIKKLBD_02087	ADADMPLM_03532	AGFLKIAC_02473	PMNNKGMJ_02205	BIHPDDHI_02627	EMIKNDEL_03780	PGKGDCFD_02004	ADJANAFG_01164	FNHMGJIK_02823
galE		UDP-glucose 4-epimerase	61	61	1	467	18364				1016	1016	1016	FGBPADJH_00600	HODMNFEL_01603	GGBLKGLM_02930	EMEBBHPK_03385	CFLMFKHF_00242	LPPGFCCH_02682	AMPOJNKJ_02203	PMIECDFE_03789	HMDBJOFL_00645	KCJNLABC_03472	EDNHKMOF_00900	KLEDOLAC_03995	LLGMMCOL_02301	IAOLGGFO_03085	OGAKENFA_00786	IBKININP_00218	JJOIIOPK_00052	NOHBGNMO_01876	IMGBALCJ_01758	CMHIEBDP_02738	FJAKHGLK_03431	HGEPAKPN_00476	ILNJBNNJ_02738	DAHMPNPP_03446	LIFCBJAK_00792	FHEHPHHC_00627	DKFKFDJM_01652	MGIKKLBD_01666	ADADMPLM_01782	AGFLKIAC_03639	PMNNKGMJ_03167	BIHPDDHI_03124	EMIKNDEL_03639	PGKGDCFD_03221	ADJANAFG_00333	FNHMGJIK_00159
ilvD		Dihydroxy-acid dehydratase	61	61	1	467	17336				1850	1850	1850	FGBPADJH_00948	HODMNFEL_00146	GGBLKGLM_00131	EMEBBHPK_00164	CFLMFKHF_01786	LPPGFCCH_02094	AMPOJNKJ_00186	PMIECDFE_01820	HMDBJOFL_00010	KCJNLABC_00009	EDNHKMOF_00572	KLEDOLAC_02233	LLGMMCOL_03871	IAOLGGFO_01859	OGAKENFA_01804	IBKININP_01725	JJOIIOPK_01425	NOHBGNMO_01583	IMGBALCJ_00186	CMHIEBDP_03436	FJAKHGLK_02131	HGEPAKPN_01655	ILNJBNNJ_03411	DAHMPNPP_02128	LIFCBJAK_00621	FHEHPHHC_01636	DKFKFDJM_00186	MGIKKLBD_00645	ADADMPLM_00186	AGFLKIAC_03012	PMNNKGMJ_01854	BIHPDDHI_02209	EMIKNDEL_04193	PGKGDCFD_02774	ADJANAFG_02785	FNHMGJIK_02090
lepA		Elongation factor 4	61	61	1	467	12556				1796	1796	1796	FGBPADJH_02210	HODMNFEL_03613	GGBLKGLM_02620	EMEBBHPK_04138	CFLMFKHF_03693	LPPGFCCH_01384	AMPOJNKJ_03786	PMIECDFE_02041	HMDBJOFL_01219	KCJNLABC_04257	EDNHKMOF_02195	KLEDOLAC_02946	LLGMMCOL_02703	IAOLGGFO_01506	OGAKENFA_00029	IBKININP_02538	JJOIIOPK_02915	NOHBGNMO_03064	IMGBALCJ_03863	CMHIEBDP_00217	FJAKHGLK_03160	HGEPAKPN_01133	ILNJBNNJ_00224	DAHMPNPP_03139	LIFCBJAK_02311	FHEHPHHC_00029	DKFKFDJM_01811	MGIKKLBD_00844	ADADMPLM_02038	AGFLKIAC_00692	PMNNKGMJ_00029	BIHPDDHI_00878	EMIKNDEL_01535	PGKGDCFD_00361	ADJANAFG_02299	FNHMGJIK_01408
aspA		Aspartate ammonia-lyase	61	61	1	467	10103				1424	1424	1424	FGBPADJH_03241	HODMNFEL_03274	GGBLKGLM_01760	EMEBBHPK_01245	CFLMFKHF_01365	LPPGFCCH_00795	AMPOJNKJ_01063	PMIECDFE_00023	HMDBJOFL_04048	KCJNLABC_01044	EDNHKMOF_00543	KLEDOLAC_02894	LLGMMCOL_03200	IAOLGGFO_02385	OGAKENFA_02453	IBKININP_01203	JJOIIOPK_02390	NOHBGNMO_02816	IMGBALCJ_01145	CMHIEBDP_03164	FJAKHGLK_01416	HGEPAKPN_01371	ILNJBNNJ_02941	DAHMPNPP_01405	LIFCBJAK_01171	FHEHPHHC_02291	DKFKFDJM_00268	MGIKKLBD_01497	ADADMPLM_00430	AGFLKIAC_01788	PMNNKGMJ_00773	BIHPDDHI_02303	EMIKNDEL_01058	PGKGDCFD_01744	ADJANAFG_00230	FNHMGJIK_03596
group_21019		hypothetical protein	61	61	1	467	4064				767	767	767	FGBPADJH_01733	HODMNFEL_04214	GGBLKGLM_01934	EMEBBHPK_00692	CFLMFKHF_00932	LPPGFCCH_01216	AMPOJNKJ_01263	PMIECDFE_00870	HMDBJOFL_00569	KCJNLABC_00513	EDNHKMOF_00233	KLEDOLAC_04508	LLGMMCOL_00839	IAOLGGFO_02111	OGAKENFA_03641	IBKININP_00977	JJOIIOPK_00893	NOHBGNMO_01622	IMGBALCJ_01190	CMHIEBDP_01010	FJAKHGLK_01714	HGEPAKPN_00689	ILNJBNNJ_00917	DAHMPNPP_01708	LIFCBJAK_02453	FHEHPHHC_00412	DKFKFDJM_00907	MGIKKLBD_00665	ADADMPLM_01013	AGFLKIAC_00401	PMNNKGMJ_00988	BIHPDDHI_01033	EMIKNDEL_00205	PGKGDCFD_00771	ADJANAFG_03769	FNHMGJIK_00544
clpP_1		ATP-dependent Clp protease proteolytic subunit	61	61	1	467	10341				623	623	623	FGBPADJH_02531	HODMNFEL_00804	GGBLKGLM_03413	EMEBBHPK_00812	CFLMFKHF_02683	LPPGFCCH_03563	AMPOJNKJ_00233	PMIECDFE_00189	HMDBJOFL_00739	KCJNLABC_00660	EDNHKMOF_02059	KLEDOLAC_04268	LLGMMCOL_00062	IAOLGGFO_02221	OGAKENFA_02693	IBKININP_02828	JJOIIOPK_00394	NOHBGNMO_00464	IMGBALCJ_01336	CMHIEBDP_03011	FJAKHGLK_00903	HGEPAKPN_00150	ILNJBNNJ_03094	DAHMPNPP_00872	LIFCBJAK_03034	FHEHPHHC_03088	DKFKFDJM_02993	MGIKKLBD_03531	ADADMPLM_03410	AGFLKIAC_00926	PMNNKGMJ_03376	BIHPDDHI_02479	EMIKNDEL_00869	PGKGDCFD_03945	ADJANAFG_00067	FNHMGJIK_00371
pfkA		ATP-dependent 6-phosphofructokinase isozyme 1	61	61	1	467	17243				977	977	977	FGBPADJH_00730	HODMNFEL_02651	GGBLKGLM_03579	EMEBBHPK_03987	CFLMFKHF_01499	LPPGFCCH_00732	AMPOJNKJ_02696	PMIECDFE_03588	HMDBJOFL_03614	KCJNLABC_04095	EDNHKMOF_01170	KLEDOLAC_00829	LLGMMCOL_02358	IAOLGGFO_00943	OGAKENFA_03255	IBKININP_01528	JJOIIOPK_03992	NOHBGNMO_00621	IMGBALCJ_00607	CMHIEBDP_00981	FJAKHGLK_01776	HGEPAKPN_01445	ILNJBNNJ_00888	DAHMPNPP_01769	LIFCBJAK_03703	FHEHPHHC_03571	DKFKFDJM_00347	MGIKKLBD_03850	ADADMPLM_00497	AGFLKIAC_00851	PMNNKGMJ_03841	BIHPDDHI_03781	EMIKNDEL_04299	PGKGDCFD_03661	ADJANAFG_00467	FNHMGJIK_02516
fabI		Enoyl-[acyl-carrier-protein] reductase [NADH] FabI	61	61	1	467	1171				788	788	788	FGBPADJH_03022	HODMNFEL_00024	GGBLKGLM_00959	EMEBBHPK_01919	CFLMFKHF_03243	LPPGFCCH_00037	AMPOJNKJ_02924	PMIECDFE_01015	HMDBJOFL_01753	KCJNLABC_01948	EDNHKMOF_01610	KLEDOLAC_01307	LLGMMCOL_04018	IAOLGGFO_02456	OGAKENFA_00442	IBKININP_03399	JJOIIOPK_01934	NOHBGNMO_00125	IMGBALCJ_03229	CMHIEBDP_02118	FJAKHGLK_03705	HGEPAKPN_03501	ILNJBNNJ_02453	DAHMPNPP_03970	LIFCBJAK_01445	FHEHPHHC_02233	DKFKFDJM_03310	MGIKKLBD_02674	ADADMPLM_03242	AGFLKIAC_00076	PMNNKGMJ_00442	BIHPDDHI_00234	EMIKNDEL_02727	PGKGDCFD_02241	ADJANAFG_00555	FNHMGJIK_00074
metK		S-adenosylmethionine synthase	61	61	1	467	18398				1154	1154	1154	FGBPADJH_00589	HODMNFEL_01591	GGBLKGLM_02555	EMEBBHPK_02429	CFLMFKHF_02660	LPPGFCCH_02707	AMPOJNKJ_01930	PMIECDFE_03811	HMDBJOFL_00623	KCJNLABC_02471	EDNHKMOF_00879	KLEDOLAC_04014	LLGMMCOL_02282	IAOLGGFO_03105	OGAKENFA_00806	IBKININP_02722	JJOIIOPK_00032	NOHBGNMO_01856	IMGBALCJ_02940	CMHIEBDP_02763	FJAKHGLK_00250	HGEPAKPN_00487	ILNJBNNJ_02763	DAHMPNPP_00237	LIFCBJAK_00773	FHEHPHHC_00647	DKFKFDJM_02935	MGIKKLBD_01686	ADADMPLM_02906	AGFLKIAC_03659	PMNNKGMJ_03187	BIHPDDHI_01141	EMIKNDEL_03650	PGKGDCFD_03243	ADJANAFG_00352	FNHMGJIK_00138
purC		Phosphoribosylaminoimidazole-succinocarboxamide synthase	61	61	1	467	815				713	713	713	FGBPADJH_00253	HODMNFEL_00423	GGBLKGLM_03139	EMEBBHPK_00332	CFLMFKHF_02757	LPPGFCCH_02487	AMPOJNKJ_03936	PMIECDFE_00525	HMDBJOFL_01438	KCJNLABC_00386	EDNHKMOF_03160	KLEDOLAC_02522	LLGMMCOL_00661	IAOLGGFO_01178	OGAKENFA_00336	IBKININP_03135	JJOIIOPK_00231	NOHBGNMO_00341	IMGBALCJ_00754	CMHIEBDP_00525	FJAKHGLK_02642	HGEPAKPN_02685	ILNJBNNJ_00528	DAHMPNPP_02650	LIFCBJAK_01339	FHEHPHHC_00336	DKFKFDJM_00502	MGIKKLBD_03665	ADADMPLM_00654	AGFLKIAC_00182	PMNNKGMJ_00336	BIHPDDHI_01488	EMIKNDEL_02200	PGKGDCFD_00057	ADJANAFG_02437	FNHMGJIK_02670
rnc		Ribonuclease 3	61	61	1	467	12558				680	680	680	FGBPADJH_02208	HODMNFEL_03611	GGBLKGLM_02618	EMEBBHPK_04136	CFLMFKHF_03691	LPPGFCCH_01382	AMPOJNKJ_03788	PMIECDFE_02043	HMDBJOFL_01221	KCJNLABC_04255	EDNHKMOF_02197	KLEDOLAC_02944	LLGMMCOL_02705	IAOLGGFO_01504	OGAKENFA_00031	IBKININP_02536	JJOIIOPK_02913	NOHBGNMO_03062	IMGBALCJ_03865	CMHIEBDP_00219	FJAKHGLK_03162	HGEPAKPN_01131	ILNJBNNJ_00226	DAHMPNPP_03141	LIFCBJAK_02313	FHEHPHHC_00031	DKFKFDJM_01809	MGIKKLBD_00846	ADADMPLM_02036	AGFLKIAC_00690	PMNNKGMJ_00031	BIHPDDHI_00880	EMIKNDEL_01533	PGKGDCFD_00359	ADJANAFG_02301	FNHMGJIK_01406
secA		Protein translocase subunit SecA	61	61	1	467	18327				2708	2708	2708	FGBPADJH_00634	HODMNFEL_01637	GGBLKGLM_03016	EMEBBHPK_03418	CFLMFKHF_03809	LPPGFCCH_02648	AMPOJNKJ_02236	PMIECDFE_03755	HMDBJOFL_00679	KCJNLABC_03505	EDNHKMOF_00934	KLEDOLAC_03961	LLGMMCOL_02335	IAOLGGFO_03052	OGAKENFA_00752	IBKININP_03980	JJOIIOPK_00085	NOHBGNMO_01909	IMGBALCJ_01791	CMHIEBDP_02704	FJAKHGLK_03398	HGEPAKPN_00442	ILNJBNNJ_02704	DAHMPNPP_03413	LIFCBJAK_00825	FHEHPHHC_00593	DKFKFDJM_01685	MGIKKLBD_01633	ADADMPLM_01815	AGFLKIAC_03606	PMNNKGMJ_03133	BIHPDDHI_03158	EMIKNDEL_03605	PGKGDCFD_03187	ADJANAFG_00299	FNHMGJIK_00192
cpxA		Sensor histidine kinase CpxA	61	61	1	467	17229				1370	1370	1370	FGBPADJH_00738	HODMNFEL_02659	GGBLKGLM_03571	EMEBBHPK_03995	CFLMFKHF_01508	LPPGFCCH_00723	AMPOJNKJ_02687	PMIECDFE_03579	HMDBJOFL_03605	KCJNLABC_04103	EDNHKMOF_01161	KLEDOLAC_00821	LLGMMCOL_02349	IAOLGGFO_00935	OGAKENFA_03246	IBKININP_01537	JJOIIOPK_04000	NOHBGNMO_00612	IMGBALCJ_00616	CMHIEBDP_00972	FJAKHGLK_01768	HGEPAKPN_01453	ILNJBNNJ_00879	DAHMPNPP_01761	LIFCBJAK_03694	FHEHPHHC_03562	DKFKFDJM_00356	MGIKKLBD_03859	ADADMPLM_00506	AGFLKIAC_00843	PMNNKGMJ_03832	BIHPDDHI_03773	EMIKNDEL_04307	PGKGDCFD_03670	ADJANAFG_00458	FNHMGJIK_02525
rph		Ribonuclease PH	61	61	1	467	3076				728	728	728	FGBPADJH_02060	HODMNFEL_02708	GGBLKGLM_03522	EMEBBHPK_04047	CFLMFKHF_01554	LPPGFCCH_00672	AMPOJNKJ_02632	PMIECDFE_03524	HMDBJOFL_03557	KCJNLABC_04155	EDNHKMOF_01113	KLEDOLAC_00775	LLGMMCOL_03513	IAOLGGFO_00881	OGAKENFA_03198	IBKININP_01584	JJOIIOPK_04052	NOHBGNMO_03139	IMGBALCJ_00671	CMHIEBDP_00921	FJAKHGLK_02050	HGEPAKPN_01509	ILNJBNNJ_00828	DAHMPNPP_02046	LIFCBJAK_03645	FHEHPHHC_03514	DKFKFDJM_00411	MGIKKLBD_03911	ADADMPLM_00561	AGFLKIAC_00793	PMNNKGMJ_03787	BIHPDDHI_03722	EMIKNDEL_04357	PGKGDCFD_03722	ADJANAFG_00414	FNHMGJIK_02570
rhlB		ATP-dependent RNA helicase RhlB	61	61	1	467	17344				1283	1283	1283	FGBPADJH_00955	HODMNFEL_00139	GGBLKGLM_00810	EMEBBHPK_00157	CFLMFKHF_01793	LPPGFCCH_02101	AMPOJNKJ_00179	PMIECDFE_01813	HMDBJOFL_00017	KCJNLABC_00016	EDNHKMOF_00579	KLEDOLAC_02226	LLGMMCOL_01266	IAOLGGFO_01852	OGAKENFA_01797	IBKININP_01718	JJOIIOPK_01418	NOHBGNMO_01576	IMGBALCJ_00179	CMHIEBDP_03429	FJAKHGLK_02124	HGEPAKPN_01648	ILNJBNNJ_03404	DAHMPNPP_02121	LIFCBJAK_00614	FHEHPHHC_01629	DKFKFDJM_00179	MGIKKLBD_00638	ADADMPLM_00179	AGFLKIAC_03019	PMNNKGMJ_01847	BIHPDDHI_02202	EMIKNDEL_04186	PGKGDCFD_02781	ADJANAFG_02778	FNHMGJIK_02083
era		GTPase Era	61	61	1	467	12559				905	905	905	FGBPADJH_02207	HODMNFEL_03610	GGBLKGLM_02617	EMEBBHPK_04135	CFLMFKHF_03690	LPPGFCCH_01381	AMPOJNKJ_03789	PMIECDFE_02044	HMDBJOFL_01222	KCJNLABC_04254	EDNHKMOF_02198	KLEDOLAC_02943	LLGMMCOL_02706	IAOLGGFO_01503	OGAKENFA_00032	IBKININP_02535	JJOIIOPK_02912	NOHBGNMO_03061	IMGBALCJ_03866	CMHIEBDP_00220	FJAKHGLK_03163	HGEPAKPN_01130	ILNJBNNJ_00227	DAHMPNPP_03142	LIFCBJAK_02314	FHEHPHHC_00032	DKFKFDJM_01808	MGIKKLBD_00847	ADADMPLM_02035	AGFLKIAC_00689	PMNNKGMJ_00032	BIHPDDHI_00881	EMIKNDEL_01532	PGKGDCFD_00358	ADJANAFG_02302	FNHMGJIK_01405
rplB		50S ribosomal protein L2	61	61	1	467	17294				821	821	821	FGBPADJH_00126	HODMNFEL_00190	GGBLKGLM_00176	EMEBBHPK_03501	CFLMFKHF_03623	LPPGFCCH_02800	AMPOJNKJ_03374	PMIECDFE_03003	HMDBJOFL_03121	KCJNLABC_03613	EDNHKMOF_03383	KLEDOLAC_03735	LLGMMCOL_03460	IAOLGGFO_02528	OGAKENFA_02132	IBKININP_03886	JJOIIOPK_03270	NOHBGNMO_02917	IMGBALCJ_03506	CMHIEBDP_02524	FJAKHGLK_03499	HGEPAKPN_03040	ILNJBNNJ_02511	DAHMPNPP_03478	LIFCBJAK_02523	FHEHPHHC_01935	DKFKFDJM_03561	MGIKKLBD_02495	ADADMPLM_03545	AGFLKIAC_02547	PMNNKGMJ_02238	BIHPDDHI_02640	EMIKNDEL_04241	PGKGDCFD_02726	ADJANAFG_03012	FNHMGJIK_03529
argP		HTH-type transcriptional regulator ArgP	61	61	1	467	18208				905	905	905	FGBPADJH_01937	HODMNFEL_01657	GGBLKGLM_01965	EMEBBHPK_03438	CFLMFKHF_03789	LPPGFCCH_02628	AMPOJNKJ_02313	PMIECDFE_02010	HMDBJOFL_02268	KCJNLABC_03525	EDNHKMOF_00963	KLEDOLAC_02755	LLGMMCOL_02998	IAOLGGFO_03032	OGAKENFA_00732	IBKININP_04000	JJOIIOPK_00105	NOHBGNMO_01929	IMGBALCJ_02370	CMHIEBDP_02684	FJAKHGLK_03377	HGEPAKPN_00422	ILNJBNNJ_02684	DAHMPNPP_03392	LIFCBJAK_02339	FHEHPHHC_00573	DKFKFDJM_02764	MGIKKLBD_01613	ADADMPLM_02673	AGFLKIAC_03586	PMNNKGMJ_03113	BIHPDDHI_03178	EMIKNDEL_03585	PGKGDCFD_03167	ADJANAFG_02003	FNHMGJIK_02382
group_21033		hypothetical protein	61	61	1	467	10528				809	809	809	FGBPADJH_02699	HODMNFEL_00706	GGBLKGLM_00933	EMEBBHPK_01542	CFLMFKHF_03480	LPPGFCCH_00324	AMPOJNKJ_00722	PMIECDFE_01201	HMDBJOFL_02938	KCJNLABC_01208	EDNHKMOF_03690	KLEDOLAC_03755	LLGMMCOL_02108	IAOLGGFO_00317	OGAKENFA_00690	IBKININP_03793	JJOIIOPK_01487	NOHBGNMO_01113	IMGBALCJ_02566	CMHIEBDP_02405	FJAKHGLK_01209	HGEPAKPN_02505	ILNJBNNJ_02166	DAHMPNPP_01193	LIFCBJAK_03424	FHEHPHHC_01986	DKFKFDJM_02476	MGIKKLBD_03061	ADADMPLM_03028	AGFLKIAC_02856	PMNNKGMJ_00690	BIHPDDHI_01892	EMIKNDEL_01772	PGKGDCFD_04096	ADJANAFG_03051	FNHMGJIK_02638
nrdR		Transcriptional repressor NrdR	61	61	1	467	10301				449	449	449	FGBPADJH_02564	HODMNFEL_00837	GGBLKGLM_00041	EMEBBHPK_02642	CFLMFKHF_02434	LPPGFCCH_03531	AMPOJNKJ_00200	PMIECDFE_00157	HMDBJOFL_00707	KCJNLABC_02670	EDNHKMOF_00407	KLEDOLAC_03125	LLGMMCOL_00094	IAOLGGFO_02253	OGAKENFA_02661	IBKININP_02498	JJOIIOPK_02563	NOHBGNMO_00497	IMGBALCJ_01303	CMHIEBDP_03043	FJAKHGLK_00497	HGEPAKPN_00118	ILNJBNNJ_03062	DAHMPNPP_00483	LIFCBJAK_03002	FHEHPHHC_03056	DKFKFDJM_02960	MGIKKLBD_03499	ADADMPLM_03377	AGFLKIAC_00894	PMNNKGMJ_03408	BIHPDDHI_02447	EMIKNDEL_00903	PGKGDCFD_03913	ADJANAFG_00099	FNHMGJIK_02455
typA		GTP-binding protein TypA/BipA	61	61	1	467	4118				1823	1823	1823	FGBPADJH_01689	HODMNFEL_00210	GGBLKGLM_01889	EMEBBHPK_00738	CFLMFKHF_00979	LPPGFCCH_01262	AMPOJNKJ_01881	PMIECDFE_00826	HMDBJOFL_00525	KCJNLABC_00559	EDNHKMOF_00279	KLEDOLAC_04464	LLGMMCOL_00883	IAOLGGFO_00689	OGAKENFA_03687	IBKININP_01024	JJOIIOPK_01980	NOHBGNMO_01026	IMGBALCJ_01735	CMHIEBDP_01056	FJAKHGLK_03487	HGEPAKPN_00645	ILNJBNNJ_00963	DAHMPNPP_03460	LIFCBJAK_01762	FHEHPHHC_00458	DKFKFDJM_01629	MGIKKLBD_00711	ADADMPLM_01707	AGFLKIAC_00447	PMNNKGMJ_00942	BIHPDDHI_00987	EMIKNDEL_00251	PGKGDCFD_00725	ADJANAFG_03725	FNHMGJIK_00498
rplU		50S ribosomal protein L21	61	61	1	467	17488				308	308	308	FGBPADJH_03925	HODMNFEL_01872	GGBLKGLM_01870	EMEBBHPK_00048	CFLMFKHF_02814	LPPGFCCH_02212	AMPOJNKJ_00070	PMIECDFE_03200	HMDBJOFL_00135	KCJNLABC_00126	EDNHKMOF_00684	KLEDOLAC_00038	LLGMMCOL_01375	IAOLGGFO_02712	OGAKENFA_01691	IBKININP_02937	JJOIIOPK_01308	NOHBGNMO_02145	IMGBALCJ_00070	CMHIEBDP_03320	FJAKHGLK_02214	HGEPAKPN_01873	ILNJBNNJ_03294	DAHMPNPP_02211	LIFCBJAK_01277	FHEHPHHC_01523	DKFKFDJM_00070	MGIKKLBD_00527	ADADMPLM_00070	AGFLKIAC_03130	PMNNKGMJ_01735	BIHPDDHI_03369	EMIKNDEL_04083	PGKGDCFD_02887	ADJANAFG_02674	FNHMGJIK_01829
ubiD		3-octaprenyl-4-hydroxybenzoate carboxy-lyase	61	61	1	467	13241				1472	1481	1480	FGBPADJH_01979	HODMNFEL_01516	GGBLKGLM_02986	EMEBBHPK_01821	CFLMFKHF_03350	LPPGFCCH_00865	AMPOJNKJ_03330	PMIECDFE_02632	HMDBJOFL_03028	KCJNLABC_01845	EDNHKMOF_01940	KLEDOLAC_01595	LLGMMCOL_01802	IAOLGGFO_01954	OGAKENFA_01190	IBKININP_03521	JJOIIOPK_04190	NOHBGNMO_00873	IMGBALCJ_03556	CMHIEBDP_00551	FJAKHGLK_02845	HGEPAKPN_01776	ILNJBNNJ_00650	DAHMPNPP_02845	LIFCBJAK_02439	FHEHPHHC_01069	DKFKFDJM_03611	MGIKKLBD_02070	ADADMPLM_03595	AGFLKIAC_02490	PMNNKGMJ_02188	BIHPDDHI_02610	EMIKNDEL_03762	PGKGDCFD_01987	ADJANAFG_01147	FNHMGJIK_02840
atpG		ATP synthase gamma chain	61	61	1	467	3223				863	863	863	FGBPADJH_02314	HODMNFEL_02301	GGBLKGLM_02471	EMEBBHPK_02900	CFLMFKHF_03277	LPPGFCCH_01157	AMPOJNKJ_02518	PMIECDFE_02441	HMDBJOFL_03491	KCJNLABC_02982	EDNHKMOF_03409	KLEDOLAC_03377	LLGMMCOL_03074	IAOLGGFO_01611	OGAKENFA_03126	IBKININP_03481	JJOIIOPK_02836	NOHBGNMO_02774	IMGBALCJ_02762	CMHIEBDP_02453	FJAKHGLK_03908	HGEPAKPN_01570	ILNJBNNJ_02091	DAHMPNPP_03880	LIFCBJAK_03581	FHEHPHHC_03442	DKFKFDJM_02794	MGIKKLBD_03984	ADADMPLM_02720	AGFLKIAC_01681	PMNNKGMJ_03716	BIHPDDHI_03659	EMIKNDEL_00020	PGKGDCFD_03795	ADJANAFG_01050	FNHMGJIK_04017
cheZ		Protein phosphatase CheZ	61	61	1	467	16335				656	656	656	FGBPADJH_04091	HODMNFEL_03142	GGBLKGLM_00469	EMEBBHPK_03491	CFLMFKHF_04299	LPPGFCCH_03907	AMPOJNKJ_02332	PMIECDFE_01698	HMDBJOFL_01133	KCJNLABC_03603	EDNHKMOF_03026	KLEDOLAC_02550	LLGMMCOL_00526	IAOLGGFO_03859	OGAKENFA_03537	IBKININP_04453	JJOIIOPK_02505	NOHBGNMO_02111	IMGBALCJ_01808	CMHIEBDP_01281	FJAKHGLK_01826	HGEPAKPN_03297	ILNJBNNJ_01722	DAHMPNPP_01820	LIFCBJAK_00418	FHEHPHHC_03671	DKFKFDJM_02055	MGIKKLBD_01053	ADADMPLM_02100	AGFLKIAC_02251	PMNNKGMJ_03589	BIHPDDHI_01087	EMIKNDEL_02437	PGKGDCFD_00572	ADJANAFG_04016	FNHMGJIK_02782
mlaF		Intermembrane phospholipid transport system ATP-binding protein MlaF	61	61	1	467	19339				803	803	803	FGBPADJH_01553	HODMNFEL_02012	GGBLKGLM_00278	EMEBBHPK_02800	CFLMFKHF_02498	LPPGFCCH_02069	AMPOJNKJ_01382	PMIECDFE_01557	HMDBJOFL_03886	KCJNLABC_01813	EDNHKMOF_01724	KLEDOLAC_00924	LLGMMCOL_03726	IAOLGGFO_02405	OGAKENFA_02261	IBKININP_02667	JJOIIOPK_03773	NOHBGNMO_03000	IMGBALCJ_03757	CMHIEBDP_03823	FJAKHGLK_03028	HGEPAKPN_01318	ILNJBNNJ_00578	DAHMPNPP_03028	LIFCBJAK_02751	FHEHPHHC_02494	DKFKFDJM_01264	MGIKKLBD_02346	ADADMPLM_02011	AGFLKIAC_03397	PMNNKGMJ_02452	BIHPDDHI_00737	EMIKNDEL_00512	PGKGDCFD_02087	ADJANAFG_01363	FNHMGJIK_02168
tdh_2		L-threonine 3-dehydrogenase	61	61	1	467	3041				1025	1025	1025	FGBPADJH_02030	HODMNFEL_02680	GGBLKGLM_03549	EMEBBHPK_04020	CFLMFKHF_01527	LPPGFCCH_00699	AMPOJNKJ_02659	PMIECDFE_03551	HMDBJOFL_03584	KCJNLABC_04128	EDNHKMOF_01141	KLEDOLAC_00804	LLGMMCOL_03896	IAOLGGFO_00910	OGAKENFA_03226	IBKININP_01556	JJOIIOPK_04025	NOHBGNMO_00587	IMGBALCJ_00644	CMHIEBDP_00948	FJAKHGLK_02077	HGEPAKPN_01481	ILNJBNNJ_00855	DAHMPNPP_02073	LIFCBJAK_03672	FHEHPHHC_03542	DKFKFDJM_00384	MGIKKLBD_03884	ADADMPLM_00534	AGFLKIAC_00822	PMNNKGMJ_03814	BIHPDDHI_03751	EMIKNDEL_04329	PGKGDCFD_03695	ADJANAFG_00443	FNHMGJIK_02543
pnp		Polyribonucleotide nucleotidyltransferase	61	61	1	467	17506				2144	2150	2144	FGBPADJH_03905	HODMNFEL_01852	GGBLKGLM_01850	EMEBBHPK_00028	CFLMFKHF_02794	LPPGFCCH_02232	AMPOJNKJ_00050	PMIECDFE_03220	HMDBJOFL_00155	KCJNLABC_00146	EDNHKMOF_00704	KLEDOLAC_00058	LLGMMCOL_01395	IAOLGGFO_02732	OGAKENFA_01671	IBKININP_02917	JJOIIOPK_01288	NOHBGNMO_02165	IMGBALCJ_00050	CMHIEBDP_03300	FJAKHGLK_02234	HGEPAKPN_01893	ILNJBNNJ_03274	DAHMPNPP_02231	LIFCBJAK_01257	FHEHPHHC_01503	DKFKFDJM_00050	MGIKKLBD_00507	ADADMPLM_00050	AGFLKIAC_03150	PMNNKGMJ_01715	BIHPDDHI_03389	EMIKNDEL_04063	PGKGDCFD_02907	ADJANAFG_02654	FNHMGJIK_01809
fdx		2Fe-2S ferredoxin	61	61	1	467	12608				335	335	335	FGBPADJH_02258	HODMNFEL_02127	GGBLKGLM_02589	EMEBBHPK_03692	CFLMFKHF_00523	LPPGFCCH_01344	AMPOJNKJ_00459	PMIECDFE_01843	HMDBJOFL_01799	KCJNLABC_03904	EDNHKMOF_02230	KLEDOLAC_02380	LLGMMCOL_02405	IAOLGGFO_01477	OGAKENFA_00064	IBKININP_00130	JJOIIOPK_03603	NOHBGNMO_01655	IMGBALCJ_00289	CMHIEBDP_00257	FJAKHGLK_01675	HGEPAKPN_01102	ILNJBNNJ_00264	DAHMPNPP_01670	LIFCBJAK_01824	FHEHPHHC_00064	DKFKFDJM_02009	MGIKKLBD_00878	ADADMPLM_00289	AGFLKIAC_00659	PMNNKGMJ_00064	BIHPDDHI_00907	EMIKNDEL_01647	PGKGDCFD_00321	ADJANAFG_01913	FNHMGJIK_01356
cyoB		Cytochrome bo(3) ubiquinol oxidase subunit 1	61	61	1	467	10333				1982	1982	1982	FGBPADJH_02539	HODMNFEL_00812	GGBLKGLM_03421	EMEBBHPK_00805	CFLMFKHF_02676	LPPGFCCH_03556	AMPOJNKJ_00226	PMIECDFE_00182	HMDBJOFL_00732	KCJNLABC_00653	EDNHKMOF_02052	KLEDOLAC_04275	LLGMMCOL_00069	IAOLGGFO_02228	OGAKENFA_02686	IBKININP_02821	JJOIIOPK_00401	NOHBGNMO_00471	IMGBALCJ_01329	CMHIEBDP_03018	FJAKHGLK_00910	HGEPAKPN_00142	ILNJBNNJ_03087	DAHMPNPP_00879	LIFCBJAK_03027	FHEHPHHC_03081	DKFKFDJM_02986	MGIKKLBD_03524	ADADMPLM_03403	AGFLKIAC_00919	PMNNKGMJ_03383	BIHPDDHI_02472	EMIKNDEL_00877	PGKGDCFD_03938	ADJANAFG_00074	FNHMGJIK_00378
murA		UDP-N-acetylglucosamine 1-carboxyvinyltransferase	61	61	1	467	19333				1262	1262	1262	FGBPADJH_01559	HODMNFEL_02006	GGBLKGLM_00284	EMEBBHPK_02794	CFLMFKHF_02504	LPPGFCCH_02063	AMPOJNKJ_01388	PMIECDFE_01551	HMDBJOFL_03892	KCJNLABC_01807	EDNHKMOF_01718	KLEDOLAC_00930	LLGMMCOL_03732	IAOLGGFO_02411	OGAKENFA_02267	IBKININP_02673	JJOIIOPK_03767	NOHBGNMO_02994	IMGBALCJ_03763	CMHIEBDP_03829	FJAKHGLK_03034	HGEPAKPN_01312	ILNJBNNJ_00572	DAHMPNPP_03034	LIFCBJAK_02745	FHEHPHHC_02500	DKFKFDJM_01258	MGIKKLBD_02340	ADADMPLM_02005	AGFLKIAC_03391	PMNNKGMJ_02446	BIHPDDHI_00731	EMIKNDEL_00518	PGKGDCFD_02093	ADJANAFG_01357	FNHMGJIK_02174
gapA		Glyceraldehyde-3-phosphate dehydrogenase A	61	61	1	467	14620				995	995	995	FGBPADJH_03380	HODMNFEL_03690	GGBLKGLM_01399	EMEBBHPK_01455	CFLMFKHF_03203	LPPGFCCH_00077	AMPOJNKJ_02277	PMIECDFE_02126	HMDBJOFL_03163	KCJNLABC_01446	EDNHKMOF_02591	KLEDOLAC_01702	LLGMMCOL_02967	IAOLGGFO_03677	OGAKENFA_00482	IBKININP_03359	JJOIIOPK_02137	NOHBGNMO_00088	IMGBALCJ_02195	CMHIEBDP_02158	FJAKHGLK_02461	HGEPAKPN_02320	ILNJBNNJ_02413	DAHMPNPP_02501	LIFCBJAK_01484	FHEHPHHC_02193	DKFKFDJM_02315	MGIKKLBD_02701	ADADMPLM_01303	AGFLKIAC_00034	PMNNKGMJ_00482	BIHPDDHI_00207	EMIKNDEL_02065	PGKGDCFD_02280	ADJANAFG_02205	FNHMGJIK_00034
pyrG		CTP synthase	61	61	1	467	18411				1637	1637	1637	FGBPADJH_00579	HODMNFEL_01323	GGBLKGLM_01832	EMEBBHPK_02418	CFLMFKHF_02650	LPPGFCCH_02717	AMPOJNKJ_01920	PMIECDFE_03821	HMDBJOFL_00613	KCJNLABC_02460	EDNHKMOF_00869	KLEDOLAC_04024	LLGMMCOL_02272	IAOLGGFO_03114	OGAKENFA_00817	IBKININP_02713	JJOIIOPK_00021	NOHBGNMO_01846	IMGBALCJ_02950	CMHIEBDP_02773	FJAKHGLK_03567	HGEPAKPN_00495	ILNJBNNJ_02773	DAHMPNPP_03546	LIFCBJAK_00761	FHEHPHHC_00658	DKFKFDJM_02945	MGIKKLBD_01696	ADADMPLM_02916	AGFLKIAC_03670	PMNNKGMJ_03198	BIHPDDHI_01150	EMIKNDEL_03658	PGKGDCFD_03253	ADJANAFG_00360	FNHMGJIK_03983
ogt		Methylated-DNA--protein-cysteine methyltransferase	61	61	1	467	11512				485	485	485	FGBPADJH_02930	HODMNFEL_01136	GGBLKGLM_02802	EMEBBHPK_03681	CFLMFKHF_01610	LPPGFCCH_01009	AMPOJNKJ_03716	PMIECDFE_04053	HMDBJOFL_00972	KCJNLABC_03778	EDNHKMOF_01277	KLEDOLAC_02855	LLGMMCOL_04179	IAOLGGFO_00025	OGAKENFA_03056	IBKININP_01346	JJOIIOPK_03539	NOHBGNMO_00754	IMGBALCJ_03452	CMHIEBDP_00658	FJAKHGLK_01019	HGEPAKPN_00767	ILNJBNNJ_01262	DAHMPNPP_00984	LIFCBJAK_00025	FHEHPHHC_03396	DKFKFDJM_03802	MGIKKLBD_00025	ADADMPLM_03817	AGFLKIAC_01590	PMNNKGMJ_02928	BIHPDDHI_03032	EMIKNDEL_03312	PGKGDCFD_01367	ADJANAFG_03927	FNHMGJIK_02334
cyoE		Protoheme IX farnesyltransferase	61	61	1	467	10330				884	884	884	FGBPADJH_02542	HODMNFEL_00815	GGBLKGLM_03424	EMEBBHPK_00802	CFLMFKHF_02673	LPPGFCCH_03553	AMPOJNKJ_00223	PMIECDFE_00179	HMDBJOFL_00729	KCJNLABC_00650	EDNHKMOF_02049	KLEDOLAC_04278	LLGMMCOL_00072	IAOLGGFO_02231	OGAKENFA_02683	IBKININP_02818	JJOIIOPK_00404	NOHBGNMO_00474	IMGBALCJ_01326	CMHIEBDP_03021	FJAKHGLK_00913	HGEPAKPN_00139	ILNJBNNJ_03084	DAHMPNPP_00882	LIFCBJAK_03024	FHEHPHHC_03078	DKFKFDJM_02983	MGIKKLBD_03521	ADADMPLM_03400	AGFLKIAC_00916	PMNNKGMJ_03386	BIHPDDHI_02469	EMIKNDEL_00880	PGKGDCFD_03935	ADJANAFG_00077	FNHMGJIK_00381
cheW		Chemotaxis protein CheW	61	61	1	467	16341				497	497	497	FGBPADJH_04085	HODMNFEL_03148	GGBLKGLM_00463	EMEBBHPK_03485	CFLMFKHF_04293	LPPGFCCH_03913	AMPOJNKJ_02338	PMIECDFE_01704	HMDBJOFL_01139	KCJNLABC_03597	EDNHKMOF_03032	KLEDOLAC_02556	LLGMMCOL_00520	IAOLGGFO_03865	OGAKENFA_03543	IBKININP_04447	JJOIIOPK_02511	NOHBGNMO_02105	IMGBALCJ_01814	CMHIEBDP_01287	FJAKHGLK_01832	HGEPAKPN_03291	ILNJBNNJ_01716	DAHMPNPP_01826	LIFCBJAK_00412	FHEHPHHC_03677	DKFKFDJM_02061	MGIKKLBD_01047	ADADMPLM_02106	AGFLKIAC_02245	PMNNKGMJ_03595	BIHPDDHI_01093	EMIKNDEL_02443	PGKGDCFD_00578	ADJANAFG_04022	FNHMGJIK_02788
trxB		Thioredoxin reductase	61	61	1	467	11160				959	959	959	FGBPADJH_00007	HODMNFEL_04083	GGBLKGLM_00600	EMEBBHPK_02113	CFLMFKHF_03754	LPPGFCCH_02962	AMPOJNKJ_03258	PMIECDFE_04205	HMDBJOFL_02189	KCJNLABC_02092	EDNHKMOF_00074	KLEDOLAC_02622	LLGMMCOL_04416	IAOLGGFO_00242	OGAKENFA_00952	IBKININP_03818	JJOIIOPK_01702	NOHBGNMO_02351	IMGBALCJ_03372	CMHIEBDP_01509	FJAKHGLK_00178	HGEPAKPN_00900	ILNJBNNJ_01494	DAHMPNPP_00165	LIFCBJAK_00251	FHEHPHHC_00793	DKFKFDJM_03500	MGIKKLBD_00247	ADADMPLM_03339	AGFLKIAC_01372	PMNNKGMJ_02706	BIHPDDHI_02815	EMIKNDEL_03084	PGKGDCFD_01597	ADJANAFG_03454	FNHMGJIK_00209
ftsA		Cell division protein FtsA	61	61	1	467	18332				1256	1256	1256	FGBPADJH_00629	HODMNFEL_01632	GGBLKGLM_03011	EMEBBHPK_03413	CFLMFKHF_03814	LPPGFCCH_02653	AMPOJNKJ_02231	PMIECDFE_03760	HMDBJOFL_00674	KCJNLABC_03500	EDNHKMOF_00929	KLEDOLAC_03966	LLGMMCOL_02330	IAOLGGFO_03057	OGAKENFA_00757	IBKININP_03975	JJOIIOPK_00080	NOHBGNMO_01904	IMGBALCJ_01786	CMHIEBDP_02709	FJAKHGLK_03403	HGEPAKPN_00447	ILNJBNNJ_02709	DAHMPNPP_03418	LIFCBJAK_00820	FHEHPHHC_00598	DKFKFDJM_01680	MGIKKLBD_01638	ADADMPLM_01810	AGFLKIAC_03611	PMNNKGMJ_03138	BIHPDDHI_03153	EMIKNDEL_03610	PGKGDCFD_03192	ADJANAFG_00304	FNHMGJIK_00187
ilvH		Acetolactate synthase isozyme 3 small subunit	61	61	1	467	18347				491	491	491	FGBPADJH_00614	HODMNFEL_01617	GGBLKGLM_02996	EMEBBHPK_03398	CFLMFKHF_03829	LPPGFCCH_02668	AMPOJNKJ_02216	PMIECDFE_03775	HMDBJOFL_00659	KCJNLABC_03485	EDNHKMOF_00914	KLEDOLAC_03981	LLGMMCOL_02315	IAOLGGFO_03072	OGAKENFA_00772	IBKININP_03960	JJOIIOPK_00065	NOHBGNMO_01889	IMGBALCJ_01771	CMHIEBDP_02724	FJAKHGLK_03418	HGEPAKPN_00462	ILNJBNNJ_02724	DAHMPNPP_03433	LIFCBJAK_00805	FHEHPHHC_00613	DKFKFDJM_01665	MGIKKLBD_01653	ADADMPLM_01795	AGFLKIAC_03626	PMNNKGMJ_03153	BIHPDDHI_03138	EMIKNDEL_03625	PGKGDCFD_03207	ADJANAFG_00319	FNHMGJIK_00172
group_21054		hypothetical protein	61	61	1	467	14631				863	863	863	FGBPADJH_03370	HODMNFEL_03680	GGBLKGLM_01388	EMEBBHPK_01445	CFLMFKHF_03193	LPPGFCCH_00087	AMPOJNKJ_02267	PMIECDFE_02136	HMDBJOFL_03153	KCJNLABC_01436	EDNHKMOF_02601	KLEDOLAC_01692	LLGMMCOL_02957	IAOLGGFO_03687	OGAKENFA_00492	IBKININP_03349	JJOIIOPK_02127	NOHBGNMO_00078	IMGBALCJ_02185	CMHIEBDP_02168	FJAKHGLK_02451	HGEPAKPN_02310	ILNJBNNJ_02403	DAHMPNPP_02491	LIFCBJAK_01494	FHEHPHHC_02183	DKFKFDJM_02305	MGIKKLBD_02711	ADADMPLM_01293	AGFLKIAC_00024	PMNNKGMJ_00492	BIHPDDHI_00197	EMIKNDEL_02055	PGKGDCFD_02290	ADJANAFG_02195	FNHMGJIK_00024
htpG		Chaperone protein HtpG	61	61	1	467	10370				1883	1883	1883	FGBPADJH_02504	HODMNFEL_02891	GGBLKGLM_03387	EMEBBHPK_00839	CFLMFKHF_04143	LPPGFCCH_03590	AMPOJNKJ_00260	PMIECDFE_00216	HMDBJOFL_00766	KCJNLABC_00687	EDNHKMOF_02086	KLEDOLAC_04241	LLGMMCOL_00035	IAOLGGFO_02194	OGAKENFA_02720	IBKININP_04349	JJOIIOPK_00367	NOHBGNMO_00437	IMGBALCJ_01363	CMHIEBDP_02984	FJAKHGLK_00876	HGEPAKPN_00177	ILNJBNNJ_03121	DAHMPNPP_00845	LIFCBJAK_03061	FHEHPHHC_03115	DKFKFDJM_03020	MGIKKLBD_03558	ADADMPLM_03437	AGFLKIAC_00953	PMNNKGMJ_03349	BIHPDDHI_02506	EMIKNDEL_00841	PGKGDCFD_03972	ADJANAFG_00040	FNHMGJIK_00344
ybhK		Putative gluconeogenesis factor	61	61	1	467	11380				908	908	908	FGBPADJH_03164	HODMNFEL_01260	GGBLKGLM_01533	EMEBBHPK_02201	CFLMFKHF_03031	LPPGFCCH_03054	AMPOJNKJ_04134	PMIECDFE_01380	HMDBJOFL_02104	KCJNLABC_02180	EDNHKMOF_00160	KLEDOLAC_00532	LLGMMCOL_01211	IAOLGGFO_00151	OGAKENFA_02925	IBKININP_03706	JJOIIOPK_01530	NOHBGNMO_02587	IMGBALCJ_04225	CMHIEBDP_01600	FJAKHGLK_02887	HGEPAKPN_02531	ILNJBNNJ_01403	DAHMPNPP_02887	LIFCBJAK_00164	FHEHPHHC_03265	DKFKFDJM_04250	MGIKKLBD_00155	ADADMPLM_04265	AGFLKIAC_01463	PMNNKGMJ_02798	BIHPDDHI_02907	EMIKNDEL_03186	PGKGDCFD_01505	ADJANAFG_01937	FNHMGJIK_02917
cysM		Cysteine synthase B	61	61	1	467	12645				881	881	881	FGBPADJH_01066	HODMNFEL_03365	GGBLKGLM_00064	EMEBBHPK_02045	CFLMFKHF_03063	LPPGFCCH_01298	AMPOJNKJ_00431	PMIECDFE_01871	HMDBJOFL_01827	KCJNLABC_02028	EDNHKMOF_03664	KLEDOLAC_02352	LLGMMCOL_02433	IAOLGGFO_01449	OGAKENFA_00092	IBKININP_03275	JJOIIOPK_00736	NOHBGNMO_03199	IMGBALCJ_00261	CMHIEBDP_00303	FJAKHGLK_01647	HGEPAKPN_01074	ILNJBNNJ_00310	DAHMPNPP_01642	LIFCBJAK_01796	FHEHPHHC_00092	DKFKFDJM_02037	MGIKKLBD_00924	ADADMPLM_00261	AGFLKIAC_00631	PMNNKGMJ_00092	BIHPDDHI_00935	EMIKNDEL_01676	PGKGDCFD_00274	ADJANAFG_01885	FNHMGJIK_01328
fabZ		3-hydroxyacyl-[acyl-carrier-protein] dehydratase FabZ	61	61	1	467	16553				452	452	452	FGBPADJH_00867	HODMNFEL_01042	GGBLKGLM_02854	EMEBBHPK_03051	CFLMFKHF_02621	LPPGFCCH_03806	AMPOJNKJ_03398	PMIECDFE_00314	HMDBJOFL_00260	KCJNLABC_03115	EDNHKMOF_01459	KLEDOLAC_03018	LLGMMCOL_00441	IAOLGGFO_00997	OGAKENFA_01968	IBKININP_02798	JJOIIOPK_03376	NOHBGNMO_03275	IMGBALCJ_02866	CMHIEBDP_03489	FJAKHGLK_02409	HGEPAKPN_00812	ILNJBNNJ_03449	DAHMPNPP_02405	LIFCBJAK_03843	FHEHPHHC_01298	DKFKFDJM_02902	MGIKKLBD_03222	ADADMPLM_02870	AGFLKIAC_03792	PMNNKGMJ_01517	BIHPDDHI_03837	EMIKNDEL_03844	PGKGDCFD_00430	ADJANAFG_00699	FNHMGJIK_03010
dppD		Dipeptide transport ATP-binding protein DppD	61	61	1	467	4089				980	980	980	FGBPADJH_01713	HODMNFEL_04194	GGBLKGLM_01914	EMEBBHPK_00714	CFLMFKHF_00955	LPPGFCCH_01238	AMPOJNKJ_01857	PMIECDFE_00850	HMDBJOFL_00549	KCJNLABC_00535	EDNHKMOF_00255	KLEDOLAC_04488	LLGMMCOL_00859	IAOLGGFO_02088	OGAKENFA_03663	IBKININP_01000	JJOIIOPK_02004	NOHBGNMO_01002	IMGBALCJ_01711	CMHIEBDP_01032	FJAKHGLK_01736	HGEPAKPN_00669	ILNJBNNJ_00939	DAHMPNPP_01730	LIFCBJAK_02848	FHEHPHHC_00434	DKFKFDJM_01605	MGIKKLBD_00687	ADADMPLM_01683	AGFLKIAC_00423	PMNNKGMJ_00966	BIHPDDHI_01011	EMIKNDEL_00227	PGKGDCFD_00749	ADJANAFG_03749	FNHMGJIK_00522
group_21060		hypothetical protein	61	61	1	467	18606				269	269	269	FGBPADJH_02835	HODMNFEL_01427	GGBLKGLM_00331	EMEBBHPK_01781	CFLMFKHF_01957	LPPGFCCH_02359	AMPOJNKJ_02740	PMIECDFE_01634	HMDBJOFL_03810	KCJNLABC_01664	EDNHKMOF_02999	KLEDOLAC_03092	LLGMMCOL_03647	IAOLGGFO_02643	OGAKENFA_02187	IBKININP_01889	JJOIIOPK_02479	NOHBGNMO_02875	IMGBALCJ_02828	CMHIEBDP_01957	FJAKHGLK_02537	HGEPAKPN_02908	ILNJBNNJ_02010	DAHMPNPP_02676	LIFCBJAK_02072	FHEHPHHC_02420	DKFKFDJM_02861	MGIKKLBD_02420	ADADMPLM_02787	AGFLKIAC_03476	PMNNKGMJ_02526	BIHPDDHI_00809	EMIKNDEL_00424	PGKGDCFD_02708	ADJANAFG_01442	FNHMGJIK_03658
rplJ		50S ribosomal protein L10	61	61	1	467	18531				497	497	497	FGBPADJH_00085	HODMNFEL_00109	GGBLKGLM_00122	EMEBBHPK_02370	CFLMFKHF_00299	LPPGFCCH_01952	AMPOJNKJ_02193	PMIECDFE_01925	HMDBJOFL_02018	KCJNLABC_02406	EDNHKMOF_03199	KLEDOLAC_02666	LLGMMCOL_02639	IAOLGGFO_02122	OGAKENFA_01917	IBKININP_00260	JJOIIOPK_02676	NOHBGNMO_01432	IMGBALCJ_02155	CMHIEBDP_01826	FJAKHGLK_02307	HGEPAKPN_02644	ILNJBNNJ_01879	DAHMPNPP_02303	LIFCBJAK_02023	FHEHPHHC_01732	DKFKFDJM_02245	MGIKKLBD_01847	ADADMPLM_02234	AGFLKIAC_01963	PMNNKGMJ_01867	BIHPDDHI_02171	EMIKNDEL_00365	PGKGDCFD_02131	ADJANAFG_02262	FNHMGJIK_02586
group_21062		hypothetical protein	61	61	1	467	11366				248	248	248	FGBPADJH_03177	HODMNFEL_02855	GGBLKGLM_01546	EMEBBHPK_02188	CFLMFKHF_03018	LPPGFCCH_03041	AMPOJNKJ_04121	PMIECDFE_01393	HMDBJOFL_02117	KCJNLABC_02167	EDNHKMOF_00147	KLEDOLAC_00545	LLGMMCOL_01198	IAOLGGFO_00164	OGAKENFA_02912	IBKININP_03719	JJOIIOPK_01543	NOHBGNMO_03864	IMGBALCJ_04238	CMHIEBDP_01587	FJAKHGLK_02900	HGEPAKPN_02518	ILNJBNNJ_01416	DAHMPNPP_02900	LIFCBJAK_00177	FHEHPHHC_03252	DKFKFDJM_04237	MGIKKLBD_00168	ADADMPLM_04252	AGFLKIAC_01450	PMNNKGMJ_02785	BIHPDDHI_02894	EMIKNDEL_03173	PGKGDCFD_01518	ADJANAFG_01924	FNHMGJIK_02930
trkA		Trk system potassium uptake protein TrkA	61	61	1	467	17320				1376	1376	1376	FGBPADJH_00100	HODMNFEL_00164	GGBLKGLM_00150	EMEBBHPK_03527	CFLMFKHF_03649	LPPGFCCH_02826	AMPOJNKJ_03348	PMIECDFE_02977	HMDBJOFL_03095	KCJNLABC_03639	EDNHKMOF_03357	KLEDOLAC_03709	LLGMMCOL_03434	IAOLGGFO_02554	OGAKENFA_02158	IBKININP_03912	JJOIIOPK_03296	NOHBGNMO_02943	IMGBALCJ_03532	CMHIEBDP_02550	FJAKHGLK_03525	HGEPAKPN_03014	ILNJBNNJ_02537	DAHMPNPP_03504	LIFCBJAK_02549	FHEHPHHC_01961	DKFKFDJM_03587	MGIKKLBD_02521	ADADMPLM_03571	AGFLKIAC_02573	PMNNKGMJ_02264	BIHPDDHI_02666	EMIKNDEL_04215	PGKGDCFD_02752	ADJANAFG_02986	FNHMGJIK_03555
proY_2		Proline-specific permease ProY	61	61	1	467	16371				1388	1388	1388	FGBPADJH_02982	HODMNFEL_04150	GGBLKGLM_02722	EMEBBHPK_03894	CFLMFKHF_04403	LPPGFCCH_02791	AMPOJNKJ_03755	PMIECDFE_02102	HMDBJOFL_01666	KCJNLABC_04030	EDNHKMOF_03887	KLEDOLAC_03511	LLGMMCOL_02182	IAOLGGFO_03186	OGAKENFA_01910	IBKININP_04623	JJOIIOPK_03823	NOHBGNMO_03527	IMGBALCJ_03832	CMHIEBDP_02847	FJAKHGLK_03261	HGEPAKPN_03059	ILNJBNNJ_02847	DAHMPNPP_03240	LIFCBJAK_02820	FHEHPHHC_01142	DKFKFDJM_03873	MGIKKLBD_01778	ADADMPLM_03879	AGFLKIAC_02668	PMNNKGMJ_01434	BIHPDDHI_01229	EMIKNDEL_03747	PGKGDCFD_03332	ADJANAFG_01730	FNHMGJIK_02145
tldD		Metalloprotease TldD	61	61	1	467	19359				1445	1445	1445	FGBPADJH_01781	HODMNFEL_02030	GGBLKGLM_00260	EMEBBHPK_02003	CFLMFKHF_03872	LPPGFCCH_01841	AMPOJNKJ_01364	PMIECDFE_01575	HMDBJOFL_03868	KCJNLABC_02230	EDNHKMOF_01742	KLEDOLAC_02046	LLGMMCOL_03708	IAOLGGFO_02006	OGAKENFA_02243	IBKININP_04130	JJOIIOPK_01914	NOHBGNMO_03018	IMGBALCJ_03739	CMHIEBDP_03805	FJAKHGLK_03010	HGEPAKPN_01336	ILNJBNNJ_00596	DAHMPNPP_03010	LIFCBJAK_01686	FHEHPHHC_02476	DKFKFDJM_01592	MGIKKLBD_02364	ADADMPLM_01674	AGFLKIAC_03415	PMNNKGMJ_02470	BIHPDDHI_00755	EMIKNDEL_00490	PGKGDCFD_01667	ADJANAFG_01381	FNHMGJIK_03714
group_21066		hypothetical protein	61	61	1	467	4067				1295	1295	1295	FGBPADJH_01730	HODMNFEL_04211	GGBLKGLM_01931	EMEBBHPK_00695	CFLMFKHF_00935	LPPGFCCH_01219	AMPOJNKJ_01260	PMIECDFE_00867	HMDBJOFL_00566	KCJNLABC_00516	EDNHKMOF_00236	KLEDOLAC_04505	LLGMMCOL_00842	IAOLGGFO_02108	OGAKENFA_03644	IBKININP_00980	JJOIIOPK_00896	NOHBGNMO_01619	IMGBALCJ_01187	CMHIEBDP_01013	FJAKHGLK_01717	HGEPAKPN_00686	ILNJBNNJ_00920	DAHMPNPP_01711	LIFCBJAK_02456	FHEHPHHC_00415	DKFKFDJM_00904	MGIKKLBD_00668	ADADMPLM_01010	AGFLKIAC_00404	PMNNKGMJ_00985	BIHPDDHI_01030	EMIKNDEL_00208	PGKGDCFD_00768	ADJANAFG_03766	FNHMGJIK_00541
recQ		ATP-dependent DNA helicase RecQ	61	61	1	467	17383				1826	1826	1826	FGBPADJH_00991	HODMNFEL_03463	GGBLKGLM_00775	EMEBBHPK_00121	CFLMFKHF_00543	LPPGFCCH_02141	AMPOJNKJ_00139	PMIECDFE_03125	HMDBJOFL_00061	KCJNLABC_00052	EDNHKMOF_00617	KLEDOLAC_02190	LLGMMCOL_01302	IAOLGGFO_01812	OGAKENFA_01761	IBKININP_00457	JJOIIOPK_01382	NOHBGNMO_03120	IMGBALCJ_00139	CMHIEBDP_03389	FJAKHGLK_03806	HGEPAKPN_01613	ILNJBNNJ_03364	DAHMPNPP_03758	LIFCBJAK_00575	FHEHPHHC_01593	DKFKFDJM_00139	MGIKKLBD_00597	ADADMPLM_00139	AGFLKIAC_03059	PMNNKGMJ_01804	BIHPDDHI_03299	EMIKNDEL_04146	PGKGDCFD_02820	ADJANAFG_02742	FNHMGJIK_03760
glyQ		Glycine--tRNA ligase alpha subunit	61	61	1	467	4096				908	908	908	FGBPADJH_01706	HODMNFEL_04187	GGBLKGLM_01907	EMEBBHPK_00721	CFLMFKHF_00962	LPPGFCCH_01245	AMPOJNKJ_01864	PMIECDFE_00843	HMDBJOFL_00542	KCJNLABC_00542	EDNHKMOF_00262	KLEDOLAC_04481	LLGMMCOL_00866	IAOLGGFO_02081	OGAKENFA_03670	IBKININP_01007	JJOIIOPK_01997	NOHBGNMO_01009	IMGBALCJ_01718	CMHIEBDP_01039	FJAKHGLK_01743	HGEPAKPN_00662	ILNJBNNJ_00946	DAHMPNPP_01737	LIFCBJAK_02841	FHEHPHHC_00441	DKFKFDJM_01612	MGIKKLBD_00694	ADADMPLM_01690	AGFLKIAC_00430	PMNNKGMJ_00959	BIHPDDHI_01004	EMIKNDEL_00234	PGKGDCFD_00742	ADJANAFG_03742	FNHMGJIK_00515
galU		UTP--glucose-1-phosphate uridylyltransferase	61	61	1	467	14635				917	917	917	FGBPADJH_03365	HODMNFEL_03675	GGBLKGLM_01383	EMEBBHPK_01440	CFLMFKHF_03188	LPPGFCCH_00092	AMPOJNKJ_02262	PMIECDFE_02141	HMDBJOFL_03148	KCJNLABC_01431	EDNHKMOF_02606	KLEDOLAC_01687	LLGMMCOL_02952	IAOLGGFO_03692	OGAKENFA_00497	IBKININP_03344	JJOIIOPK_02122	NOHBGNMO_00073	IMGBALCJ_02180	CMHIEBDP_02173	FJAKHGLK_02446	HGEPAKPN_02305	ILNJBNNJ_02398	DAHMPNPP_02486	LIFCBJAK_01499	FHEHPHHC_02178	DKFKFDJM_02300	MGIKKLBD_02716	ADADMPLM_01288	AGFLKIAC_00019	PMNNKGMJ_00497	BIHPDDHI_00192	EMIKNDEL_02050	PGKGDCFD_02295	ADJANAFG_02190	FNHMGJIK_00019
group_2107		hypothetical protein	61	61	1	467	12308				107	551	536	FGBPADJH_01032	HODMNFEL_03229	GGBLKGLM_02009	EMEBBHPK_03862	CFLMFKHF_02995	LPPGFCCH_01930	AMPOJNKJ_00895	PMIECDFE_01310	HMDBJOFL_01587	KCJNLABC_03996	EDNHKMOF_03284	KLEDOLAC_03055	LLGMMCOL_01692	IAOLGGFO_00515	OGAKENFA_01390	IBKININP_03227	JJOIIOPK_03801	NOHBGNMO_02683	IMGBALCJ_03138	CMHIEBDP_02027	FJAKHGLK_01563	HGEPAKPN_03343	ILNJBNNJ_01857	DAHMPNPP_01556	LIFCBJAK_00909	FHEHPHHC_01269	DKFKFDJM_03218	MGIKKLBD_01421	ADADMPLM_03150	AGFLKIAC_01064	PMNNKGMJ_01353	BIHPDDHI_01930	EMIKNDEL_00058	PGKGDCFD_02642	ADJANAFG_00741	FNHMGJIK_02761
mntB_1		Manganese transport system membrane protein MntB	61	61	1	467	1099				875	875	875	FGBPADJH_03650	HODMNFEL_03818	GGBLKGLM_01025	EMEBBHPK_00377	CFLMFKHF_03299	LPPGFCCH_02014	AMPOJNKJ_04221	PMIECDFE_01074	HMDBJOFL_03465	KCJNLABC_00341	EDNHKMOF_01552	KLEDOLAC_01365	LLGMMCOL_03959	IAOLGGFO_01224	OGAKENFA_00382	IBKININP_03579	JJOIIOPK_00186	NOHBGNMO_00185	IMGBALCJ_00800	CMHIEBDP_01888	FJAKHGLK_03171	HGEPAKPN_02185	ILNJBNNJ_01941	DAHMPNPP_03150	LIFCBJAK_01384	FHEHPHHC_00382	DKFKFDJM_00548	MGIKKLBD_03620	ADADMPLM_00700	AGFLKIAC_00136	PMNNKGMJ_00382	BIHPDDHI_01443	EMIKNDEL_02855	PGKGDCFD_00012	ADJANAFG_02901	FNHMGJIK_00982
asnA		Aspartate--ammonia ligase	61	61	1	467	3212				992	992	992	FGBPADJH_02303	HODMNFEL_02312	GGBLKGLM_02460	EMEBBHPK_02911	CFLMFKHF_03288	LPPGFCCH_01146	AMPOJNKJ_02507	PMIECDFE_02452	HMDBJOFL_03480	KCJNLABC_02993	EDNHKMOF_03420	KLEDOLAC_03366	LLGMMCOL_03063	IAOLGGFO_01600	OGAKENFA_03115	IBKININP_03492	JJOIIOPK_02847	NOHBGNMO_02763	IMGBALCJ_02751	CMHIEBDP_02442	FJAKHGLK_03897	HGEPAKPN_01581	ILNJBNNJ_02080	DAHMPNPP_03891	LIFCBJAK_03570	FHEHPHHC_03431	DKFKFDJM_02783	MGIKKLBD_03995	ADADMPLM_02709	AGFLKIAC_01670	PMNNKGMJ_03705	BIHPDDHI_03648	EMIKNDEL_00031	PGKGDCFD_03806	ADJANAFG_01061	FNHMGJIK_04028
lolD_1		Lipoprotein-releasing system ATP-binding protein LolD	61	61	1	467	13678				701	701	701	FGBPADJH_00307	HODMNFEL_00368	GGBLKGLM_03726	EMEBBHPK_02302	CFLMFKHF_00115	LPPGFCCH_03246	AMPOJNKJ_03996	PMIECDFE_00730	HMDBJOFL_01363	KCJNLABC_02331	EDNHKMOF_03766	KLEDOLAC_00183	LLGMMCOL_01958	IAOLGGFO_00836	OGAKENFA_00275	IBKININP_00115	JJOIIOPK_03844	NOHBGNMO_00419	IMGBALCJ_02989	CMHIEBDP_00465	FJAKHGLK_02584	HGEPAKPN_01941	ILNJBNNJ_00468	DAHMPNPP_02592	LIFCBJAK_03339	FHEHPHHC_00275	DKFKFDJM_03162	MGIKKLBD_03725	ADADMPLM_02988	AGFLKIAC_00242	PMNNKGMJ_00275	BIHPDDHI_01550	EMIKNDEL_02272	PGKGDCFD_00116	ADJANAFG_01761	FNHMGJIK_01901
cydA_2		Cytochrome bd-I ubiquinol oxidase subunit 1	61	61	1	467	11422				1571	1571	1571	FGBPADJH_03132	HODMNFEL_01228	GGBLKGLM_01501	EMEBBHPK_03760	CFLMFKHF_04214	LPPGFCCH_03086	AMPOJNKJ_04166	PMIECDFE_01348	HMDBJOFL_02072	KCJNLABC_03862	EDNHKMOF_00193	KLEDOLAC_00500	LLGMMCOL_01243	IAOLGGFO_00120	OGAKENFA_02957	IBKININP_04400	JJOIIOPK_00523	NOHBGNMO_02619	IMGBALCJ_04193	CMHIEBDP_01632	FJAKHGLK_04195	HGEPAKPN_02563	ILNJBNNJ_01371	DAHMPNPP_04191	LIFCBJAK_00132	FHEHPHHC_03297	DKFKFDJM_04282	MGIKKLBD_00123	ADADMPLM_04297	AGFLKIAC_01495	PMNNKGMJ_02830	BIHPDDHI_02939	EMIKNDEL_03218	PGKGDCFD_01473	ADJANAFG_01969	FNHMGJIK_02027
lpxM		Lipid A biosynthesis myristoyltransferase	61	61	1	467	9578				968	968	968	FGBPADJH_01469	HODMNFEL_02782	GGBLKGLM_01229	EMEBBHPK_01506	CFLMFKHF_03559	LPPGFCCH_00288	AMPOJNKJ_00687	PMIECDFE_02296	HMDBJOFL_01949	KCJNLABC_01172	EDNHKMOF_02148	KLEDOLAC_02412	LLGMMCOL_02072	IAOLGGFO_00354	OGAKENFA_00654	IBKININP_03851	JJOIIOPK_01451	NOHBGNMO_01149	IMGBALCJ_02602	CMHIEBDP_02369	FJAKHGLK_02804	HGEPAKPN_03272	ILNJBNNJ_02202	DAHMPNPP_02808	LIFCBJAK_03460	FHEHPHHC_02022	DKFKFDJM_02512	MGIKKLBD_03097	ADADMPLM_03064	AGFLKIAC_02820	PMNNKGMJ_00654	BIHPDDHI_00030	EMIKNDEL_01809	PGKGDCFD_04060	ADJANAFG_02467	FNHMGJIK_03062
flgC		Flagellar basal-body rod protein FlgC	61	61	1	467	14346				404	404	404	FGBPADJH_01244	HODMNFEL_00739	GGBLKGLM_00488	EMEBBHPK_03198	CFLMFKHF_04009	LPPGFCCH_03877	AMPOJNKJ_01835	PMIECDFE_00249	HMDBJOFL_01106	KCJNLABC_03302	EDNHKMOF_03479	KLEDOLAC_03313	LLGMMCOL_00554	IAOLGGFO_03828	OGAKENFA_03509	IBKININP_04174	JJOIIOPK_01780	NOHBGNMO_02895	IMGBALCJ_01685	CMHIEBDP_01996	FJAKHGLK_03627	HGEPAKPN_03394	ILNJBNNJ_01752	DAHMPNPP_03606	LIFCBJAK_00448	FHEHPHHC_03643	DKFKFDJM_01524	MGIKKLBD_01317	ADADMPLM_01606	AGFLKIAC_02280	PMNNKGMJ_03562	BIHPDDHI_01056	EMIKNDEL_02399	PGKGDCFD_02444	ADJANAFG_01488	FNHMGJIK_03729
folA		Dihydrofolate reductase	61	61	1	467	18874				485	485	485	FGBPADJH_02777	HODMNFEL_00567	GGBLKGLM_02249	EMEBBHPK_01716	CFLMFKHF_01090	LPPGFCCH_00356	AMPOJNKJ_01508	PMIECDFE_01452	HMDBJOFL_00867	KCJNLABC_01601	EDNHKMOF_01778	KLEDOLAC_00666	LLGMMCOL_03308	IAOLGGFO_03563	OGAKENFA_02388	IBKININP_00692	JJOIIOPK_02641	NOHBGNMO_01356	IMGBALCJ_00476	CMHIEBDP_03658	FJAKHGLK_00055	HGEPAKPN_02244	ILNJBNNJ_03756	DAHMPNPP_00055	LIFCBJAK_02645	FHEHPHHC_02621	DKFKFDJM_01140	MGIKKLBD_02220	ADADMPLM_01886	AGFLKIAC_03970	PMNNKGMJ_02330	BIHPDDHI_00347	EMIKNDEL_00621	PGKGDCFD_00803	ADJANAFG_01246	FNHMGJIK_01709
dxs		1-deoxy-D-xylulose-5-phosphate synthase	61	61	1	467	10318				1865	1865	1865	FGBPADJH_02551	HODMNFEL_00824	GGBLKGLM_03433	EMEBBHPK_02628	CFLMFKHF_02447	LPPGFCCH_03544	AMPOJNKJ_00214	PMIECDFE_00170	HMDBJOFL_00720	KCJNLABC_02655	EDNHKMOF_02040	KLEDOLAC_04287	LLGMMCOL_00081	IAOLGGFO_02240	OGAKENFA_02674	IBKININP_02511	JJOIIOPK_02577	NOHBGNMO_00483	IMGBALCJ_01317	CMHIEBDP_03030	FJAKHGLK_00922	HGEPAKPN_00130	ILNJBNNJ_03075	DAHMPNPP_00891	LIFCBJAK_03015	FHEHPHHC_03069	DKFKFDJM_02974	MGIKKLBD_03512	ADADMPLM_03391	AGFLKIAC_00907	PMNNKGMJ_03395	BIHPDDHI_02460	EMIKNDEL_00889	PGKGDCFD_03926	ADJANAFG_00086	FNHMGJIK_00391
aceE		Pyruvate dehydrogenase E1 component	61	61	1	467	18221				2663	2663	2663	FGBPADJH_01929	HODMNFEL_01649	GGBLKGLM_01957	EMEBBHPK_03430	CFLMFKHF_03797	LPPGFCCH_02636	AMPOJNKJ_02321	PMIECDFE_02020	HMDBJOFL_02278	KCJNLABC_03517	EDNHKMOF_00953	KLEDOLAC_02765	LLGMMCOL_02988	IAOLGGFO_03040	OGAKENFA_00740	IBKININP_03992	JJOIIOPK_00097	NOHBGNMO_01921	IMGBALCJ_02362	CMHIEBDP_02692	FJAKHGLK_03385	HGEPAKPN_00430	ILNJBNNJ_02692	DAHMPNPP_03400	LIFCBJAK_02331	FHEHPHHC_00581	DKFKFDJM_02772	MGIKKLBD_01621	ADADMPLM_02665	AGFLKIAC_03594	PMNNKGMJ_03121	BIHPDDHI_03170	EMIKNDEL_03593	PGKGDCFD_03175	ADJANAFG_01993	FNHMGJIK_02374
ftsE		Cell division ATP-binding protein FtsE	61	61	1	467	18609				665	665	665	FGBPADJH_02832	HODMNFEL_01430	GGBLKGLM_00328	EMEBBHPK_01778	CFLMFKHF_01960	LPPGFCCH_02356	AMPOJNKJ_02737	PMIECDFE_01631	HMDBJOFL_03813	KCJNLABC_01661	EDNHKMOF_02996	KLEDOLAC_03089	LLGMMCOL_03650	IAOLGGFO_02640	OGAKENFA_02190	IBKININP_01892	JJOIIOPK_02476	NOHBGNMO_02872	IMGBALCJ_02825	CMHIEBDP_01954	FJAKHGLK_02534	HGEPAKPN_02911	ILNJBNNJ_02007	DAHMPNPP_02673	LIFCBJAK_02075	FHEHPHHC_02423	DKFKFDJM_02858	MGIKKLBD_02417	ADADMPLM_02784	AGFLKIAC_03473	PMNNKGMJ_02523	BIHPDDHI_00806	EMIKNDEL_00427	PGKGDCFD_01605	ADJANAFG_01439	FNHMGJIK_03661
hflK		Modulator of FtsH protease HflK	61	61	1	467	17456				1244	1244	1244	FGBPADJH_03952	HODMNFEL_01917	GGBLKGLM_01700	EMEBBHPK_00076	CFLMFKHF_02842	LPPGFCCH_02185	AMPOJNKJ_00098	PMIECDFE_03172	HMDBJOFL_00107	KCJNLABC_00098	EDNHKMOF_00657	KLEDOLAC_00010	LLGMMCOL_01344	IAOLGGFO_02684	OGAKENFA_01719	IBKININP_02965	JJOIIOPK_01336	NOHBGNMO_02334	IMGBALCJ_00098	CMHIEBDP_03347	FJAKHGLK_02186	HGEPAKPN_01846	ILNJBNNJ_03321	DAHMPNPP_02183	LIFCBJAK_01305	FHEHPHHC_01551	DKFKFDJM_00098	MGIKKLBD_00555	ADADMPLM_00098	AGFLKIAC_03102	PMNNKGMJ_01763	BIHPDDHI_03341	EMIKNDEL_04110	PGKGDCFD_02860	ADJANAFG_02702	FNHMGJIK_00802
rplK		50S ribosomal protein L11	61	61	1	467	18529				428	428	428	FGBPADJH_00087	HODMNFEL_00111	GGBLKGLM_00124	EMEBBHPK_02368	CFLMFKHF_00297	LPPGFCCH_01950	AMPOJNKJ_02195	PMIECDFE_01927	HMDBJOFL_02020	KCJNLABC_02404	EDNHKMOF_03197	KLEDOLAC_02664	LLGMMCOL_02641	IAOLGGFO_02120	OGAKENFA_01915	IBKININP_00258	JJOIIOPK_02674	NOHBGNMO_01434	IMGBALCJ_02157	CMHIEBDP_01824	FJAKHGLK_02305	HGEPAKPN_02642	ILNJBNNJ_01877	DAHMPNPP_02301	LIFCBJAK_02021	FHEHPHHC_01730	DKFKFDJM_02243	MGIKKLBD_01845	ADADMPLM_02232	AGFLKIAC_01961	PMNNKGMJ_01865	BIHPDDHI_02173	EMIKNDEL_00363	PGKGDCFD_02129	ADJANAFG_02264	FNHMGJIK_02584
argG		Argininosuccinate synthase	61	61	1	467	17273				1211	1211	1211	FGBPADJH_00702	HODMNFEL_03866	GGBLKGLM_03608	EMEBBHPK_03958	CFLMFKHF_01470	LPPGFCCH_02895	AMPOJNKJ_03209	PMIECDFE_03617	HMDBJOFL_03643	KCJNLABC_04066	EDNHKMOF_01197	KLEDOLAC_00858	LLGMMCOL_02386	IAOLGGFO_00971	OGAKENFA_03283	IBKININP_01499	JJOIIOPK_03963	NOHBGNMO_00649	IMGBALCJ_03310	CMHIEBDP_02627	FJAKHGLK_01805	HGEPAKPN_03578	ILNJBNNJ_02589	DAHMPNPP_01798	LIFCBJAK_03731	FHEHPHHC_03599	DKFKFDJM_03360	MGIKKLBD_03822	ADADMPLM_03292	AGFLKIAC_00879	PMNNKGMJ_03869	BIHPDDHI_03809	EMIKNDEL_04271	PGKGDCFD_03065	ADJANAFG_00495	FNHMGJIK_02487
sucB		Dihydrolipoyllysine-residue succinyltransferase component of 2-oxoglutarate dehydrogenase complex	61	61	1	467	11426				1211	1214	1213	FGBPADJH_03129	HODMNFEL_01225	GGBLKGLM_01498	EMEBBHPK_03757	CFLMFKHF_04250	LPPGFCCH_03089	AMPOJNKJ_04169	PMIECDFE_01345	HMDBJOFL_02069	KCJNLABC_03859	EDNHKMOF_00196	KLEDOLAC_00497	LLGMMCOL_01246	IAOLGGFO_00117	OGAKENFA_02960	IBKININP_04424	JJOIIOPK_00520	NOHBGNMO_02622	IMGBALCJ_04190	CMHIEBDP_01635	FJAKHGLK_04198	HGEPAKPN_02865	ILNJBNNJ_01368	DAHMPNPP_04194	LIFCBJAK_00129	FHEHPHHC_03300	DKFKFDJM_04285	MGIKKLBD_00120	ADADMPLM_04300	AGFLKIAC_01498	PMNNKGMJ_02833	BIHPDDHI_02942	EMIKNDEL_03221	PGKGDCFD_01470	ADJANAFG_01972	FNHMGJIK_02024
relA		GTP pyrophosphokinase	61	61	1	467	18413				2237	2237	2237	FGBPADJH_00577	HODMNFEL_01325	GGBLKGLM_01830	EMEBBHPK_02416	CFLMFKHF_02648	LPPGFCCH_02719	AMPOJNKJ_01918	PMIECDFE_03823	HMDBJOFL_00611	KCJNLABC_02458	EDNHKMOF_00867	KLEDOLAC_04026	LLGMMCOL_02270	IAOLGGFO_03116	OGAKENFA_00819	IBKININP_02711	JJOIIOPK_00019	NOHBGNMO_01844	IMGBALCJ_02952	CMHIEBDP_02775	FJAKHGLK_03565	HGEPAKPN_00497	ILNJBNNJ_02775	DAHMPNPP_03544	LIFCBJAK_00759	FHEHPHHC_00660	DKFKFDJM_02947	MGIKKLBD_01698	ADADMPLM_02918	AGFLKIAC_03672	PMNNKGMJ_03200	BIHPDDHI_01152	EMIKNDEL_03660	PGKGDCFD_03255	ADJANAFG_00362	FNHMGJIK_03985
flgB		Flagellar basal body rod protein FlgB	61	61	1	467	14345				416	416	416	FGBPADJH_01245	HODMNFEL_00740	GGBLKGLM_00487	EMEBBHPK_03199	CFLMFKHF_04008	LPPGFCCH_03878	AMPOJNKJ_01834	PMIECDFE_00248	HMDBJOFL_01107	KCJNLABC_03303	EDNHKMOF_03480	KLEDOLAC_03314	LLGMMCOL_00553	IAOLGGFO_03829	OGAKENFA_03510	IBKININP_04173	JJOIIOPK_01781	NOHBGNMO_02894	IMGBALCJ_01684	CMHIEBDP_01995	FJAKHGLK_03626	HGEPAKPN_03395	ILNJBNNJ_01751	DAHMPNPP_03605	LIFCBJAK_00447	FHEHPHHC_03644	DKFKFDJM_01523	MGIKKLBD_01316	ADADMPLM_01605	AGFLKIAC_02279	PMNNKGMJ_03563	BIHPDDHI_01057	EMIKNDEL_02400	PGKGDCFD_02443	ADJANAFG_01487	FNHMGJIK_03728
bcr		Bicyclomycin resistance protein	61	61	1	467	13737				1187	1187	1187	FGBPADJH_00356	HODMNFEL_04008	GGBLKGLM_02375	EMEBBHPK_04233	CFLMFKHF_00065	LPPGFCCH_03295	AMPOJNKJ_01185	PMIECDFE_02551	HMDBJOFL_03215	KCJNLABC_04336	EDNHKMOF_01020	KLEDOLAC_03830	LLGMMCOL_03547	IAOLGGFO_01308	OGAKENFA_00226	IBKININP_00065	JJOIIOPK_01641	NOHBGNMO_03566	IMGBALCJ_01025	CMHIEBDP_00416	FJAKHGLK_01310	HGEPAKPN_03651	ILNJBNNJ_00419	DAHMPNPP_01288	LIFCBJAK_03290	FHEHPHHC_00226	DKFKFDJM_03937	MGIKKLBD_03774	ADADMPLM_03943	AGFLKIAC_00291	PMNNKGMJ_00226	BIHPDDHI_01599	EMIKNDEL_02323	PGKGDCFD_00165	ADJANAFG_04062	FNHMGJIK_03580
apt		Adenine phosphoribosyltransferase	61	61	1	467	10366				551	551	551	FGBPADJH_02508	HODMNFEL_02895	GGBLKGLM_03391	EMEBBHPK_00835	CFLMFKHF_04147	LPPGFCCH_03586	AMPOJNKJ_00256	PMIECDFE_00212	HMDBJOFL_00762	KCJNLABC_00683	EDNHKMOF_02082	KLEDOLAC_04245	LLGMMCOL_00039	IAOLGGFO_02198	OGAKENFA_02716	IBKININP_04353	JJOIIOPK_00371	NOHBGNMO_00441	IMGBALCJ_01359	CMHIEBDP_02988	FJAKHGLK_00880	HGEPAKPN_00173	ILNJBNNJ_03117	DAHMPNPP_00849	LIFCBJAK_03057	FHEHPHHC_03111	DKFKFDJM_03016	MGIKKLBD_03554	ADADMPLM_03433	AGFLKIAC_00949	PMNNKGMJ_03353	BIHPDDHI_02502	EMIKNDEL_00845	PGKGDCFD_03968	ADJANAFG_00044	FNHMGJIK_00348
parE		DNA topoisomerase 4 subunit B	61	61	1	467	18878				1895	1895	1895	FGBPADJH_02782	HODMNFEL_00563	GGBLKGLM_02253	EMEBBHPK_01720	CFLMFKHF_01086	LPPGFCCH_00360	AMPOJNKJ_01504	PMIECDFE_01456	HMDBJOFL_00871	KCJNLABC_01605	EDNHKMOF_01783	KLEDOLAC_00662	LLGMMCOL_03312	IAOLGGFO_03567	OGAKENFA_02384	IBKININP_00688	JJOIIOPK_02645	NOHBGNMO_01360	IMGBALCJ_00480	CMHIEBDP_03662	FJAKHGLK_00059	HGEPAKPN_02248	ILNJBNNJ_03760	DAHMPNPP_00059	LIFCBJAK_02649	FHEHPHHC_02617	DKFKFDJM_01144	MGIKKLBD_02224	ADADMPLM_01890	AGFLKIAC_03966	PMNNKGMJ_02334	BIHPDDHI_00351	EMIKNDEL_00617	PGKGDCFD_00807	ADJANAFG_01250	FNHMGJIK_01705
glpR		Glycerol-3-phosphate regulon repressor	61	61	1	467	3798				758	758	758	FGBPADJH_02621	HODMNFEL_03017	GGBLKGLM_03481	EMEBBHPK_03162	CFLMFKHF_03606	LPPGFCCH_02461	AMPOJNKJ_00939	PMIECDFE_01959	HMDBJOFL_01717	KCJNLABC_03272	EDNHKMOF_00322	KLEDOLAC_02104	LLGMMCOL_02784	IAOLGGFO_00741	OGAKENFA_03739	IBKININP_03772	JJOIIOPK_03156	NOHBGNMO_03216	IMGBALCJ_01620	CMHIEBDP_01748	FJAKHGLK_02943	HGEPAKPN_00594	ILNJBNNJ_01209	DAHMPNPP_02943	LIFCBJAK_01853	FHEHPHHC_00512	DKFKFDJM_01450	MGIKKLBD_00763	ADADMPLM_01530	AGFLKIAC_00495	PMNNKGMJ_01933	BIHPDDHI_02233	EMIKNDEL_00303	PGKGDCFD_01949	ADJANAFG_03664	FNHMGJIK_03480
ftsZ		Cell division protein FtsZ	61	61	1	467	18331				1163	1163	1163	FGBPADJH_00630	HODMNFEL_01633	GGBLKGLM_03012	EMEBBHPK_03414	CFLMFKHF_03813	LPPGFCCH_02652	AMPOJNKJ_02232	PMIECDFE_03759	HMDBJOFL_00675	KCJNLABC_03501	EDNHKMOF_00930	KLEDOLAC_03965	LLGMMCOL_02331	IAOLGGFO_03056	OGAKENFA_00756	IBKININP_03976	JJOIIOPK_00081	NOHBGNMO_01905	IMGBALCJ_01787	CMHIEBDP_02708	FJAKHGLK_03402	HGEPAKPN_00446	ILNJBNNJ_02708	DAHMPNPP_03417	LIFCBJAK_00821	FHEHPHHC_00597	DKFKFDJM_01681	MGIKKLBD_01637	ADADMPLM_01811	AGFLKIAC_03610	PMNNKGMJ_03137	BIHPDDHI_03154	EMIKNDEL_03609	PGKGDCFD_03191	ADJANAFG_00303	FNHMGJIK_00188
nlpI		Lipoprotein NlpI	61	61	1	467	17507				884	884	884	FGBPADJH_03904	HODMNFEL_01851	GGBLKGLM_01849	EMEBBHPK_00027	CFLMFKHF_02793	LPPGFCCH_02233	AMPOJNKJ_00049	PMIECDFE_03221	HMDBJOFL_00156	KCJNLABC_00147	EDNHKMOF_00705	KLEDOLAC_00059	LLGMMCOL_01396	IAOLGGFO_02733	OGAKENFA_01670	IBKININP_02916	JJOIIOPK_01287	NOHBGNMO_02166	IMGBALCJ_00049	CMHIEBDP_03299	FJAKHGLK_02235	HGEPAKPN_01894	ILNJBNNJ_03273	DAHMPNPP_02232	LIFCBJAK_01256	FHEHPHHC_01502	DKFKFDJM_00049	MGIKKLBD_00506	ADADMPLM_00049	AGFLKIAC_03151	PMNNKGMJ_01714	BIHPDDHI_03390	EMIKNDEL_04062	PGKGDCFD_02908	ADJANAFG_02653	FNHMGJIK_01808
secF		Protein translocase subunit SecF	61	61	1	467	10300				968	968	968	FGBPADJH_02565	HODMNFEL_00838	GGBLKGLM_00042	EMEBBHPK_02643	CFLMFKHF_02433	LPPGFCCH_03530	AMPOJNKJ_00199	PMIECDFE_00156	HMDBJOFL_00706	KCJNLABC_02671	EDNHKMOF_00408	KLEDOLAC_03126	LLGMMCOL_00095	IAOLGGFO_02254	OGAKENFA_02660	IBKININP_02497	JJOIIOPK_02562	NOHBGNMO_00498	IMGBALCJ_01302	CMHIEBDP_03044	FJAKHGLK_00496	HGEPAKPN_00117	ILNJBNNJ_03061	DAHMPNPP_00482	LIFCBJAK_03001	FHEHPHHC_03055	DKFKFDJM_02959	MGIKKLBD_03498	ADADMPLM_03376	AGFLKIAC_00893	PMNNKGMJ_03409	BIHPDDHI_02446	EMIKNDEL_00904	PGKGDCFD_03912	ADJANAFG_00100	FNHMGJIK_02456
ndhC		NAD(P)H-quinone oxidoreductase subunit 3, chloroplastic	61	61	1	467	13479				443	443	443	FGBPADJH_04028	HODMNFEL_02514	GGBLKGLM_00877	EMEBBHPK_04254	CFLMFKHF_00044	LPPGFCCH_03316	AMPOJNKJ_01206	PMIECDFE_00967	HMDBJOFL_03237	KCJNLABC_04357	EDNHKMOF_01045	KLEDOLAC_03619	LLGMMCOL_00279	IAOLGGFO_01329	OGAKENFA_00205	IBKININP_00044	JJOIIOPK_03032	NOHBGNMO_03587	IMGBALCJ_01046	CMHIEBDP_00395	FJAKHGLK_01289	HGEPAKPN_01181	ILNJBNNJ_00398	DAHMPNPP_01309	LIFCBJAK_03269	FHEHPHHC_00205	DKFKFDJM_01094	MGIKKLBD_01145	ADADMPLM_01331	AGFLKIAC_00312	PMNNKGMJ_00205	BIHPDDHI_01620	EMIKNDEL_02911	PGKGDCFD_00186	ADJANAFG_04084	FNHMGJIK_01445
ribH		6,7-dimethyl-8-ribityllumazine synthase	61	61	1	467	10303				470	470	470	FGBPADJH_02562	HODMNFEL_00835	GGBLKGLM_00039	EMEBBHPK_02640	CFLMFKHF_02436	LPPGFCCH_03533	AMPOJNKJ_00202	PMIECDFE_00159	HMDBJOFL_00709	KCJNLABC_02668	EDNHKMOF_00405	KLEDOLAC_03123	LLGMMCOL_00092	IAOLGGFO_02251	OGAKENFA_02663	IBKININP_02500	JJOIIOPK_02565	NOHBGNMO_00495	IMGBALCJ_01305	CMHIEBDP_03041	FJAKHGLK_00499	HGEPAKPN_00120	ILNJBNNJ_03064	DAHMPNPP_00485	LIFCBJAK_03004	FHEHPHHC_03058	DKFKFDJM_02962	MGIKKLBD_03501	ADADMPLM_03379	AGFLKIAC_00896	PMNNKGMJ_03406	BIHPDDHI_02449	EMIKNDEL_00901	PGKGDCFD_03915	ADJANAFG_00097	FNHMGJIK_02453
betT		High-affinity choline transport protein	61	61	1	467	9916				2042	2042	2042	FGBPADJH_03778	HODMNFEL_00622	GGBLKGLM_02879	EMEBBHPK_01131	CFLMFKHF_04344	LPPGFCCH_01082	AMPOJNKJ_00821	PMIECDFE_01095	HMDBJOFL_02336	KCJNLABC_00923	EDNHKMOF_03935	KLEDOLAC_00366	LLGMMCOL_00970	IAOLGGFO_01118	OGAKENFA_01087	IBKININP_04269	JJOIIOPK_01083	NOHBGNMO_02246	IMGBALCJ_04023	CMHIEBDP_00758	FJAKHGLK_03060	HGEPAKPN_02823	ILNJBNNJ_00772	DAHMPNPP_03060	LIFCBJAK_00970	FHEHPHHC_00952	DKFKFDJM_04026	MGIKKLBD_01258	ADADMPLM_04040	AGFLKIAC_01226	PMNNKGMJ_00848	BIHPDDHI_01816	EMIKNDEL_03380	PGKGDCFD_01141	ADJANAFG_00960	FNHMGJIK_04166
motA		Motility protein A	61	61	1	467	16344				881	881	881	FGBPADJH_04082	HODMNFEL_03151	GGBLKGLM_00460	EMEBBHPK_03482	CFLMFKHF_04290	LPPGFCCH_03916	AMPOJNKJ_02341	PMIECDFE_01707	HMDBJOFL_01142	KCJNLABC_03594	EDNHKMOF_03035	KLEDOLAC_02559	LLGMMCOL_00517	IAOLGGFO_03868	OGAKENFA_03546	IBKININP_04444	JJOIIOPK_02514	NOHBGNMO_02102	IMGBALCJ_01817	CMHIEBDP_01290	FJAKHGLK_01835	HGEPAKPN_03288	ILNJBNNJ_01713	DAHMPNPP_01829	LIFCBJAK_00409	FHEHPHHC_03680	DKFKFDJM_02064	MGIKKLBD_01044	ADADMPLM_02109	AGFLKIAC_02242	PMNNKGMJ_03598	BIHPDDHI_01096	EMIKNDEL_02446	PGKGDCFD_00581	ADJANAFG_04025	FNHMGJIK_02791
bamD		Outer membrane protein assembly factor BamD	61	61	1	467	9868				734	734	734	FGBPADJH_03744	HODMNFEL_03700	GGBLKGLM_00221	EMEBBHPK_01097	CFLMFKHF_04306	LPPGFCCH_01045	AMPOJNKJ_00858	PMIECDFE_02348	HMDBJOFL_02662	KCJNLABC_00889	EDNHKMOF_03454	KLEDOLAC_00330	LLGMMCOL_00934	IAOLGGFO_01155	OGAKENFA_01050	IBKININP_04232	JJOIIOPK_01050	NOHBGNMO_02209	IMGBALCJ_04060	CMHIEBDP_00721	FJAKHGLK_02265	HGEPAKPN_03841	ILNJBNNJ_00735	DAHMPNPP_02261	LIFCBJAK_00933	FHEHPHHC_00915	DKFKFDJM_04063	MGIKKLBD_01295	ADADMPLM_04077	AGFLKIAC_01263	PMNNKGMJ_00811	BIHPDDHI_01853	EMIKNDEL_03345	PGKGDCFD_01104	ADJANAFG_00993	FNHMGJIK_00553
sdhA		Succinate dehydrogenase flavoprotein subunit	61	61	1	467	11434				1766	1766	1766	FGBPADJH_03125	HODMNFEL_01221	GGBLKGLM_01494	EMEBBHPK_03753	CFLMFKHF_04254	LPPGFCCH_03093	AMPOJNKJ_04173	PMIECDFE_01341	HMDBJOFL_02065	KCJNLABC_03855	EDNHKMOF_00200	KLEDOLAC_00493	LLGMMCOL_01250	IAOLGGFO_00113	OGAKENFA_02964	IBKININP_04428	JJOIIOPK_00516	NOHBGNMO_02626	IMGBALCJ_04186	CMHIEBDP_01639	FJAKHGLK_04202	HGEPAKPN_02869	ILNJBNNJ_01364	DAHMPNPP_04198	LIFCBJAK_00125	FHEHPHHC_03304	DKFKFDJM_04289	MGIKKLBD_00116	ADADMPLM_04304	AGFLKIAC_01502	PMNNKGMJ_02837	BIHPDDHI_02946	EMIKNDEL_03225	PGKGDCFD_01466	ADJANAFG_01976	FNHMGJIK_02020
aroC		Chorismate synthase	61	61	1	467	13397				1085	1085	1085	FGBPADJH_01810	HODMNFEL_02454	GGBLKGLM_02410	EMEBBHPK_03246	CFLMFKHF_03676	LPPGFCCH_03367	AMPOJNKJ_00395	PMIECDFE_00913	HMDBJOFL_03291	KCJNLABC_03352	EDNHKMOF_03614	KLEDOLAC_03674	LLGMMCOL_00225	IAOLGGFO_01385	OGAKENFA_00148	IBKININP_04045	JJOIIOPK_00784	NOHBGNMO_02415	IMGBALCJ_00225	CMHIEBDP_00344	FJAKHGLK_00764	HGEPAKPN_01235	ILNJBNNJ_00347	DAHMPNPP_00725	LIFCBJAK_03214	FHEHPHHC_00148	DKFKFDJM_02134	MGIKKLBD_01094	ADADMPLM_00225	AGFLKIAC_00367	PMNNKGMJ_00150	BIHPDDHI_01675	EMIKNDEL_02938	PGKGDCFD_00237	ADJANAFG_01098	FNHMGJIK_00676
hemA		Glutamyl-tRNA reductase	61	61	1	467	10531				1262	1262	1262	FGBPADJH_02702	HODMNFEL_00709	GGBLKGLM_00936	EMEBBHPK_01545	CFLMFKHF_03477	LPPGFCCH_00327	AMPOJNKJ_00725	PMIECDFE_01198	HMDBJOFL_02941	KCJNLABC_01211	EDNHKMOF_03687	KLEDOLAC_03752	LLGMMCOL_02111	IAOLGGFO_00314	OGAKENFA_00693	IBKININP_03790	JJOIIOPK_01490	NOHBGNMO_01110	IMGBALCJ_02563	CMHIEBDP_02408	FJAKHGLK_01206	HGEPAKPN_02502	ILNJBNNJ_02163	DAHMPNPP_01190	LIFCBJAK_03421	FHEHPHHC_01983	DKFKFDJM_02473	MGIKKLBD_03058	ADADMPLM_03025	AGFLKIAC_02859	PMNNKGMJ_00693	BIHPDDHI_01889	EMIKNDEL_01769	PGKGDCFD_04099	ADJANAFG_03054	FNHMGJIK_02641
sdcS		Sodium-dependent dicarboxylate transporter SdcS	61	61	1	467	18409				1385	1385	1385	FGBPADJH_00581	HODMNFEL_01321	GGBLKGLM_01834	EMEBBHPK_02420	CFLMFKHF_02652	LPPGFCCH_02715	AMPOJNKJ_01922	PMIECDFE_03819	HMDBJOFL_00615	KCJNLABC_02462	EDNHKMOF_00871	KLEDOLAC_04022	LLGMMCOL_02274	IAOLGGFO_03112	OGAKENFA_00815	IBKININP_02715	JJOIIOPK_00023	NOHBGNMO_01848	IMGBALCJ_02948	CMHIEBDP_02771	FJAKHGLK_03569	HGEPAKPN_00493	ILNJBNNJ_02771	DAHMPNPP_03548	LIFCBJAK_00763	FHEHPHHC_00656	DKFKFDJM_02943	MGIKKLBD_01694	ADADMPLM_02914	AGFLKIAC_03668	PMNNKGMJ_03196	BIHPDDHI_01148	EMIKNDEL_03656	PGKGDCFD_03251	ADJANAFG_00358	FNHMGJIK_03981
panF		Sodium/pantothenate symporter	61	61	1	467	19375				1445	1445	1445	FGBPADJH_01768	HODMNFEL_02043	GGBLKGLM_00247	EMEBBHPK_01990	CFLMFKHF_03859	LPPGFCCH_01854	AMPOJNKJ_01351	PMIECDFE_01589	HMDBJOFL_03854	KCJNLABC_02217	EDNHKMOF_01755	KLEDOLAC_02032	LLGMMCOL_03694	IAOLGGFO_01993	OGAKENFA_02230	IBKININP_04117	JJOIIOPK_01901	NOHBGNMO_03031	IMGBALCJ_03726	CMHIEBDP_03792	FJAKHGLK_02997	HGEPAKPN_03534	ILNJBNNJ_00609	DAHMPNPP_02997	LIFCBJAK_01699	FHEHPHHC_02463	DKFKFDJM_01579	MGIKKLBD_02377	ADADMPLM_01661	AGFLKIAC_03428	PMNNKGMJ_02483	BIHPDDHI_00768	EMIKNDEL_00477	PGKGDCFD_01654	ADJANAFG_01395	FNHMGJIK_03701
group_21103		hypothetical protein	61	61	1	467	9502				434	434	434	FGBPADJH_00479	HODMNFEL_00455	GGBLKGLM_01248	EMEBBHPK_00931	CFLMFKHF_03578	LPPGFCCH_00268	AMPOJNKJ_00668	PMIECDFE_02277	HMDBJOFL_04272	KCJNLABC_00826	EDNHKMOF_02128	KLEDOLAC_01577	LLGMMCOL_01095	IAOLGGFO_00374	OGAKENFA_00635	IBKININP_03870	JJOIIOPK_02414	NOHBGNMO_03962	IMGBALCJ_02621	CMHIEBDP_02349	FJAKHGLK_02823	HGEPAKPN_01723	ILNJBNNJ_02222	DAHMPNPP_02789	LIFCBJAK_03479	FHEHPHHC_02041	DKFKFDJM_02531	MGIKKLBD_03116	ADADMPLM_03083	AGFLKIAC_02801	PMNNKGMJ_00635	BIHPDDHI_00049	EMIKNDEL_02008	PGKGDCFD_04041	ADJANAFG_02049	FNHMGJIK_00991
pal		Peptidoglycan-associated lipoprotein	61	61	1	467	11412				503	503	503	FGBPADJH_03141	HODMNFEL_01237	GGBLKGLM_01510	EMEBBHPK_03769	CFLMFKHF_04223	LPPGFCCH_03077	AMPOJNKJ_04157	PMIECDFE_01357	HMDBJOFL_02081	KCJNLABC_03871	EDNHKMOF_00184	KLEDOLAC_00509	LLGMMCOL_01234	IAOLGGFO_00129	OGAKENFA_02948	IBKININP_04409	JJOIIOPK_00532	NOHBGNMO_02610	IMGBALCJ_04202	CMHIEBDP_01623	FJAKHGLK_04186	HGEPAKPN_02554	ILNJBNNJ_01380	DAHMPNPP_04182	LIFCBJAK_00141	FHEHPHHC_03288	DKFKFDJM_04273	MGIKKLBD_00132	ADADMPLM_04288	AGFLKIAC_01486	PMNNKGMJ_02821	BIHPDDHI_02930	EMIKNDEL_03209	PGKGDCFD_01482	ADJANAFG_01960	FNHMGJIK_02036
hpf		Ribosome hibernation promoting factor	61	61	1	467	19347				287	287	287	FGBPADJH_01545	HODMNFEL_02020	GGBLKGLM_00270	EMEBBHPK_02808	CFLMFKHF_02490	LPPGFCCH_02077	AMPOJNKJ_01374	PMIECDFE_01565	HMDBJOFL_03878	KCJNLABC_01821	EDNHKMOF_01732	KLEDOLAC_00916	LLGMMCOL_03718	IAOLGGFO_02397	OGAKENFA_02253	IBKININP_02659	JJOIIOPK_03781	NOHBGNMO_03008	IMGBALCJ_03749	CMHIEBDP_03815	FJAKHGLK_03020	HGEPAKPN_01326	ILNJBNNJ_00586	DAHMPNPP_03020	LIFCBJAK_02759	FHEHPHHC_02486	DKFKFDJM_01272	MGIKKLBD_02354	ADADMPLM_02019	AGFLKIAC_03405	PMNNKGMJ_02460	BIHPDDHI_00745	EMIKNDEL_00504	PGKGDCFD_02079	ADJANAFG_01371	FNHMGJIK_02160
fre		NAD(P)H-flavin reductase	61	61	1	467	13240				701	701	701	FGBPADJH_01980	HODMNFEL_01517	GGBLKGLM_02987	EMEBBHPK_01820	CFLMFKHF_03351	LPPGFCCH_00864	AMPOJNKJ_03331	PMIECDFE_02633	HMDBJOFL_03027	KCJNLABC_01844	EDNHKMOF_01941	KLEDOLAC_01594	LLGMMCOL_01801	IAOLGGFO_01955	OGAKENFA_01191	IBKININP_03522	JJOIIOPK_04189	NOHBGNMO_00872	IMGBALCJ_03557	CMHIEBDP_00550	FJAKHGLK_02846	HGEPAKPN_01775	ILNJBNNJ_00649	DAHMPNPP_02846	LIFCBJAK_02440	FHEHPHHC_01070	DKFKFDJM_03612	MGIKKLBD_02069	ADADMPLM_03596	AGFLKIAC_02491	PMNNKGMJ_02187	BIHPDDHI_02609	EMIKNDEL_03761	PGKGDCFD_01986	ADJANAFG_01146	FNHMGJIK_02841
pykA		Pyruvate kinase II	61	61	1	467	9577				1442	1442	1442	FGBPADJH_01468	HODMNFEL_02783	GGBLKGLM_01230	EMEBBHPK_01505	CFLMFKHF_03560	LPPGFCCH_00287	AMPOJNKJ_00686	PMIECDFE_02295	HMDBJOFL_01950	KCJNLABC_01171	EDNHKMOF_02147	KLEDOLAC_02413	LLGMMCOL_02071	IAOLGGFO_00355	OGAKENFA_00653	IBKININP_03852	JJOIIOPK_01450	NOHBGNMO_01150	IMGBALCJ_02603	CMHIEBDP_02368	FJAKHGLK_02805	HGEPAKPN_03273	ILNJBNNJ_02203	DAHMPNPP_02807	LIFCBJAK_03461	FHEHPHHC_02023	DKFKFDJM_02513	MGIKKLBD_03098	ADADMPLM_03065	AGFLKIAC_02819	PMNNKGMJ_00653	BIHPDDHI_00031	EMIKNDEL_01810	PGKGDCFD_04059	ADJANAFG_02468	FNHMGJIK_03061
ydcV		Inner membrane ABC transporter permease protein YdcV	61	61	1	467	17711				779	785	779	FGBPADJH_01839	HODMNFEL_01742	GGBLKGLM_02173	EMEBBHPK_02540	CFLMFKHF_00271	LPPGFCCH_03699	AMPOJNKJ_03486	PMIECDFE_03397	HMDBJOFL_00357	KCJNLABC_02595	EDNHKMOF_03507	KLEDOLAC_03876	LLGMMCOL_03029	IAOLGGFO_02836	OGAKENFA_01573	IBKININP_00248	JJOIIOPK_02238	NOHBGNMO_03685	IMGBALCJ_00992	CMHIEBDP_03597	FJAKHGLK_04168	HGEPAKPN_00972	ILNJBNNJ_03557	DAHMPNPP_04164	LIFCBJAK_00650	FHEHPHHC_01405	DKFKFDJM_00778	MGIKKLBD_03330	ADADMPLM_00900	AGFLKIAC_03899	PMNNKGMJ_01625	BIHPDDHI_03944	EMIKNDEL_03955	PGKGDCFD_00531	ADJANAFG_01615	FNHMGJIK_00400
glpD		Aerobic glycerol-3-phosphate dehydrogenase	61	61	1	467	3797				1505	1505	1505	FGBPADJH_02620	HODMNFEL_03018	GGBLKGLM_03480	EMEBBHPK_03163	CFLMFKHF_03607	LPPGFCCH_02460	AMPOJNKJ_00938	PMIECDFE_01958	HMDBJOFL_01716	KCJNLABC_03273	EDNHKMOF_00323	KLEDOLAC_02103	LLGMMCOL_02785	IAOLGGFO_00742	OGAKENFA_03740	IBKININP_03773	JJOIIOPK_03157	NOHBGNMO_03215	IMGBALCJ_01621	CMHIEBDP_01747	FJAKHGLK_02942	HGEPAKPN_00593	ILNJBNNJ_01208	DAHMPNPP_02942	LIFCBJAK_01854	FHEHPHHC_00513	DKFKFDJM_01449	MGIKKLBD_00764	ADADMPLM_01529	AGFLKIAC_00496	PMNNKGMJ_01932	BIHPDDHI_02234	EMIKNDEL_00304	PGKGDCFD_01950	ADJANAFG_03663	FNHMGJIK_03479
rnhA		Ribonuclease HI	61	61	1	467	9413				470	470	470	FGBPADJH_04054	HODMNFEL_03500	GGBLKGLM_01093	EMEBBHPK_02494	CFLMFKHF_00140	LPPGFCCH_01579	AMPOJNKJ_02491	PMIECDFE_01753	HMDBJOFL_02399	KCJNLABC_02542	EDNHKMOF_02920	KLEDOLAC_03938	LLGMMCOL_02664	IAOLGGFO_00609	OGAKENFA_01229	IBKININP_04512	JJOIIOPK_02769	NOHBGNMO_01218	IMGBALCJ_02460	CMHIEBDP_00021	FJAKHGLK_03108	HGEPAKPN_00356	ILNJBNNJ_00028	DAHMPNPP_03108	LIFCBJAK_02110	FHEHPHHC_02937	DKFKFDJM_01384	MGIKKLBD_02003	ADADMPLM_01471	AGFLKIAC_02523	PMNNKGMJ_03913	BIHPDDHI_02048	EMIKNDEL_01317	PGKGDCFD_03571	ADJANAFG_02396	FNHMGJIK_03146
gnd		6-phosphogluconate dehydrogenase, decarboxylating	61	61	1	467	11208				1406	1406	1406	FGBPADJH_00040	HODMNFEL_04115	GGBLKGLM_00569	EMEBBHPK_02153	CFLMFKHF_01285	LPPGFCCH_03001	AMPOJNKJ_02875	PMIECDFE_04245	HMDBJOFL_02149	KCJNLABC_02132	EDNHKMOF_00106	KLEDOLAC_00577	LLGMMCOL_04455	IAOLGGFO_00202	OGAKENFA_02053	IBKININP_00845	JJOIIOPK_01662	NOHBGNMO_02367	IMGBALCJ_03157	CMHIEBDP_01548	FJAKHGLK_00217	HGEPAKPN_00868	ILNJBNNJ_01455	DAHMPNPP_00204	LIFCBJAK_00212	FHEHPHHC_01882	DKFKFDJM_03237	MGIKKLBD_00208	ADADMPLM_03169	AGFLKIAC_01411	PMNNKGMJ_02745	BIHPDDHI_02854	EMIKNDEL_03117	PGKGDCFD_01558	ADJANAFG_03494	FNHMGJIK_01138
can		Carbonic anhydrase 2	61	61	1	467	18448				653	653	653	FGBPADJH_01861	HODMNFEL_01348	GGBLKGLM_01803	EMEBBHPK_03901	CFLMFKHF_01871	LPPGFCCH_02741	AMPOJNKJ_03579	PMIECDFE_03847	HMDBJOFL_01609	KCJNLABC_04038	EDNHKMOF_00840	KLEDOLAC_00584	LLGMMCOL_02245	IAOLGGFO_03138	OGAKENFA_01860	IBKININP_01788	JJOIIOPK_03108	NOHBGNMO_02804	IMGBALCJ_03631	CMHIEBDP_02797	FJAKHGLK_02373	HGEPAKPN_02591	ILNJBNNJ_02797	DAHMPNPP_02368	LIFCBJAK_02770	FHEHPHHC_01092	DKFKFDJM_03646	MGIKKLBD_01729	ADADMPLM_03651	AGFLKIAC_03694	PMNNKGMJ_01381	BIHPDDHI_01174	EMIKNDEL_03693	PGKGDCFD_03279	ADJANAFG_01671	FNHMGJIK_00493
flhA		Flagellar biosynthesis protein FlhA	61	61	1	467	16298				2087	2087	2087	FGBPADJH_01741	HODMNFEL_00753	GGBLKGLM_00477	EMEBBHPK_03212	CFLMFKHF_01123	LPPGFCCH_03890	AMPOJNKJ_01821	PMIECDFE_01681	HMDBJOFL_01116	KCJNLABC_03316	EDNHKMOF_03711	KLEDOLAC_03324	LLGMMCOL_00543	IAOLGGFO_03841	OGAKENFA_03520	IBKININP_01076	JJOIIOPK_01794	NOHBGNMO_00212	IMGBALCJ_01671	CMHIEBDP_01983	FJAKHGLK_00859	HGEPAKPN_03530	ILNJBNNJ_01739	DAHMPNPP_00823	LIFCBJAK_00436	FHEHPHHC_03654	DKFKFDJM_01511	MGIKKLBD_01305	ADADMPLM_01593	AGFLKIAC_02268	PMNNKGMJ_03573	BIHPDDHI_01071	EMIKNDEL_02411	PGKGDCFD_02431	ADJANAFG_03999	FNHMGJIK_00971
sapC		Putrescine export system permease protein SapC	61	61	1	467	1174				887	887	887	FGBPADJH_03019	HODMNFEL_00021	GGBLKGLM_00956	EMEBBHPK_01916	CFLMFKHF_03240	LPPGFCCH_00040	AMPOJNKJ_02921	PMIECDFE_01012	HMDBJOFL_01750	KCJNLABC_01945	EDNHKMOF_01613	KLEDOLAC_01304	LLGMMCOL_04021	IAOLGGFO_02459	OGAKENFA_00445	IBKININP_03396	JJOIIOPK_01931	NOHBGNMO_00122	IMGBALCJ_03226	CMHIEBDP_02121	FJAKHGLK_03702	HGEPAKPN_03504	ILNJBNNJ_02450	DAHMPNPP_03967	LIFCBJAK_01448	FHEHPHHC_02230	DKFKFDJM_03307	MGIKKLBD_02677	ADADMPLM_03239	AGFLKIAC_00073	PMNNKGMJ_00445	BIHPDDHI_00231	EMIKNDEL_02724	PGKGDCFD_02244	ADJANAFG_00558	FNHMGJIK_00071
djlA_1		Co-chaperone protein DjlA	61	61	1	467	18826				455	455	455	FGBPADJH_03315	HODMNFEL_02622	GGBLKGLM_02965	EMEBBHPK_01652	CFLMFKHF_01156	LPPGFCCH_01831	AMPOJNKJ_01548	PMIECDFE_01424	HMDBJOFL_00839	KCJNLABC_01488	EDNHKMOF_03065	KLEDOLAC_00694	LLGMMCOL_03280	IAOLGGFO_03536	OGAKENFA_02415	IBKININP_01098	JJOIIOPK_02614	NOHBGNMO_01328	IMGBALCJ_01431	CMHIEBDP_01711	FJAKHGLK_00028	HGEPAKPN_01416	ILNJBNNJ_01172	DAHMPNPP_00028	LIFCBJAK_02618	FHEHPHHC_02648	DKFKFDJM_00989	MGIKKLBD_02193	ADADMPLM_01091	AGFLKIAC_03998	PMNNKGMJ_02303	BIHPDDHI_00320	EMIKNDEL_00647	PGKGDCFD_02667	ADJANAFG_01218	FNHMGJIK_01013
thrS		Threonine--tRNA ligase	61	61	1	467	1107				1928	1928	1928	FGBPADJH_03646	HODMNFEL_03814	GGBLKGLM_01029	EMEBBHPK_00381	CFLMFKHF_04173	LPPGFCCH_02018	AMPOJNKJ_02998	PMIECDFE_01070	HMDBJOFL_03308	KCJNLABC_00337	EDNHKMOF_01556	KLEDOLAC_01361	LLGMMCOL_03963	IAOLGGFO_01778	OGAKENFA_00386	IBKININP_03059	JJOIIOPK_00182	NOHBGNMO_00181	IMGBALCJ_03243	CMHIEBDP_01892	FJAKHGLK_03761	HGEPAKPN_02181	ILNJBNNJ_01945	DAHMPNPP_04026	LIFCBJAK_01388	FHEHPHHC_00386	DKFKFDJM_03622	MGIKKLBD_02618	ADADMPLM_03606	AGFLKIAC_00132	PMNNKGMJ_00386	BIHPDDHI_00290	EMIKNDEL_02783	PGKGDCFD_02185	ADJANAFG_02897	FNHMGJIK_00130
rpmB		50S ribosomal protein L28	61	61	1	467	3070				236	236	236	FGBPADJH_02054	HODMNFEL_02702	GGBLKGLM_03528	EMEBBHPK_04041	CFLMFKHF_01548	LPPGFCCH_00678	AMPOJNKJ_02638	PMIECDFE_03530	HMDBJOFL_03563	KCJNLABC_04149	EDNHKMOF_01119	KLEDOLAC_00781	LLGMMCOL_03519	IAOLGGFO_00887	OGAKENFA_03204	IBKININP_01578	JJOIIOPK_04046	NOHBGNMO_03145	IMGBALCJ_00665	CMHIEBDP_00927	FJAKHGLK_02056	HGEPAKPN_01503	ILNJBNNJ_00834	DAHMPNPP_02052	LIFCBJAK_03651	FHEHPHHC_03520	DKFKFDJM_00405	MGIKKLBD_03905	ADADMPLM_00555	AGFLKIAC_00799	PMNNKGMJ_03793	BIHPDDHI_03728	EMIKNDEL_04351	PGKGDCFD_03716	ADJANAFG_00420	FNHMGJIK_02564
potB		Spermidine/putrescine transport system permease protein PotB	61	61	1	467	17710				860	860	860	FGBPADJH_01838	HODMNFEL_01741	GGBLKGLM_02174	EMEBBHPK_02539	CFLMFKHF_00272	LPPGFCCH_03698	AMPOJNKJ_03487	PMIECDFE_03396	HMDBJOFL_00358	KCJNLABC_02594	EDNHKMOF_03506	KLEDOLAC_03875	LLGMMCOL_03030	IAOLGGFO_02835	OGAKENFA_01574	IBKININP_00249	JJOIIOPK_02239	NOHBGNMO_03686	IMGBALCJ_00993	CMHIEBDP_03598	FJAKHGLK_04167	HGEPAKPN_00971	ILNJBNNJ_03558	DAHMPNPP_04163	LIFCBJAK_00651	FHEHPHHC_01406	DKFKFDJM_00779	MGIKKLBD_03331	ADADMPLM_00901	AGFLKIAC_03900	PMNNKGMJ_01626	BIHPDDHI_03945	EMIKNDEL_03956	PGKGDCFD_00532	ADJANAFG_01614	FNHMGJIK_00399
hdfR_1		HTH-type transcriptional regulator HdfR	61	61	1	467	13478				956	956	956	FGBPADJH_04027	HODMNFEL_02513	GGBLKGLM_00878	EMEBBHPK_04255	CFLMFKHF_00043	LPPGFCCH_03317	AMPOJNKJ_01207	PMIECDFE_00966	HMDBJOFL_03238	KCJNLABC_04358	EDNHKMOF_01046	KLEDOLAC_03620	LLGMMCOL_00278	IAOLGGFO_01330	OGAKENFA_00204	IBKININP_00043	JJOIIOPK_03033	NOHBGNMO_03588	IMGBALCJ_01047	CMHIEBDP_00394	FJAKHGLK_01288	HGEPAKPN_01182	ILNJBNNJ_00397	DAHMPNPP_01310	LIFCBJAK_03268	FHEHPHHC_00204	DKFKFDJM_01095	MGIKKLBD_01144	ADADMPLM_01332	AGFLKIAC_00313	PMNNKGMJ_00204	BIHPDDHI_01621	EMIKNDEL_02910	PGKGDCFD_00187	ADJANAFG_04085	FNHMGJIK_01444
yejK		Nucleoid-associated protein YejK	61	61	1	467	13742				1007	1007	1007	FGBPADJH_00360	HODMNFEL_04012	GGBLKGLM_02379	EMEBBHPK_04237	CFLMFKHF_00061	LPPGFCCH_03299	AMPOJNKJ_01189	PMIECDFE_02555	HMDBJOFL_03219	KCJNLABC_04340	EDNHKMOF_01024	KLEDOLAC_03834	LLGMMCOL_03551	IAOLGGFO_01312	OGAKENFA_00222	IBKININP_00061	JJOIIOPK_01645	NOHBGNMO_03570	IMGBALCJ_01029	CMHIEBDP_00412	FJAKHGLK_01306	HGEPAKPN_03647	ILNJBNNJ_00415	DAHMPNPP_01292	LIFCBJAK_03286	FHEHPHHC_00222	DKFKFDJM_01077	MGIKKLBD_03778	ADADMPLM_01314	AGFLKIAC_00295	PMNNKGMJ_00222	BIHPDDHI_01603	EMIKNDEL_02327	PGKGDCFD_00169	ADJANAFG_04066	FNHMGJIK_03584
eno		Enolase	61	61	1	467	18410				1301	1301	1301	FGBPADJH_00580	HODMNFEL_01322	GGBLKGLM_01833	EMEBBHPK_02419	CFLMFKHF_02651	LPPGFCCH_02716	AMPOJNKJ_01921	PMIECDFE_03820	HMDBJOFL_00614	KCJNLABC_02461	EDNHKMOF_00870	KLEDOLAC_04023	LLGMMCOL_02273	IAOLGGFO_03113	OGAKENFA_00816	IBKININP_02714	JJOIIOPK_00022	NOHBGNMO_01847	IMGBALCJ_02949	CMHIEBDP_02772	FJAKHGLK_03568	HGEPAKPN_00494	ILNJBNNJ_02772	DAHMPNPP_03547	LIFCBJAK_00762	FHEHPHHC_00657	DKFKFDJM_02944	MGIKKLBD_01695	ADADMPLM_02915	AGFLKIAC_03669	PMNNKGMJ_03197	BIHPDDHI_01149	EMIKNDEL_03657	PGKGDCFD_03252	ADJANAFG_00359	FNHMGJIK_03982
glnA		Glutamine synthetase	61	61	1	467	4122				1409	1409	1409	FGBPADJH_01680	HODMNFEL_00243	GGBLKGLM_03627	EMEBBHPK_03004	CFLMFKHF_01008	LPPGFCCH_01264	AMPOJNKJ_01884	PMIECDFE_00824	HMDBJOFL_00523	KCJNLABC_03095	EDNHKMOF_00281	KLEDOLAC_04462	LLGMMCOL_00885	IAOLGGFO_00691	OGAKENFA_03689	IBKININP_01055	JJOIIOPK_04140	NOHBGNMO_01029	IMGBALCJ_01738	CMHIEBDP_01058	FJAKHGLK_03484	HGEPAKPN_00632	ILNJBNNJ_00965	DAHMPNPP_03463	LIFCBJAK_01760	FHEHPHHC_00460	DKFKFDJM_01632	MGIKKLBD_00713	ADADMPLM_01710	AGFLKIAC_00449	PMNNKGMJ_00940	BIHPDDHI_00985	EMIKNDEL_00263	PGKGDCFD_00723	ADJANAFG_03723	FNHMGJIK_04341
bioB		Biotin synthase	61	61	1	467	11385				1040	1040	1040	FGBPADJH_03159	HODMNFEL_01255	GGBLKGLM_01528	EMEBBHPK_02206	CFLMFKHF_03036	LPPGFCCH_03059	AMPOJNKJ_04139	PMIECDFE_01375	HMDBJOFL_02099	KCJNLABC_02185	EDNHKMOF_00165	KLEDOLAC_00527	LLGMMCOL_01216	IAOLGGFO_00146	OGAKENFA_02930	IBKININP_03701	JJOIIOPK_01525	NOHBGNMO_02592	IMGBALCJ_04220	CMHIEBDP_01605	FJAKHGLK_02882	HGEPAKPN_02536	ILNJBNNJ_01398	DAHMPNPP_02882	LIFCBJAK_00159	FHEHPHHC_03270	DKFKFDJM_04255	MGIKKLBD_00150	ADADMPLM_04270	AGFLKIAC_01468	PMNNKGMJ_02803	BIHPDDHI_02912	EMIKNDEL_03191	PGKGDCFD_01500	ADJANAFG_01942	FNHMGJIK_02912
cra		Catabolite repressor/activator	61	61	1	467	18346				1007	1007	1007	FGBPADJH_00615	HODMNFEL_01618	GGBLKGLM_02997	EMEBBHPK_03399	CFLMFKHF_03828	LPPGFCCH_02667	AMPOJNKJ_02217	PMIECDFE_03774	HMDBJOFL_00660	KCJNLABC_03486	EDNHKMOF_00915	KLEDOLAC_03980	LLGMMCOL_02316	IAOLGGFO_03071	OGAKENFA_00771	IBKININP_03961	JJOIIOPK_00066	NOHBGNMO_01890	IMGBALCJ_01772	CMHIEBDP_02723	FJAKHGLK_03417	HGEPAKPN_00461	ILNJBNNJ_02723	DAHMPNPP_03432	LIFCBJAK_00806	FHEHPHHC_00612	DKFKFDJM_01666	MGIKKLBD_01652	ADADMPLM_01796	AGFLKIAC_03625	PMNNKGMJ_03152	BIHPDDHI_03139	EMIKNDEL_03624	PGKGDCFD_03206	ADJANAFG_00318	FNHMGJIK_00173
rapA		RNA polymerase-associated protein RapA	61	61	1	467	18865				2909	2909	2909	FGBPADJH_02768	HODMNFEL_00576	GGBLKGLM_02240	EMEBBHPK_01707	CFLMFKHF_01099	LPPGFCCH_00347	AMPOJNKJ_01517	PMIECDFE_01443	HMDBJOFL_00858	KCJNLABC_01592	EDNHKMOF_01769	KLEDOLAC_00675	LLGMMCOL_03299	IAOLGGFO_03554	OGAKENFA_02397	IBKININP_00701	JJOIIOPK_02632	NOHBGNMO_01347	IMGBALCJ_00467	CMHIEBDP_03649	FJAKHGLK_00046	HGEPAKPN_02235	ILNJBNNJ_03747	DAHMPNPP_00046	LIFCBJAK_02636	FHEHPHHC_02630	DKFKFDJM_01131	MGIKKLBD_02211	ADADMPLM_01877	AGFLKIAC_03979	PMNNKGMJ_02321	BIHPDDHI_00338	EMIKNDEL_00630	PGKGDCFD_00794	ADJANAFG_01237	FNHMGJIK_01718
dsbB_2		Disulfide bond formation protein B	61	61	1	467	13330				566	566	566	FGBPADJH_01313	HODMNFEL_01473	GGBLKGLM_02284	EMEBBHPK_01853	CFLMFKHF_00332	LPPGFCCH_00901	AMPOJNKJ_02558	PMIECDFE_02935	HMDBJOFL_02350	KCJNLABC_01877	EDNHKMOF_01905	KLEDOLAC_01630	LLGMMCOL_01834	IAOLGGFO_01920	OGAKENFA_01157	IBKININP_00267	JJOIIOPK_01160	NOHBGNMO_00908	IMGBALCJ_02912	CMHIEBDP_00587	FJAKHGLK_03794	HGEPAKPN_01808	ILNJBNNJ_00686	DAHMPNPP_03746	LIFCBJAK_01599	FHEHPHHC_01036	DKFKFDJM_02819	MGIKKLBD_01908	ADADMPLM_02761	AGFLKIAC_01095	PMNNKGMJ_02017	BIHPDDHI_02721	EMIKNDEL_03797	PGKGDCFD_02017	ADJANAFG_01180	FNHMGJIK_00213
carB_2		Carbamoyl-phosphate synthase large chain	61	61	1	467	10238				3224	3236	3224	FGBPADJH_00795	HODMNFEL_03977	GGBLKGLM_03202	EMEBBHPK_02683	CFLMFKHF_02473	LPPGFCCH_03494	AMPOJNKJ_02400	PMIECDFE_00112	HMDBJOFL_04137	KCJNLABC_02711	EDNHKMOF_00449	KLEDOLAC_02990	LLGMMCOL_00133	IAOLGGFO_02294	OGAKENFA_02622	IBKININP_02606	JJOIIOPK_00637	NOHBGNMO_02072	IMGBALCJ_01264	CMHIEBDP_03080	FJAKHGLK_01117	HGEPAKPN_00077	ILNJBNNJ_03025	DAHMPNPP_01094	LIFCBJAK_02959	FHEHPHHC_03017	DKFKFDJM_00832	MGIKKLBD_03457	ADADMPLM_00939	AGFLKIAC_01300	PMNNKGMJ_03447	BIHPDDHI_02406	EMIKNDEL_00962	PGKGDCFD_03874	ADJANAFG_00142	FNHMGJIK_03092
uvrB		UvrABC system protein B	61	61	1	467	11381				2018	2045	2027	FGBPADJH_03163	HODMNFEL_01259	GGBLKGLM_01532	EMEBBHPK_02202	CFLMFKHF_03032	LPPGFCCH_03055	AMPOJNKJ_04135	PMIECDFE_01379	HMDBJOFL_02103	KCJNLABC_02181	EDNHKMOF_00161	KLEDOLAC_00531	LLGMMCOL_01212	IAOLGGFO_00150	OGAKENFA_02926	IBKININP_03705	JJOIIOPK_01529	NOHBGNMO_02588	IMGBALCJ_04224	CMHIEBDP_01601	FJAKHGLK_02886	HGEPAKPN_02532	ILNJBNNJ_01402	DAHMPNPP_02886	LIFCBJAK_00163	FHEHPHHC_03266	DKFKFDJM_04251	MGIKKLBD_00154	ADADMPLM_04266	AGFLKIAC_01464	PMNNKGMJ_02799	BIHPDDHI_02908	EMIKNDEL_03187	PGKGDCFD_01504	ADJANAFG_01938	FNHMGJIK_02916
prfB		Peptide chain release factor RF2	61	61	1	467	18168				860	860	860	FGBPADJH_01958	HODMNFEL_01677	GGBLKGLM_01985	EMEBBHPK_03458	CFLMFKHF_03770	LPPGFCCH_02608	AMPOJNKJ_02294	PMIECDFE_01990	HMDBJOFL_02248	KCJNLABC_03545	EDNHKMOF_03916	KLEDOLAC_02735	LLGMMCOL_03018	IAOLGGFO_03012	OGAKENFA_00713	IBKININP_04019	JJOIIOPK_00125	NOHBGNMO_01948	IMGBALCJ_02389	CMHIEBDP_02664	FJAKHGLK_03358	HGEPAKPN_00402	ILNJBNNJ_02664	DAHMPNPP_03373	LIFCBJAK_02359	FHEHPHHC_00554	DKFKFDJM_02745	MGIKKLBD_01594	ADADMPLM_02692	AGFLKIAC_03567	PMNNKGMJ_03094	BIHPDDHI_03198	EMIKNDEL_03564	PGKGDCFD_03147	ADJANAFG_02023	FNHMGJIK_02401
rpsQ		30S ribosomal protein S17	61	61	1	467	17300				254	254	254	FGBPADJH_00120	HODMNFEL_00184	GGBLKGLM_00170	EMEBBHPK_03507	CFLMFKHF_03629	LPPGFCCH_02806	AMPOJNKJ_03368	PMIECDFE_02997	HMDBJOFL_03115	KCJNLABC_03619	EDNHKMOF_03377	KLEDOLAC_03729	LLGMMCOL_03454	IAOLGGFO_02534	OGAKENFA_02138	IBKININP_03892	JJOIIOPK_03276	NOHBGNMO_02923	IMGBALCJ_03512	CMHIEBDP_02530	FJAKHGLK_03505	HGEPAKPN_03034	ILNJBNNJ_02517	DAHMPNPP_03484	LIFCBJAK_02529	FHEHPHHC_01941	DKFKFDJM_03567	MGIKKLBD_02501	ADADMPLM_03551	AGFLKIAC_02553	PMNNKGMJ_02244	BIHPDDHI_02646	EMIKNDEL_04235	PGKGDCFD_02732	ADJANAFG_03006	FNHMGJIK_03535
norG		HTH-type transcriptional regulator NorG	61	61	1	467	14571				1421	1421	1421	FGBPADJH_02131	HODMNFEL_04037	GGBLKGLM_01421	EMEBBHPK_03351	CFLMFKHF_00409	LPPGFCCH_01760	AMPOJNKJ_01158	PMIECDFE_03377	HMDBJOFL_02957	KCJNLABC_03572	EDNHKMOF_02347	KLEDOLAC_04121	LLGMMCOL_03477	IAOLGGFO_01875	OGAKENFA_00988	IBKININP_00392	JJOIIOPK_03575	NOHBGNMO_00360	IMGBALCJ_00895	CMHIEBDP_01222	FJAKHGLK_03826	HGEPAKPN_03485	ILNJBNNJ_01130	DAHMPNPP_03778	LIFCBJAK_01677	FHEHPHHC_00881	DKFKFDJM_00663	MGIKKLBD_03018	ADADMPLM_00800	AGFLKIAC_01649	PMNNKGMJ_01199	BIHPDDHI_02100	EMIKNDEL_02094	PGKGDCFD_00996	ADJANAFG_00598	FNHMGJIK_01531
cbiM		Cobalt transport protein CbiM	61	61	1	467	8229				731	731	731	FGBPADJH_03455	HODMNFEL_01006	GGBLKGLM_01153	EMEBBHPK_00559	CFLMFKHF_02145	LPPGFCCH_01468	AMPOJNKJ_02062	PMIECDFE_02791	HMDBJOFL_02806	KCJNLABC_01735	EDNHKMOF_03827	KLEDOLAC_01861	LLGMMCOL_01493	IAOLGGFO_00419	OGAKENFA_03379	IBKININP_02190	JJOIIOPK_00994	NOHBGNMO_02708	IMGBALCJ_02022	CMHIEBDP_00133	FJAKHGLK_02713	HGEPAKPN_00228	ILNJBNNJ_00140	DAHMPNPP_02456	LIFCBJAK_02223	FHEHPHHC_02810	DKFKFDJM_01900	MGIKKLBD_00357	ADADMPLM_02516	AGFLKIAC_02034	PMNNKGMJ_02077	BIHPDDHI_00667	EMIKNDEL_01439	PGKGDCFD_03457	ADJANAFG_03112	FNHMGJIK_03414
ilvC		Ketol-acid reductoisomerase (NADP(+))	61	61	1	467	17339				1478	1478	1478	FGBPADJH_00951	HODMNFEL_00143	GGBLKGLM_00128	EMEBBHPK_00161	CFLMFKHF_01789	LPPGFCCH_02097	AMPOJNKJ_00183	PMIECDFE_01817	HMDBJOFL_00013	KCJNLABC_00012	EDNHKMOF_00575	KLEDOLAC_02230	LLGMMCOL_03868	IAOLGGFO_01856	OGAKENFA_01801	IBKININP_01722	JJOIIOPK_01422	NOHBGNMO_01580	IMGBALCJ_00183	CMHIEBDP_03433	FJAKHGLK_02128	HGEPAKPN_01652	ILNJBNNJ_03408	DAHMPNPP_02125	LIFCBJAK_00618	FHEHPHHC_01633	DKFKFDJM_00183	MGIKKLBD_00642	ADADMPLM_00183	AGFLKIAC_03015	PMNNKGMJ_01851	BIHPDDHI_02206	EMIKNDEL_04190	PGKGDCFD_02777	ADJANAFG_02782	FNHMGJIK_02087
trkG		Trk system potassium uptake protein TrkG	61	61	1	467	11517				1460	1460	1460	FGBPADJH_02935	HODMNFEL_01141	GGBLKGLM_02797	EMEBBHPK_03676	CFLMFKHF_01615	LPPGFCCH_01004	AMPOJNKJ_03711	PMIECDFE_04048	HMDBJOFL_00967	KCJNLABC_03783	EDNHKMOF_01272	KLEDOLAC_02850	LLGMMCOL_04184	IAOLGGFO_00030	OGAKENFA_03051	IBKININP_01351	JJOIIOPK_03544	NOHBGNMO_00759	IMGBALCJ_03447	CMHIEBDP_00663	FJAKHGLK_01014	HGEPAKPN_00762	ILNJBNNJ_01267	DAHMPNPP_00979	LIFCBJAK_00030	FHEHPHHC_03391	DKFKFDJM_03797	MGIKKLBD_00030	ADADMPLM_03812	AGFLKIAC_01585	PMNNKGMJ_02923	BIHPDDHI_03027	EMIKNDEL_03307	PGKGDCFD_01372	ADJANAFG_03922	FNHMGJIK_02339
mutM		Formamidopyrimidine-DNA glycosylase	61	61	1	467	3062				809	809	809	FGBPADJH_02047	HODMNFEL_02695	GGBLKGLM_03535	EMEBBHPK_04034	CFLMFKHF_01541	LPPGFCCH_00685	AMPOJNKJ_02645	PMIECDFE_03537	HMDBJOFL_03570	KCJNLABC_04142	EDNHKMOF_01126	KLEDOLAC_00788	LLGMMCOL_03526	IAOLGGFO_00894	OGAKENFA_03211	IBKININP_01570	JJOIIOPK_04039	NOHBGNMO_03152	IMGBALCJ_00658	CMHIEBDP_00934	FJAKHGLK_02063	HGEPAKPN_01496	ILNJBNNJ_00841	DAHMPNPP_02059	LIFCBJAK_03658	FHEHPHHC_03527	DKFKFDJM_00398	MGIKKLBD_03898	ADADMPLM_00548	AGFLKIAC_00806	PMNNKGMJ_03800	BIHPDDHI_03735	EMIKNDEL_04344	PGKGDCFD_03709	ADJANAFG_00427	FNHMGJIK_02557
metF		5,10-methylenetetrahydrofolate reductase	61	61	1	467	17267				887	887	887	FGBPADJH_00706	HODMNFEL_03871	GGBLKGLM_03602	EMEBBHPK_03963	CFLMFKHF_01475	LPPGFCCH_02890	AMPOJNKJ_03205	PMIECDFE_03612	HMDBJOFL_03638	KCJNLABC_04071	EDNHKMOF_01193	KLEDOLAC_00853	LLGMMCOL_02381	IAOLGGFO_00966	OGAKENFA_03278	IBKININP_01504	JJOIIOPK_03968	NOHBGNMO_00645	IMGBALCJ_03306	CMHIEBDP_02622	FJAKHGLK_01800	HGEPAKPN_03574	ILNJBNNJ_02584	DAHMPNPP_01793	LIFCBJAK_03726	FHEHPHHC_03594	DKFKFDJM_03356	MGIKKLBD_03827	ADADMPLM_03288	AGFLKIAC_00875	PMNNKGMJ_03864	BIHPDDHI_03804	EMIKNDEL_04275	PGKGDCFD_03060	ADJANAFG_00491	FNHMGJIK_02492
yqgF		Putative pre-16S rRNA nuclease	61	61	1	467	9958				425	425	425	FGBPADJH_03807	HODMNFEL_00651	GGBLKGLM_02908	EMEBBHPK_04056	CFLMFKHF_04373	LPPGFCCH_01112	AMPOJNKJ_00791	PMIECDFE_01124	HMDBJOFL_02307	KCJNLABC_04196	EDNHKMOF_02278	KLEDOLAC_00396	LLGMMCOL_01000	IAOLGGFO_01088	OGAKENFA_01116	IBKININP_04298	JJOIIOPK_03904	NOHBGNMO_02276	IMGBALCJ_03993	CMHIEBDP_00788	FJAKHGLK_04316	HGEPAKPN_02004	ILNJBNNJ_00802	DAHMPNPP_04312	LIFCBJAK_01000	FHEHPHHC_00981	DKFKFDJM_03996	MGIKKLBD_01228	ADADMPLM_04010	AGFLKIAC_01196	PMNNKGMJ_00877	BIHPDDHI_01786	EMIKNDEL_03411	PGKGDCFD_01170	ADJANAFG_00930	FNHMGJIK_04137
glpF		Glycerol uptake facilitator protein	61	61	1	467	17251				797	797	797	FGBPADJH_00722	HODMNFEL_02643	GGBLKGLM_03587	EMEBBHPK_03979	CFLMFKHF_01491	LPPGFCCH_00740	AMPOJNKJ_02704	PMIECDFE_03596	HMDBJOFL_03622	KCJNLABC_04087	EDNHKMOF_01178	KLEDOLAC_00837	LLGMMCOL_02366	IAOLGGFO_00951	OGAKENFA_03263	IBKININP_01520	JJOIIOPK_03984	NOHBGNMO_00629	IMGBALCJ_00599	CMHIEBDP_00989	FJAKHGLK_01784	HGEPAKPN_01437	ILNJBNNJ_00896	DAHMPNPP_01777	LIFCBJAK_03711	FHEHPHHC_03579	DKFKFDJM_00339	MGIKKLBD_03842	ADADMPLM_00489	AGFLKIAC_00859	PMNNKGMJ_03849	BIHPDDHI_03789	EMIKNDEL_04291	PGKGDCFD_03653	ADJANAFG_00475	FNHMGJIK_02508
minE		Cell division topological specificity factor	61	61	1	467	9509				269	269	269	FGBPADJH_00473	HODMNFEL_00449	GGBLKGLM_01242	EMEBBHPK_00925	CFLMFKHF_03572	LPPGFCCH_00274	AMPOJNKJ_00674	PMIECDFE_02283	HMDBJOFL_04266	KCJNLABC_00832	EDNHKMOF_02134	KLEDOLAC_01583	LLGMMCOL_01089	IAOLGGFO_00368	OGAKENFA_00641	IBKININP_03864	JJOIIOPK_02420	NOHBGNMO_03956	IMGBALCJ_02615	CMHIEBDP_02355	FJAKHGLK_02817	HGEPAKPN_01717	ILNJBNNJ_02216	DAHMPNPP_02795	LIFCBJAK_03473	FHEHPHHC_02035	DKFKFDJM_02525	MGIKKLBD_03110	ADADMPLM_03077	AGFLKIAC_02807	PMNNKGMJ_00641	BIHPDDHI_00043	EMIKNDEL_02014	PGKGDCFD_04047	ADJANAFG_02043	FNHMGJIK_00997
dapA_1		4-hydroxy-tetrahydrodipicolinate synthase	61	61	1	467	812				899	899	899	FGBPADJH_00255	HODMNFEL_00421	GGBLKGLM_03141	EMEBBHPK_00330	CFLMFKHF_02755	LPPGFCCH_02489	AMPOJNKJ_03938	PMIECDFE_00527	HMDBJOFL_01436	KCJNLABC_00388	EDNHKMOF_03162	KLEDOLAC_02520	LLGMMCOL_00663	IAOLGGFO_01176	OGAKENFA_00334	IBKININP_03133	JJOIIOPK_00233	NOHBGNMO_00343	IMGBALCJ_00752	CMHIEBDP_00523	FJAKHGLK_02640	HGEPAKPN_02683	ILNJBNNJ_00526	DAHMPNPP_02648	LIFCBJAK_01337	FHEHPHHC_00334	DKFKFDJM_00500	MGIKKLBD_03667	ADADMPLM_00652	AGFLKIAC_00184	PMNNKGMJ_00334	BIHPDDHI_01490	EMIKNDEL_02202	PGKGDCFD_00059	ADJANAFG_02435	FNHMGJIK_02668
asnS		Asparagine--tRNA ligase	61	61	1	467	10749				1400	1400	1400	FGBPADJH_03579	HODMNFEL_02072	GGBLKGLM_00025	EMEBBHPK_01282	CFLMFKHF_03163	LPPGFCCH_00605	AMPOJNKJ_01598	PMIECDFE_04167	HMDBJOFL_02227	KCJNLABC_01116	EDNHKMOF_00038	KLEDOLAC_01427	LLGMMCOL_04378	IAOLGGFO_00279	OGAKENFA_00852	IBKININP_03438	JJOIIOPK_01242	NOHBGNMO_03788	IMGBALCJ_01480	CMHIEBDP_01471	FJAKHGLK_02668	HGEPAKPN_01698	ILNJBNNJ_01532	DAHMPNPP_02708	LIFCBJAK_00288	FHEHPHHC_00693	DKFKFDJM_01036	MGIKKLBD_00285	ADADMPLM_01136	AGFLKIAC_01824	PMNNKGMJ_01017	BIHPDDHI_03584	EMIKNDEL_03025	PGKGDCFD_01211	ADJANAFG_03416	FNHMGJIK_03044
potA		Spermidine/putrescine import ATP-binding protein PotA	61	61	1	467	17709				1115	1115	1115	FGBPADJH_01837	HODMNFEL_01740	GGBLKGLM_02175	EMEBBHPK_02538	CFLMFKHF_00273	LPPGFCCH_03697	AMPOJNKJ_03488	PMIECDFE_03395	HMDBJOFL_00359	KCJNLABC_02593	EDNHKMOF_03505	KLEDOLAC_03874	LLGMMCOL_03031	IAOLGGFO_02834	OGAKENFA_01575	IBKININP_00250	JJOIIOPK_02240	NOHBGNMO_03687	IMGBALCJ_00994	CMHIEBDP_03599	FJAKHGLK_04166	HGEPAKPN_00970	ILNJBNNJ_03559	DAHMPNPP_04162	LIFCBJAK_00652	FHEHPHHC_01407	DKFKFDJM_00780	MGIKKLBD_03332	ADADMPLM_00902	AGFLKIAC_03901	PMNNKGMJ_01627	BIHPDDHI_03946	EMIKNDEL_03957	PGKGDCFD_00533	ADJANAFG_01613	FNHMGJIK_00398
fliN		Flagellar motor switch protein FliN	61	61	1	467	14298				407	407	407	FGBPADJH_01222	HODMNFEL_00888	GGBLKGLM_00506	EMEBBHPK_01052	CFLMFKHF_00380	LPPGFCCH_02914	AMPOJNKJ_01731	PMIECDFE_00278	HMDBJOFL_02434	KCJNLABC_04448	EDNHKMOF_01431	KLEDOLAC_03284	LLGMMCOL_00584	IAOLGGFO_03277	OGAKENFA_03484	IBKININP_00363	JJOIIOPK_04167	NOHBGNMO_03737	IMGBALCJ_03885	CMHIEBDP_01261	FJAKHGLK_02470	HGEPAKPN_02201	ILNJBNNJ_03600	DAHMPNPP_02510	LIFCBJAK_00474	FHEHPHHC_03618	DKFKFDJM_03887	MGIKKLBD_01342	ADADMPLM_03893	AGFLKIAC_02305	PMNNKGMJ_03536	BIHPDDHI_00431	EMIKNDEL_02373	PGKGDCFD_00972	ADJANAFG_00008	FNHMGJIK_00302
yggX		putative Fe(2+)-trafficking protein	61	61	1	467	9979				272	272	272	FGBPADJH_03820	HODMNFEL_00664	GGBLKGLM_00084	EMEBBHPK_04069	CFLMFKHF_04490	LPPGFCCH_01125	AMPOJNKJ_00778	PMIECDFE_01137	HMDBJOFL_02294	KCJNLABC_04209	EDNHKMOF_02304	KLEDOLAC_00409	LLGMMCOL_01013	IAOLGGFO_01075	OGAKENFA_01129	IBKININP_00560	JJOIIOPK_03917	NOHBGNMO_02289	IMGBALCJ_03980	CMHIEBDP_00801	FJAKHGLK_04303	HGEPAKPN_01991	ILNJBNNJ_00815	DAHMPNPP_04299	LIFCBJAK_01013	FHEHPHHC_00994	DKFKFDJM_03983	MGIKKLBD_01215	ADADMPLM_03997	AGFLKIAC_01183	PMNNKGMJ_00890	BIHPDDHI_01773	EMIKNDEL_03424	PGKGDCFD_01183	ADJANAFG_00917	FNHMGJIK_04124
rsxB		Ion-translocating oxidoreductase complex subunit B	61	61	1	467	19704				617	617	617	FGBPADJH_03540	HODMNFEL_03746	GGBLKGLM_01328	EMEBBHPK_01387	CFLMFKHF_00810	LPPGFCCH_00147	AMPOJNKJ_03083	PMIECDFE_02199	HMDBJOFL_04363	KCJNLABC_01378	EDNHKMOF_02423	KLEDOLAC_01495	LLGMMCOL_02892	IAOLGGFO_03746	OGAKENFA_00553	IBKININP_00510	JJOIIOPK_02068	NOHBGNMO_00019	IMGBALCJ_03087	CMHIEBDP_02228	FJAKHGLK_00637	HGEPAKPN_02347	ILNJBNNJ_02343	DAHMPNPP_00601	LIFCBJAK_01554	FHEHPHHC_02123	DKFKFDJM_03452	MGIKKLBD_02771	ADADMPLM_01234	AGFLKIAC_02717	PMNNKGMJ_00552	BIHPDDHI_00137	EMIKNDEL_01902	PGKGDCFD_02350	ADJANAFG_02133	FNHMGJIK_03300
lysP		Lysine-specific permease	61	61	1	467	13722				1487	1487	1487	FGBPADJH_00343	HODMNFEL_03129	GGBLKGLM_02362	EMEBBHPK_04220	CFLMFKHF_00079	LPPGFCCH_03282	AMPOJNKJ_02763	PMIECDFE_00694	HMDBJOFL_01327	KCJNLABC_04323	EDNHKMOF_01007	KLEDOLAC_01959	LLGMMCOL_01922	IAOLGGFO_01295	OGAKENFA_00239	IBKININP_00079	JJOIIOPK_01628	NOHBGNMO_03553	IMGBALCJ_03892	CMHIEBDP_00429	FJAKHGLK_01323	HGEPAKPN_03759	ILNJBNNJ_00432	DAHMPNPP_01275	LIFCBJAK_03303	FHEHPHHC_00239	DKFKFDJM_03132	MGIKKLBD_03761	ADADMPLM_02958	AGFLKIAC_00278	PMNNKGMJ_00239	BIHPDDHI_01586	EMIKNDEL_02310	PGKGDCFD_00152	ADJANAFG_00884	FNHMGJIK_03567
astC		Succinylornithine transaminase	61	61	1	467	13463				1211	1211	1211	FGBPADJH_04013	HODMNFEL_02499	GGBLKGLM_00891	EMEBBHPK_04269	CFLMFKHF_00028	LPPGFCCH_03330	AMPOJNKJ_01220	PMIECDFE_00952	HMDBJOFL_03252	KCJNLABC_04372	EDNHKMOF_01060	KLEDOLAC_03635	LLGMMCOL_00264	IAOLGGFO_01344	OGAKENFA_00190	IBKININP_00028	JJOIIOPK_03047	NOHBGNMO_03601	IMGBALCJ_01061	CMHIEBDP_00381	FJAKHGLK_00801	HGEPAKPN_01196	ILNJBNNJ_00384	DAHMPNPP_00762	LIFCBJAK_03255	FHEHPHHC_00190	DKFKFDJM_01108	MGIKKLBD_01131	ADADMPLM_01346	AGFLKIAC_00326	PMNNKGMJ_00191	BIHPDDHI_01634	EMIKNDEL_02896	PGKGDCFD_00200	ADJANAFG_04099	FNHMGJIK_01431
ghxQ		Guanine/hypoxanthine permease GhxQ	61	61	1	467	13260				1346	1346	1346	FGBPADJH_01961	HODMNFEL_01498	GGBLKGLM_02230	EMEBBHPK_01839	CFLMFKHF_03332	LPPGFCCH_00883	AMPOJNKJ_03190	PMIECDFE_02614	HMDBJOFL_03046	KCJNLABC_01863	EDNHKMOF_01919	KLEDOLAC_01616	LLGMMCOL_01820	IAOLGGFO_01936	OGAKENFA_01172	IBKININP_03503	JJOIIOPK_01174	NOHBGNMO_00891	IMGBALCJ_03358	CMHIEBDP_00569	FJAKHGLK_02827	HGEPAKPN_01794	ILNJBNNJ_00668	DAHMPNPP_02827	LIFCBJAK_02421	FHEHPHHC_01051	DKFKFDJM_03549	MGIKKLBD_02088	ADADMPLM_03533	AGFLKIAC_02472	PMNNKGMJ_02206	BIHPDDHI_02628	EMIKNDEL_03781	PGKGDCFD_02005	ADJANAFG_01165	FNHMGJIK_02822
malF		Maltose/maltodextrin transport system permease protein MalF	61	61	1	467	18541				1562	1562	1562	FGBPADJH_00075	HODMNFEL_00099	GGBLKGLM_00112	EMEBBHPK_02381	CFLMFKHF_03405	LPPGFCCH_01962	AMPOJNKJ_02183	PMIECDFE_01915	HMDBJOFL_02008	KCJNLABC_02417	EDNHKMOF_03209	KLEDOLAC_02676	LLGMMCOL_02629	IAOLGGFO_02132	OGAKENFA_01927	IBKININP_03622	JJOIIOPK_02687	NOHBGNMO_01422	IMGBALCJ_02145	CMHIEBDP_01836	FJAKHGLK_02317	HGEPAKPN_03145	ILNJBNNJ_01889	DAHMPNPP_02313	LIFCBJAK_02033	FHEHPHHC_01742	DKFKFDJM_02255	MGIKKLBD_01857	ADADMPLM_02244	AGFLKIAC_01973	PMNNKGMJ_01877	BIHPDDHI_02161	EMIKNDEL_00375	PGKGDCFD_02141	ADJANAFG_02252	FNHMGJIK_02596
rpsO		30S ribosomal protein S15	61	61	1	467	17505				269	269	269	FGBPADJH_03906	HODMNFEL_01853	GGBLKGLM_01851	EMEBBHPK_00029	CFLMFKHF_02795	LPPGFCCH_02231	AMPOJNKJ_00051	PMIECDFE_03219	HMDBJOFL_00154	KCJNLABC_00145	EDNHKMOF_00703	KLEDOLAC_00057	LLGMMCOL_01394	IAOLGGFO_02731	OGAKENFA_01672	IBKININP_02918	JJOIIOPK_01289	NOHBGNMO_02164	IMGBALCJ_00051	CMHIEBDP_03301	FJAKHGLK_02233	HGEPAKPN_01892	ILNJBNNJ_03275	DAHMPNPP_02230	LIFCBJAK_01258	FHEHPHHC_01504	DKFKFDJM_00051	MGIKKLBD_00508	ADADMPLM_00051	AGFLKIAC_03149	PMNNKGMJ_01716	BIHPDDHI_03388	EMIKNDEL_04064	PGKGDCFD_02906	ADJANAFG_02655	FNHMGJIK_01810
cysT		Sulfate transport system permease protein CysT	61	61	1	467	12642				836	836	836	FGBPADJH_01069	HODMNFEL_03368	GGBLKGLM_00067	EMEBBHPK_02048	CFLMFKHF_03060	LPPGFCCH_01301	AMPOJNKJ_00434	PMIECDFE_01868	HMDBJOFL_01824	KCJNLABC_02031	EDNHKMOF_03667	KLEDOLAC_02355	LLGMMCOL_02430	IAOLGGFO_01452	OGAKENFA_00089	IBKININP_03272	JJOIIOPK_00733	NOHBGNMO_03202	IMGBALCJ_00264	CMHIEBDP_00300	FJAKHGLK_01650	HGEPAKPN_01077	ILNJBNNJ_00307	DAHMPNPP_01645	LIFCBJAK_01799	FHEHPHHC_00089	DKFKFDJM_02034	MGIKKLBD_00921	ADADMPLM_00264	AGFLKIAC_00634	PMNNKGMJ_00089	BIHPDDHI_00932	EMIKNDEL_01673	PGKGDCFD_00277	ADJANAFG_01888	FNHMGJIK_01331
group_21152		hypothetical protein	61	61	1	467	10201				464	464	464	FGBPADJH_00825	HODMNFEL_03941	GGBLKGLM_03054	EMEBBHPK_02709	CFLMFKHF_04129	LPPGFCCH_03474	AMPOJNKJ_00999	PMIECDFE_00092	HMDBJOFL_04117	KCJNLABC_02737	EDNHKMOF_00475	KLEDOLAC_02970	LLGMMCOL_00153	IAOLGGFO_02314	OGAKENFA_02594	IBKININP_04335	JJOIIOPK_00663	NOHBGNMO_03094	IMGBALCJ_03685	CMHIEBDP_03100	FJAKHGLK_01144	HGEPAKPN_00044	ILNJBNNJ_03005	DAHMPNPP_01121	LIFCBJAK_02939	FHEHPHHC_02989	DKFKFDJM_00204	MGIKKLBD_03429	ADADMPLM_00366	AGFLKIAC_01280	PMNNKGMJ_03475	BIHPDDHI_02386	EMIKNDEL_00993	PGKGDCFD_03854	ADJANAFG_00162	FNHMGJIK_04206
mlaC		Intermembrane phospholipid transport system binding protein MlaC	61	61	1	467	19336				629	629	629	FGBPADJH_01556	HODMNFEL_02009	GGBLKGLM_00281	EMEBBHPK_02797	CFLMFKHF_02501	LPPGFCCH_02066	AMPOJNKJ_01385	PMIECDFE_01554	HMDBJOFL_03889	KCJNLABC_01810	EDNHKMOF_01721	KLEDOLAC_00927	LLGMMCOL_03729	IAOLGGFO_02408	OGAKENFA_02264	IBKININP_02670	JJOIIOPK_03770	NOHBGNMO_02997	IMGBALCJ_03760	CMHIEBDP_03826	FJAKHGLK_03031	HGEPAKPN_01315	ILNJBNNJ_00575	DAHMPNPP_03031	LIFCBJAK_02748	FHEHPHHC_02497	DKFKFDJM_01261	MGIKKLBD_02343	ADADMPLM_02008	AGFLKIAC_03394	PMNNKGMJ_02449	BIHPDDHI_00734	EMIKNDEL_00515	PGKGDCFD_02090	ADJANAFG_01360	FNHMGJIK_02171
mdh		Malate dehydrogenase	61	61	1	467	17483				938	938	938	FGBPADJH_03930	HODMNFEL_01895	GGBLKGLM_01677	EMEBBHPK_00053	CFLMFKHF_02819	LPPGFCCH_02207	AMPOJNKJ_00075	PMIECDFE_03195	HMDBJOFL_00130	KCJNLABC_00121	EDNHKMOF_00679	KLEDOLAC_00033	LLGMMCOL_01370	IAOLGGFO_02707	OGAKENFA_01696	IBKININP_02942	JJOIIOPK_01313	NOHBGNMO_02140	IMGBALCJ_00075	CMHIEBDP_03325	FJAKHGLK_02209	HGEPAKPN_01868	ILNJBNNJ_03299	DAHMPNPP_02206	LIFCBJAK_01282	FHEHPHHC_01528	DKFKFDJM_00075	MGIKKLBD_00532	ADADMPLM_00075	AGFLKIAC_03125	PMNNKGMJ_01740	BIHPDDHI_03364	EMIKNDEL_04088	PGKGDCFD_02882	ADJANAFG_02679	FNHMGJIK_01834
yigL		Pyridoxal phosphate phosphatase YigL	61	61	1	467	17388				800	800	800	FGBPADJH_00993	HODMNFEL_03461	GGBLKGLM_00773	EMEBBHPK_00119	CFLMFKHF_00545	LPPGFCCH_02143	AMPOJNKJ_00137	PMIECDFE_03127	HMDBJOFL_00063	KCJNLABC_00054	EDNHKMOF_00619	KLEDOLAC_02188	LLGMMCOL_01304	IAOLGGFO_03485	OGAKENFA_01759	IBKININP_00455	JJOIIOPK_01380	NOHBGNMO_03122	IMGBALCJ_00137	CMHIEBDP_03387	FJAKHGLK_03804	HGEPAKPN_01611	ILNJBNNJ_03362	DAHMPNPP_03756	LIFCBJAK_00573	FHEHPHHC_01591	DKFKFDJM_00137	MGIKKLBD_00595	ADADMPLM_00137	AGFLKIAC_03061	PMNNKGMJ_01802	BIHPDDHI_03301	EMIKNDEL_04144	PGKGDCFD_02822	ADJANAFG_02740	FNHMGJIK_03758
ypjD		Inner membrane protein YpjD	61	61	1	467	9881				791	791	791	FGBPADJH_03754	HODMNFEL_03711	GGBLKGLM_02516	EMEBBHPK_01107	CFLMFKHF_04317	LPPGFCCH_01055	AMPOJNKJ_00848	PMIECDFE_02358	HMDBJOFL_02672	KCJNLABC_00899	EDNHKMOF_03444	KLEDOLAC_00340	LLGMMCOL_00944	IAOLGGFO_01145	OGAKENFA_01060	IBKININP_04242	JJOIIOPK_01060	NOHBGNMO_02219	IMGBALCJ_04050	CMHIEBDP_00731	FJAKHGLK_02275	HGEPAKPN_02848	ILNJBNNJ_00745	DAHMPNPP_02271	LIFCBJAK_00943	FHEHPHHC_00925	DKFKFDJM_04053	MGIKKLBD_01285	ADADMPLM_04067	AGFLKIAC_01253	PMNNKGMJ_00821	BIHPDDHI_01843	EMIKNDEL_03355	PGKGDCFD_01114	ADJANAFG_00983	FNHMGJIK_04193
ilvA		L-threonine dehydratase biosynthetic IlvA	61	61	1	467	17337				1547	1547	1547	FGBPADJH_00949	HODMNFEL_00145	GGBLKGLM_00130	EMEBBHPK_00163	CFLMFKHF_01787	LPPGFCCH_02095	AMPOJNKJ_00185	PMIECDFE_01819	HMDBJOFL_00011	KCJNLABC_00010	EDNHKMOF_00573	KLEDOLAC_02232	LLGMMCOL_03870	IAOLGGFO_01858	OGAKENFA_01803	IBKININP_01724	JJOIIOPK_01424	NOHBGNMO_01582	IMGBALCJ_00185	CMHIEBDP_03435	FJAKHGLK_02130	HGEPAKPN_01654	ILNJBNNJ_03410	DAHMPNPP_02127	LIFCBJAK_00620	FHEHPHHC_01635	DKFKFDJM_00185	MGIKKLBD_00644	ADADMPLM_00185	AGFLKIAC_03013	PMNNKGMJ_01853	BIHPDDHI_02208	EMIKNDEL_04192	PGKGDCFD_02775	ADJANAFG_02784	FNHMGJIK_02089
clpA		ATP-dependent Clp protease ATP-binding subunit ClpA	61	61	1	467	11165				2285	2285	2285	FGBPADJH_00012	HODMNFEL_04088	GGBLKGLM_00595	EMEBBHPK_02118	CFLMFKHF_03749	LPPGFCCH_02967	AMPOJNKJ_03253	PMIECDFE_04210	HMDBJOFL_02184	KCJNLABC_02097	EDNHKMOF_00079	KLEDOLAC_02627	LLGMMCOL_04421	IAOLGGFO_00237	OGAKENFA_00957	IBKININP_03813	JJOIIOPK_01697	NOHBGNMO_02346	IMGBALCJ_03367	CMHIEBDP_01514	FJAKHGLK_00183	HGEPAKPN_00895	ILNJBNNJ_01489	DAHMPNPP_00170	LIFCBJAK_00246	FHEHPHHC_00798	DKFKFDJM_03505	MGIKKLBD_00242	ADADMPLM_03344	AGFLKIAC_01377	PMNNKGMJ_02711	BIHPDDHI_02820	EMIKNDEL_03089	PGKGDCFD_01592	ADJANAFG_03459	FNHMGJIK_00204
ruvB		Holliday junction ATP-dependent DNA helicase RuvB	61	61	1	467	9587				1007	1007	1007	FGBPADJH_01474	HODMNFEL_02777	GGBLKGLM_01224	EMEBBHPK_01513	CFLMFKHF_01019	LPPGFCCH_00295	AMPOJNKJ_00694	PMIECDFE_02301	HMDBJOFL_01944	KCJNLABC_01179	EDNHKMOF_02153	KLEDOLAC_02407	LLGMMCOL_02077	IAOLGGFO_00347	OGAKENFA_00661	IBKININP_01046	JJOIIOPK_01458	NOHBGNMO_01142	IMGBALCJ_02595	CMHIEBDP_02376	FJAKHGLK_02797	HGEPAKPN_03265	ILNJBNNJ_02195	DAHMPNPP_02815	LIFCBJAK_03453	FHEHPHHC_02015	DKFKFDJM_02505	MGIKKLBD_03090	ADADMPLM_03057	AGFLKIAC_02827	PMNNKGMJ_00661	BIHPDDHI_00023	EMIKNDEL_01802	PGKGDCFD_04067	ADJANAFG_02462	FNHMGJIK_03069
rarA		Replication-associated recombination protein A	61	61	1	467	11156				1343	1343	1343	FGBPADJH_00003	HODMNFEL_04079	GGBLKGLM_00604	EMEBBHPK_02109	CFLMFKHF_03758	LPPGFCCH_00571	AMPOJNKJ_03262	PMIECDFE_04201	HMDBJOFL_02193	KCJNLABC_02088	EDNHKMOF_00070	KLEDOLAC_02618	LLGMMCOL_04412	IAOLGGFO_00246	OGAKENFA_00948	IBKININP_03822	JJOIIOPK_01706	NOHBGNMO_02355	IMGBALCJ_03376	CMHIEBDP_01505	FJAKHGLK_00174	HGEPAKPN_00904	ILNJBNNJ_01498	DAHMPNPP_00161	LIFCBJAK_00255	FHEHPHHC_00789	DKFKFDJM_03496	MGIKKLBD_00251	ADADMPLM_03335	AGFLKIAC_01368	PMNNKGMJ_02702	BIHPDDHI_02811	EMIKNDEL_03080	PGKGDCFD_01601	ADJANAFG_03450	FNHMGJIK_00966
yebC		putative transcriptional regulatory protein YebC	61	61	1	467	9591				743	743	743	FGBPADJH_01478	HODMNFEL_02773	GGBLKGLM_01220	EMEBBHPK_01517	CFLMFKHF_01023	LPPGFCCH_00299	AMPOJNKJ_00698	PMIECDFE_02305	HMDBJOFL_01940	KCJNLABC_01183	EDNHKMOF_02157	KLEDOLAC_02403	LLGMMCOL_02081	IAOLGGFO_00343	OGAKENFA_00665	IBKININP_01050	JJOIIOPK_01462	NOHBGNMO_01138	IMGBALCJ_02591	CMHIEBDP_02380	FJAKHGLK_02793	HGEPAKPN_03261	ILNJBNNJ_02191	DAHMPNPP_02819	LIFCBJAK_03449	FHEHPHHC_02011	DKFKFDJM_02501	MGIKKLBD_03086	ADADMPLM_03053	AGFLKIAC_02831	PMNNKGMJ_00665	BIHPDDHI_00019	EMIKNDEL_01798	PGKGDCFD_04071	ADJANAFG_02458	FNHMGJIK_03073
rplO		50S ribosomal protein L15	61	61	1	467	17310				434	434	434	FGBPADJH_00110	HODMNFEL_00174	GGBLKGLM_00160	EMEBBHPK_03517	CFLMFKHF_03639	LPPGFCCH_02816	AMPOJNKJ_03358	PMIECDFE_02987	HMDBJOFL_03105	KCJNLABC_03629	EDNHKMOF_03367	KLEDOLAC_03719	LLGMMCOL_03444	IAOLGGFO_02544	OGAKENFA_02148	IBKININP_03902	JJOIIOPK_03286	NOHBGNMO_02933	IMGBALCJ_03522	CMHIEBDP_02540	FJAKHGLK_03515	HGEPAKPN_03024	ILNJBNNJ_02527	DAHMPNPP_03494	LIFCBJAK_02539	FHEHPHHC_01951	DKFKFDJM_03577	MGIKKLBD_02511	ADADMPLM_03561	AGFLKIAC_02563	PMNNKGMJ_02254	BIHPDDHI_02656	EMIKNDEL_04225	PGKGDCFD_02742	ADJANAFG_02996	FNHMGJIK_03545
dut		Deoxyuridine 5'-triphosphate nucleotidohydrolase	61	61	1	467	3073				458	458	458	FGBPADJH_02057	HODMNFEL_02705	GGBLKGLM_03525	EMEBBHPK_04044	CFLMFKHF_01551	LPPGFCCH_00675	AMPOJNKJ_02635	PMIECDFE_03527	HMDBJOFL_03560	KCJNLABC_04152	EDNHKMOF_01116	KLEDOLAC_00778	LLGMMCOL_03516	IAOLGGFO_00884	OGAKENFA_03201	IBKININP_01581	JJOIIOPK_04049	NOHBGNMO_03142	IMGBALCJ_00668	CMHIEBDP_00924	FJAKHGLK_02053	HGEPAKPN_01506	ILNJBNNJ_00831	DAHMPNPP_02049	LIFCBJAK_03648	FHEHPHHC_03517	DKFKFDJM_00408	MGIKKLBD_03908	ADADMPLM_00558	AGFLKIAC_00796	PMNNKGMJ_03790	BIHPDDHI_03725	EMIKNDEL_04354	PGKGDCFD_03719	ADJANAFG_00417	FNHMGJIK_02567
lpxD		UDP-3-O-(3-hydroxymyristoyl)glucosamine N-acyltransferase	61	61	1	467	16554				1028	1028	1028	FGBPADJH_00868	HODMNFEL_01043	GGBLKGLM_02853	EMEBBHPK_03052	CFLMFKHF_02620	LPPGFCCH_03805	AMPOJNKJ_03399	PMIECDFE_00315	HMDBJOFL_00261	KCJNLABC_03116	EDNHKMOF_01460	KLEDOLAC_03017	LLGMMCOL_00440	IAOLGGFO_00998	OGAKENFA_01969	IBKININP_02797	JJOIIOPK_03377	NOHBGNMO_03276	IMGBALCJ_02867	CMHIEBDP_03490	FJAKHGLK_02410	HGEPAKPN_00813	ILNJBNNJ_03450	DAHMPNPP_02406	LIFCBJAK_03842	FHEHPHHC_01299	DKFKFDJM_02901	MGIKKLBD_03223	ADADMPLM_02871	AGFLKIAC_03793	PMNNKGMJ_01518	BIHPDDHI_03838	EMIKNDEL_03845	PGKGDCFD_00431	ADJANAFG_00698	FNHMGJIK_03009
acnB		Aconitate hydratase B	61	61	1	467	18217				2597	2597	2597	FGBPADJH_01932	HODMNFEL_01652	GGBLKGLM_01960	EMEBBHPK_03433	CFLMFKHF_03794	LPPGFCCH_02633	AMPOJNKJ_02318	PMIECDFE_02015	HMDBJOFL_02273	KCJNLABC_03520	EDNHKMOF_00958	KLEDOLAC_02760	LLGMMCOL_02993	IAOLGGFO_03037	OGAKENFA_00737	IBKININP_03995	JJOIIOPK_00100	NOHBGNMO_01924	IMGBALCJ_02365	CMHIEBDP_02689	FJAKHGLK_03382	HGEPAKPN_00427	ILNJBNNJ_02689	DAHMPNPP_03397	LIFCBJAK_02334	FHEHPHHC_00578	DKFKFDJM_02769	MGIKKLBD_01618	ADADMPLM_02668	AGFLKIAC_03591	PMNNKGMJ_03118	BIHPDDHI_03173	EMIKNDEL_03590	PGKGDCFD_03172	ADJANAFG_01998	FNHMGJIK_02377
nsrR		HTH-type transcriptional repressor NsrR	61	61	1	467	17459				419	419	419	FGBPADJH_03949	HODMNFEL_01914	GGBLKGLM_01697	EMEBBHPK_00073	CFLMFKHF_02839	LPPGFCCH_02188	AMPOJNKJ_00095	PMIECDFE_03175	HMDBJOFL_00110	KCJNLABC_00101	EDNHKMOF_00660	KLEDOLAC_00013	LLGMMCOL_01347	IAOLGGFO_02687	OGAKENFA_01716	IBKININP_02962	JJOIIOPK_01333	NOHBGNMO_02331	IMGBALCJ_00095	CMHIEBDP_03344	FJAKHGLK_02189	HGEPAKPN_01849	ILNJBNNJ_03318	DAHMPNPP_02186	LIFCBJAK_01302	FHEHPHHC_01548	DKFKFDJM_00095	MGIKKLBD_00552	ADADMPLM_00095	AGFLKIAC_03105	PMNNKGMJ_01760	BIHPDDHI_03344	EMIKNDEL_04107	PGKGDCFD_02863	ADJANAFG_02699	FNHMGJIK_00799
flhC		Flagellar transcriptional regulator FlhC	61	61	1	467	16345				581	581	581	FGBPADJH_04081	HODMNFEL_03152	GGBLKGLM_00459	EMEBBHPK_03481	CFLMFKHF_04289	LPPGFCCH_03917	AMPOJNKJ_02342	PMIECDFE_01708	HMDBJOFL_01143	KCJNLABC_03593	EDNHKMOF_03036	KLEDOLAC_02560	LLGMMCOL_00516	IAOLGGFO_03869	OGAKENFA_03547	IBKININP_04443	JJOIIOPK_02515	NOHBGNMO_02101	IMGBALCJ_01818	CMHIEBDP_01291	FJAKHGLK_01836	HGEPAKPN_03287	ILNJBNNJ_01712	DAHMPNPP_01830	LIFCBJAK_00408	FHEHPHHC_03681	DKFKFDJM_02065	MGIKKLBD_01043	ADADMPLM_02110	AGFLKIAC_02241	PMNNKGMJ_03599	BIHPDDHI_01097	EMIKNDEL_02447	PGKGDCFD_00582	ADJANAFG_04026	FNHMGJIK_02792
serA		D-3-phosphoglycerate dehydrogenase	61	61	1	467	18206				1241	1241	1241	FGBPADJH_01939	HODMNFEL_01659	GGBLKGLM_01967	EMEBBHPK_03440	CFLMFKHF_03787	LPPGFCCH_02626	AMPOJNKJ_02311	PMIECDFE_02008	HMDBJOFL_02266	KCJNLABC_03527	EDNHKMOF_00965	KLEDOLAC_02753	LLGMMCOL_03000	IAOLGGFO_03030	OGAKENFA_00730	IBKININP_04002	JJOIIOPK_00107	NOHBGNMO_01931	IMGBALCJ_02372	CMHIEBDP_02682	FJAKHGLK_03375	HGEPAKPN_00420	ILNJBNNJ_02682	DAHMPNPP_03390	LIFCBJAK_02341	FHEHPHHC_00571	DKFKFDJM_02762	MGIKKLBD_01611	ADADMPLM_02675	AGFLKIAC_03584	PMNNKGMJ_03111	BIHPDDHI_03180	EMIKNDEL_03583	PGKGDCFD_03165	ADJANAFG_02005	FNHMGJIK_02384
group_21169		hypothetical protein	61	61	1	467	18233				422	422	422	FGBPADJH_01925	HODMNFEL_01645	GGBLKGLM_01953	EMEBBHPK_03426	CFLMFKHF_03801	LPPGFCCH_02640	AMPOJNKJ_02325	PMIECDFE_03907	HMDBJOFL_02282	KCJNLABC_03513	EDNHKMOF_00949	KLEDOLAC_00258	LLGMMCOL_04268	IAOLGGFO_03044	OGAKENFA_00744	IBKININP_03988	JJOIIOPK_00093	NOHBGNMO_01917	IMGBALCJ_01799	CMHIEBDP_02696	FJAKHGLK_03389	HGEPAKPN_00434	ILNJBNNJ_02696	DAHMPNPP_03404	LIFCBJAK_00833	FHEHPHHC_00585	DKFKFDJM_01693	MGIKKLBD_01625	ADADMPLM_01823	AGFLKIAC_03598	PMNNKGMJ_03125	BIHPDDHI_03166	EMIKNDEL_03597	PGKGDCFD_03179	ADJANAFG_01989	FNHMGJIK_02370
mdtK		Multidrug resistance protein MdtK	61	61	1	467	1148				1373	1373	1373	FGBPADJH_03040	HODMNFEL_00042	GGBLKGLM_00977	EMEBBHPK_01937	CFLMFKHF_03261	LPPGFCCH_00019	AMPOJNKJ_03303	PMIECDFE_01033	HMDBJOFL_01771	KCJNLABC_01966	EDNHKMOF_01592	KLEDOLAC_01325	LLGMMCOL_04000	IAOLGGFO_02438	OGAKENFA_00424	IBKININP_03417	JJOIIOPK_01952	NOHBGNMO_00143	IMGBALCJ_03487	CMHIEBDP_02100	FJAKHGLK_03723	HGEPAKPN_02143	ILNJBNNJ_02471	DAHMPNPP_03988	LIFCBJAK_01426	FHEHPHHC_02251	DKFKFDJM_03380	MGIKKLBD_02656	ADADMPLM_03314	AGFLKIAC_00094	PMNNKGMJ_00424	BIHPDDHI_00252	EMIKNDEL_02746	PGKGDCFD_02223	ADJANAFG_00537	FNHMGJIK_00092
ppa		Inorganic pyrophosphatase	61	61	1	467	17475				527	530	529	FGBPADJH_03934	HODMNFEL_01899	GGBLKGLM_01681	EMEBBHPK_00057	CFLMFKHF_02823	LPPGFCCH_02203	AMPOJNKJ_00079	PMIECDFE_03191	HMDBJOFL_00126	KCJNLABC_00117	EDNHKMOF_00675	KLEDOLAC_00029	LLGMMCOL_01363	IAOLGGFO_02703	OGAKENFA_01700	IBKININP_02946	JJOIIOPK_01317	NOHBGNMO_02315	IMGBALCJ_00079	CMHIEBDP_03329	FJAKHGLK_02205	HGEPAKPN_01864	ILNJBNNJ_03303	DAHMPNPP_02202	LIFCBJAK_01286	FHEHPHHC_01532	DKFKFDJM_00079	MGIKKLBD_00536	ADADMPLM_00079	AGFLKIAC_03121	PMNNKGMJ_01744	BIHPDDHI_03360	EMIKNDEL_04092	PGKGDCFD_02878	ADJANAFG_02683	FNHMGJIK_01838
kdsA		2-dehydro-3-deoxyphosphooctonate aldolase	61	61	1	467	10527				854	854	854	FGBPADJH_02698	HODMNFEL_00705	GGBLKGLM_00932	EMEBBHPK_01541	CFLMFKHF_03481	LPPGFCCH_00323	AMPOJNKJ_00721	PMIECDFE_01202	HMDBJOFL_02937	KCJNLABC_01207	EDNHKMOF_03691	KLEDOLAC_03756	LLGMMCOL_02107	IAOLGGFO_00318	OGAKENFA_00689	IBKININP_03794	JJOIIOPK_01486	NOHBGNMO_01114	IMGBALCJ_02567	CMHIEBDP_02404	FJAKHGLK_01210	HGEPAKPN_02506	ILNJBNNJ_02167	DAHMPNPP_01194	LIFCBJAK_03425	FHEHPHHC_01987	DKFKFDJM_02477	MGIKKLBD_03062	ADADMPLM_03029	AGFLKIAC_02855	PMNNKGMJ_00689	BIHPDDHI_01893	EMIKNDEL_01773	PGKGDCFD_04095	ADJANAFG_03050	FNHMGJIK_02637
hslR		Heat shock protein 15	61	61	1	467	12286				413	413	413	FGBPADJH_03269	HODMNFEL_03222	GGBLKGLM_02015	EMEBBHPK_04153	CFLMFKHF_02987	LPPGFCCH_01921	AMPOJNKJ_00904	PMIECDFE_01300	HMDBJOFL_01578	KCJNLABC_04272	EDNHKMOF_03274	KLEDOLAC_03066	LLGMMCOL_01682	IAOLGGFO_00507	OGAKENFA_01381	IBKININP_03219	JJOIIOPK_04177	NOHBGNMO_02674	IMGBALCJ_03129	CMHIEBDP_02019	FJAKHGLK_01571	HGEPAKPN_00508	ILNJBNNJ_01849	DAHMPNPP_01564	LIFCBJAK_00900	FHEHPHHC_01260	DKFKFDJM_03209	MGIKKLBD_01413	ADADMPLM_03141	AGFLKIAC_01057	PMNNKGMJ_01344	BIHPDDHI_01939	EMIKNDEL_00066	PGKGDCFD_02634	ADJANAFG_00748	FNHMGJIK_02753
purF		Amidophosphoribosyltransferase	61	61	1	467	13433				1517	1517	1517	FGBPADJH_03991	HODMNFEL_02477	GGBLKGLM_02431	EMEBBHPK_04285	CFLMFKHF_00012	LPPGFCCH_03346	AMPOJNKJ_00370	PMIECDFE_00936	HMDBJOFL_03268	KCJNLABC_04388	EDNHKMOF_01076	KLEDOLAC_03651	LLGMMCOL_00248	IAOLGGFO_01360	OGAKENFA_00174	IBKININP_00012	JJOIIOPK_03063	NOHBGNMO_03845	IMGBALCJ_00200	CMHIEBDP_00365	FJAKHGLK_00785	HGEPAKPN_01212	ILNJBNNJ_00368	DAHMPNPP_00746	LIFCBJAK_03239	FHEHPHHC_00174	DKFKFDJM_02159	MGIKKLBD_01115	ADADMPLM_00200	AGFLKIAC_00342	PMNNKGMJ_00175	BIHPDDHI_01650	EMIKNDEL_02878	PGKGDCFD_00216	ADJANAFG_01121	FNHMGJIK_00655
hscA_2		Chaperone protein HscA	61	61	1	467	12607				1847	1847	1847	FGBPADJH_02257	HODMNFEL_02128	GGBLKGLM_02590	EMEBBHPK_03691	CFLMFKHF_00522	LPPGFCCH_01345	AMPOJNKJ_00460	PMIECDFE_01842	HMDBJOFL_01798	KCJNLABC_03903	EDNHKMOF_02229	KLEDOLAC_02381	LLGMMCOL_02404	IAOLGGFO_01478	OGAKENFA_00063	IBKININP_00131	JJOIIOPK_03602	NOHBGNMO_01654	IMGBALCJ_00290	CMHIEBDP_00256	FJAKHGLK_01676	HGEPAKPN_01103	ILNJBNNJ_00263	DAHMPNPP_01671	LIFCBJAK_01825	FHEHPHHC_00063	DKFKFDJM_02008	MGIKKLBD_00877	ADADMPLM_00290	AGFLKIAC_00660	PMNNKGMJ_00063	BIHPDDHI_00906	EMIKNDEL_01646	PGKGDCFD_00322	ADJANAFG_01914	FNHMGJIK_01357
prfA		Peptide chain release factor RF1	61	61	1	467	10530				1082	1082	1082	FGBPADJH_02701	HODMNFEL_00708	GGBLKGLM_00935	EMEBBHPK_01544	CFLMFKHF_03478	LPPGFCCH_00326	AMPOJNKJ_00724	PMIECDFE_01199	HMDBJOFL_02940	KCJNLABC_01210	EDNHKMOF_03688	KLEDOLAC_03753	LLGMMCOL_02110	IAOLGGFO_00315	OGAKENFA_00692	IBKININP_03791	JJOIIOPK_01489	NOHBGNMO_01111	IMGBALCJ_02564	CMHIEBDP_02407	FJAKHGLK_01207	HGEPAKPN_02503	ILNJBNNJ_02164	DAHMPNPP_01191	LIFCBJAK_03422	FHEHPHHC_01984	DKFKFDJM_02474	MGIKKLBD_03059	ADADMPLM_03026	AGFLKIAC_02858	PMNNKGMJ_00692	BIHPDDHI_01890	EMIKNDEL_01770	PGKGDCFD_04098	ADJANAFG_03053	FNHMGJIK_02640
fadI		3-ketoacyl-CoA thiolase FadI	61	61	1	467	13015				1310	1310	1310	FGBPADJH_01798	HODMNFEL_02424	GGBLKGLM_02399	EMEBBHPK_02019	CFLMFKHF_03665	LPPGFCCH_02532	AMPOJNKJ_00406	PMIECDFE_00902	HMDBJOFL_03302	KCJNLABC_02002	EDNHKMOF_03602	KLEDOLAC_03689	LLGMMCOL_00210	IAOLGGFO_01413	OGAKENFA_00121	IBKININP_04034	JJOIIOPK_00766	NOHBGNMO_02404	IMGBALCJ_00236	CMHIEBDP_00333	FJAKHGLK_00753	HGEPAKPN_03243	ILNJBNNJ_00336	DAHMPNPP_00714	LIFCBJAK_03186	FHEHPHHC_00121	DKFKFDJM_02123	MGIKKLBD_01083	ADADMPLM_00236	AGFLKIAC_00378	PMNNKGMJ_00123	BIHPDDHI_01686	EMIKNDEL_01723	PGKGDCFD_00248	ADJANAFG_01083	FNHMGJIK_00687
clsA		Cardiolipin synthase A	61	61	1	467	14651				1460	1460	1460	FGBPADJH_03351	HODMNFEL_03661	GGBLKGLM_01369	EMEBBHPK_01426	CFLMFKHF_03174	LPPGFCCH_00106	AMPOJNKJ_02248	PMIECDFE_02155	HMDBJOFL_03134	KCJNLABC_01417	EDNHKMOF_02620	KLEDOLAC_01673	LLGMMCOL_02938	IAOLGGFO_03706	OGAKENFA_00511	IBKININP_03330	JJOIIOPK_02108	NOHBGNMO_00059	IMGBALCJ_02166	CMHIEBDP_02187	FJAKHGLK_02432	HGEPAKPN_02291	ILNJBNNJ_02384	DAHMPNPP_02472	LIFCBJAK_01513	FHEHPHHC_02164	DKFKFDJM_02286	MGIKKLBD_02730	ADADMPLM_01274	AGFLKIAC_00005	PMNNKGMJ_00511	BIHPDDHI_00178	EMIKNDEL_02036	PGKGDCFD_02309	ADJANAFG_02176	FNHMGJIK_00005
rpoH		RNA polymerase sigma factor RpoH	61	61	1	467	18611				854	866	856	FGBPADJH_02830	HODMNFEL_01432	GGBLKGLM_00326	EMEBBHPK_01776	CFLMFKHF_01962	LPPGFCCH_02354	AMPOJNKJ_02735	PMIECDFE_01629	HMDBJOFL_03815	KCJNLABC_01659	EDNHKMOF_02994	KLEDOLAC_03087	LLGMMCOL_03652	IAOLGGFO_02638	OGAKENFA_02192	IBKININP_01894	JJOIIOPK_02474	NOHBGNMO_02870	IMGBALCJ_02823	CMHIEBDP_01952	FJAKHGLK_02532	HGEPAKPN_02913	ILNJBNNJ_02005	DAHMPNPP_02671	LIFCBJAK_02077	FHEHPHHC_02425	DKFKFDJM_02856	MGIKKLBD_02415	ADADMPLM_02782	AGFLKIAC_03471	PMNNKGMJ_02521	BIHPDDHI_00804	EMIKNDEL_00429	PGKGDCFD_01607	ADJANAFG_01437	FNHMGJIK_03663
yjjX		Inosine/xanthosine triphosphatase	61	61	1	467	10172				533	533	533	FGBPADJH_03728	HODMNFEL_03920	GGBLKGLM_03037	EMEBBHPK_01201	CFLMFKHF_01409	LPPGFCCH_00839	AMPOJNKJ_01019	PMIECDFE_00073	HMDBJOFL_04098	KCJNLABC_01000	EDNHKMOF_00496	KLEDOLAC_02475	LLGMMCOL_00172	IAOLGGFO_02341	OGAKENFA_01826	IBKININP_01247	JJOIIOPK_03533	NOHBGNMO_01758	IMGBALCJ_01101	CMHIEBDP_03120	FJAKHGLK_01372	HGEPAKPN_00023	ILNJBNNJ_02985	DAHMPNPP_01361	LIFCBJAK_01127	FHEHPHHC_01794	DKFKFDJM_00224	MGIKKLBD_01453	ADADMPLM_00386	AGFLKIAC_01744	PMNNKGMJ_00729	BIHPDDHI_02347	EMIKNDEL_01014	PGKGDCFD_01788	ADJANAFG_00181	FNHMGJIK_03211
fbaA		Fructose-bisphosphate aldolase class 2	61	61	1	467	9421				1076	1076	1076	FGBPADJH_04061	HODMNFEL_03493	GGBLKGLM_01099	EMEBBHPK_02502	CFLMFKHF_00132	LPPGFCCH_01571	AMPOJNKJ_02482	PMIECDFE_01762	HMDBJOFL_02408	KCJNLABC_02550	EDNHKMOF_02928	KLEDOLAC_03930	LLGMMCOL_02655	IAOLGGFO_00600	OGAKENFA_01237	IBKININP_04504	JJOIIOPK_02761	NOHBGNMO_01210	IMGBALCJ_02469	CMHIEBDP_00029	FJAKHGLK_03099	HGEPAKPN_00349	ILNJBNNJ_00036	DAHMPNPP_03099	LIFCBJAK_02118	FHEHPHHC_02929	DKFKFDJM_01375	MGIKKLBD_01995	ADADMPLM_01462	AGFLKIAC_00524	PMNNKGMJ_03921	BIHPDDHI_02056	EMIKNDEL_01324	PGKGDCFD_03563	ADJANAFG_02387	FNHMGJIK_03154
udp		Uridine phosphorylase	61	61	1	467	13254				755	755	755	FGBPADJH_01967	HODMNFEL_01504	GGBLKGLM_02236	EMEBBHPK_01833	CFLMFKHF_03338	LPPGFCCH_00877	AMPOJNKJ_03184	PMIECDFE_02620	HMDBJOFL_03040	KCJNLABC_01857	EDNHKMOF_01928	KLEDOLAC_01610	LLGMMCOL_01814	IAOLGGFO_01942	OGAKENFA_01178	IBKININP_03509	JJOIIOPK_01180	NOHBGNMO_00885	IMGBALCJ_03352	CMHIEBDP_00563	FJAKHGLK_02833	HGEPAKPN_01788	ILNJBNNJ_00662	DAHMPNPP_02833	LIFCBJAK_02427	FHEHPHHC_01057	DKFKFDJM_03543	MGIKKLBD_02082	ADADMPLM_03527	AGFLKIAC_02478	PMNNKGMJ_02200	BIHPDDHI_02622	EMIKNDEL_03775	PGKGDCFD_01999	ADJANAFG_01159	FNHMGJIK_02828
group_21183		hypothetical protein	61	61	1	467	11343				221	221	221	FGBPADJH_03684	HODMNFEL_02848	GGBLKGLM_00995	EMEBBHPK_02182	CFLMFKHF_01256	LPPGFCCH_03035	AMPOJNKJ_04115	PMIECDFE_01399	HMDBJOFL_02123	KCJNLABC_02161	EDNHKMOF_00134	KLEDOLAC_00551	LLGMMCOL_01192	IAOLGGFO_00170	OGAKENFA_02906	IBKININP_00874	JJOIIOPK_01549	NOHBGNMO_02531	IMGBALCJ_04244	CMHIEBDP_01581	FJAKHGLK_00246	HGEPAKPN_00839	ILNJBNNJ_01422	DAHMPNPP_00233	LIFCBJAK_00183	FHEHPHHC_03246	DKFKFDJM_04231	MGIKKLBD_00174	ADADMPLM_04246	AGFLKIAC_01444	PMNNKGMJ_02779	BIHPDDHI_02888	EMIKNDEL_03164	PGKGDCFD_01524	ADJANAFG_03523	FNHMGJIK_01109
rplP		50S ribosomal protein L16	61	61	1	467	17298				410	410	410	FGBPADJH_00122	HODMNFEL_00186	GGBLKGLM_00172	EMEBBHPK_03505	CFLMFKHF_03627	LPPGFCCH_02804	AMPOJNKJ_03370	PMIECDFE_02999	HMDBJOFL_03117	KCJNLABC_03617	EDNHKMOF_03379	KLEDOLAC_03731	LLGMMCOL_03456	IAOLGGFO_02532	OGAKENFA_02136	IBKININP_03890	JJOIIOPK_03274	NOHBGNMO_02921	IMGBALCJ_03510	CMHIEBDP_02528	FJAKHGLK_03503	HGEPAKPN_03036	ILNJBNNJ_02515	DAHMPNPP_03482	LIFCBJAK_02527	FHEHPHHC_01939	DKFKFDJM_03565	MGIKKLBD_02499	ADADMPLM_03549	AGFLKIAC_02551	PMNNKGMJ_02242	BIHPDDHI_02644	EMIKNDEL_04237	PGKGDCFD_02730	ADJANAFG_03008	FNHMGJIK_03533
ispB		Octaprenyl diphosphate synthase	61	61	1	467	17487				971	971	971	FGBPADJH_03926	HODMNFEL_01873	GGBLKGLM_01871	EMEBBHPK_00049	CFLMFKHF_02815	LPPGFCCH_02211	AMPOJNKJ_00071	PMIECDFE_03199	HMDBJOFL_00134	KCJNLABC_00125	EDNHKMOF_00683	KLEDOLAC_00037	LLGMMCOL_01374	IAOLGGFO_02711	OGAKENFA_01692	IBKININP_02938	JJOIIOPK_01309	NOHBGNMO_02144	IMGBALCJ_00071	CMHIEBDP_03321	FJAKHGLK_02213	HGEPAKPN_01872	ILNJBNNJ_03295	DAHMPNPP_02210	LIFCBJAK_01278	FHEHPHHC_01524	DKFKFDJM_00071	MGIKKLBD_00528	ADADMPLM_00071	AGFLKIAC_03129	PMNNKGMJ_01736	BIHPDDHI_03368	EMIKNDEL_04084	PGKGDCFD_02886	ADJANAFG_02675	FNHMGJIK_01830
fldA		Flavodoxin 1	61	61	1	467	11580				533	533	533	FGBPADJH_01279	HODMNFEL_01184	GGBLKGLM_02759	EMEBBHPK_03707	CFLMFKHF_04099	LPPGFCCH_00961	AMPOJNKJ_03670	PMIECDFE_04006	HMDBJOFL_00923	KCJNLABC_03809	EDNHKMOF_01229	KLEDOLAC_02806	LLGMMCOL_04228	IAOLGGFO_00071	OGAKENFA_03007	IBKININP_03748	JJOIIOPK_02325	NOHBGNMO_00800	IMGBALCJ_03406	CMHIEBDP_00706	FJAKHGLK_03763	HGEPAKPN_00711	ILNJBNNJ_01310	DAHMPNPP_03628	LIFCBJAK_00071	FHEHPHHC_03347	DKFKFDJM_03756	MGIKKLBD_00073	ADADMPLM_03771	AGFLKIAC_01544	PMNNKGMJ_02879	BIHPDDHI_02988	EMIKNDEL_03262	PGKGDCFD_01413	ADJANAFG_03879	FNHMGJIK_01972
prc		Tail-specific protease	61	61	1	467	899				2072	2075	2072	FGBPADJH_00215	HODMNFEL_01295	GGBLKGLM_02203	EMEBBHPK_00370	CFLMFKHF_03306	LPPGFCCH_02007	AMPOJNKJ_03897	PMIECDFE_00487	HMDBJOFL_01476	KCJNLABC_00348	EDNHKMOF_02665	KLEDOLAC_03164	LLGMMCOL_03951	IAOLGGFO_01217	OGAKENFA_00374	IBKININP_03586	JJOIIOPK_00193	NOHBGNMO_00424	IMGBALCJ_00793	CMHIEBDP_01881	FJAKHGLK_03178	HGEPAKPN_03711	ILNJBNNJ_01934	DAHMPNPP_03157	LIFCBJAK_01377	FHEHPHHC_00374	DKFKFDJM_00541	MGIKKLBD_03627	ADADMPLM_00693	AGFLKIAC_00143	PMNNKGMJ_00374	BIHPDDHI_01450	EMIKNDEL_02162	PGKGDCFD_00019	ADJANAFG_02914	FNHMGJIK_03893
avtA		Valine--pyruvate aminotransferase	61	61	1	467	4098				1199	1199	1199	FGBPADJH_01704	HODMNFEL_04185	GGBLKGLM_01905	EMEBBHPK_00723	CFLMFKHF_00964	LPPGFCCH_01247	AMPOJNKJ_01866	PMIECDFE_00841	HMDBJOFL_00540	KCJNLABC_00544	EDNHKMOF_00264	KLEDOLAC_04479	LLGMMCOL_00868	IAOLGGFO_02079	OGAKENFA_03672	IBKININP_01009	JJOIIOPK_01995	NOHBGNMO_01011	IMGBALCJ_01720	CMHIEBDP_01041	FJAKHGLK_01745	HGEPAKPN_00660	ILNJBNNJ_00948	DAHMPNPP_01739	LIFCBJAK_02839	FHEHPHHC_00443	DKFKFDJM_01614	MGIKKLBD_00696	ADADMPLM_01692	AGFLKIAC_00432	PMNNKGMJ_00957	BIHPDDHI_01002	EMIKNDEL_00236	PGKGDCFD_00740	ADJANAFG_03740	FNHMGJIK_00513
lsrF		3-hydroxy-5-phosphonooxypentane-2,4-dione thiolase	61	61	1	467	2137				884	884	884	FGBPADJH_02870	HODMNFEL_02970	GGBLKGLM_02546	EMEBBHPK_02868	CFLMFKHF_02088	LPPGFCCH_01687	AMPOJNKJ_01288	PMIECDFE_02327	HMDBJOFL_01047	KCJNLABC_02947	EDNHKMOF_03110	KLEDOLAC_02154	LLGMMCOL_01748	IAOLGGFO_01700	OGAKENFA_01281	IBKININP_02031	JJOIIOPK_00854	NOHBGNMO_02854	IMGBALCJ_01215	CMHIEBDP_01152	FJAKHGLK_02770	HGEPAKPN_03317	ILNJBNNJ_01059	DAHMPNPP_02770	LIFCBJAK_01219	FHEHPHHC_01160	DKFKFDJM_00932	MGIKKLBD_01823	ADADMPLM_01038	AGFLKIAC_01871	PMNNKGMJ_01245	BIHPDDHI_01277	EMIKNDEL_00322	PGKGDCFD_01714	ADJANAFG_01838	FNHMGJIK_02423
yidC		Membrane protein insertase YidC	61	61	1	467	3275				1613	1613	1613	FGBPADJH_02336	HODMNFEL_02279	GGBLKGLM_02493	EMEBBHPK_03797	CFLMFKHF_04439	LPPGFCCH_01184	AMPOJNKJ_02585	PMIECDFE_03485	HMDBJOFL_03516	KCJNLABC_03929	EDNHKMOF_03134	KLEDOLAC_01744	LLGMMCOL_02742	IAOLGGFO_01638	OGAKENFA_03153	IBKININP_04629	JJOIIOPK_01850	NOHBGNMO_02046	IMGBALCJ_02518	CMHIEBDP_01800	FJAKHGLK_04072	HGEPAKPN_01549	ILNJBNNJ_01793	DAHMPNPP_04031	LIFCBJAK_03608	FHEHPHHC_03469	DKFKFDJM_01712	MGIKKLBD_03956	ADADMPLM_01739	AGFLKIAC_01709	PMNNKGMJ_03742	BIHPDDHI_03686	EMIKNDEL_04413	PGKGDCFD_03768	ADJANAFG_01025	FNHMGJIK_01599
fadR		Fatty acid metabolism regulator protein	61	61	1	467	14615				722	722	722	FGBPADJH_03385	HODMNFEL_00479	GGBLKGLM_01404	EMEBBHPK_01460	CFLMFKHF_03208	LPPGFCCH_00072	AMPOJNKJ_02282	PMIECDFE_02121	HMDBJOFL_03168	KCJNLABC_01451	EDNHKMOF_02586	KLEDOLAC_01707	LLGMMCOL_02972	IAOLGGFO_03672	OGAKENFA_00477	IBKININP_03364	JJOIIOPK_02142	NOHBGNMO_00093	IMGBALCJ_02200	CMHIEBDP_02153	FJAKHGLK_03670	HGEPAKPN_02325	ILNJBNNJ_02418	DAHMPNPP_03935	LIFCBJAK_01479	FHEHPHHC_02198	DKFKFDJM_02320	MGIKKLBD_02696	ADADMPLM_01308	AGFLKIAC_00039	PMNNKGMJ_00477	BIHPDDHI_00212	EMIKNDEL_02071	PGKGDCFD_02275	ADJANAFG_02210	FNHMGJIK_00039
fabB		3-oxoacyl-[acyl-carrier-protein] synthase 1	61	61	1	467	13405				1214	1214	1214	FGBPADJH_03342	HODMNFEL_02462	GGBLKGLM_02416	EMEBBHPK_03238	CFLMFKHF_01044	LPPGFCCH_03359	AMPOJNKJ_00387	PMIECDFE_00921	HMDBJOFL_03283	KCJNLABC_03344	EDNHKMOF_04073	KLEDOLAC_03666	LLGMMCOL_00233	IAOLGGFO_01377	OGAKENFA_00157	IBKININP_01150	JJOIIOPK_00792	NOHBGNMO_02423	IMGBALCJ_00217	CMHIEBDP_00352	FJAKHGLK_00772	HGEPAKPN_01227	ILNJBNNJ_00355	DAHMPNPP_00733	LIFCBJAK_03222	FHEHPHHC_00157	DKFKFDJM_02142	MGIKKLBD_01102	ADADMPLM_00217	AGFLKIAC_00359	PMNNKGMJ_00158	BIHPDDHI_01667	EMIKNDEL_02930	PGKGDCFD_00229	ADJANAFG_01106	FNHMGJIK_00668
group_21193		hypothetical protein	61	61	1	467	9930				224	224	224	FGBPADJH_03786	HODMNFEL_00630	GGBLKGLM_02887	EMEBBHPK_01140	CFLMFKHF_04352	LPPGFCCH_01091	AMPOJNKJ_00812	PMIECDFE_01103	HMDBJOFL_02328	KCJNLABC_00932	EDNHKMOF_02257	KLEDOLAC_00375	LLGMMCOL_00979	IAOLGGFO_01109	OGAKENFA_01095	IBKININP_04277	JJOIIOPK_01092	NOHBGNMO_02255	IMGBALCJ_04014	CMHIEBDP_00767	FJAKHGLK_03068	HGEPAKPN_02025	ILNJBNNJ_00781	DAHMPNPP_03068	LIFCBJAK_00979	FHEHPHHC_00960	DKFKFDJM_04017	MGIKKLBD_01249	ADADMPLM_04031	AGFLKIAC_01217	PMNNKGMJ_00856	BIHPDDHI_01807	EMIKNDEL_03388	PGKGDCFD_01149	ADJANAFG_00951	FNHMGJIK_04158
nuoN		NADH-quinone oxidoreductase subunit N	61	61	1	467	13496				1457	1457	1457	FGBPADJH_04040	HODMNFEL_02526	GGBLKGLM_00865	EMEBBHPK_04242	CFLMFKHF_00056	LPPGFCCH_03304	AMPOJNKJ_01194	PMIECDFE_00979	HMDBJOFL_03225	KCJNLABC_04345	EDNHKMOF_01033	KLEDOLAC_03607	LLGMMCOL_00291	IAOLGGFO_01317	OGAKENFA_00217	IBKININP_00056	JJOIIOPK_03020	NOHBGNMO_03575	IMGBALCJ_01034	CMHIEBDP_00407	FJAKHGLK_01301	HGEPAKPN_01169	ILNJBNNJ_00410	DAHMPNPP_01297	LIFCBJAK_03281	FHEHPHHC_00217	DKFKFDJM_01082	MGIKKLBD_01157	ADADMPLM_01319	AGFLKIAC_00300	PMNNKGMJ_00217	BIHPDDHI_01608	EMIKNDEL_02923	PGKGDCFD_00174	ADJANAFG_04072	FNHMGJIK_01457
engB		putative GTP-binding protein EngB	61	61	1	467	1371				623	623	623	FGBPADJH_02880	HODMNFEL_02959	GGBLKGLM_02537	EMEBBHPK_02860	CFLMFKHF_02096	LPPGFCCH_01694	AMPOJNKJ_01296	PMIECDFE_02319	HMDBJOFL_01039	KCJNLABC_02939	EDNHKMOF_03103	KLEDOLAC_02170	LLGMMCOL_01756	IAOLGGFO_01708	OGAKENFA_01296	IBKININP_02039	JJOIIOPK_00846	NOHBGNMO_02846	IMGBALCJ_01223	CMHIEBDP_01159	FJAKHGLK_02762	HGEPAKPN_02612	ILNJBNNJ_01066	DAHMPNPP_02762	LIFCBJAK_01211	FHEHPHHC_01175	DKFKFDJM_00940	MGIKKLBD_01815	ADADMPLM_01046	AGFLKIAC_01863	PMNNKGMJ_01260	BIHPDDHI_01269	EMIKNDEL_00333	PGKGDCFD_01707	ADJANAFG_01854	FNHMGJIK_02415
metR		HTH-type transcriptional regulator MetR	61	61	1	467	13257				956	956	956	FGBPADJH_01964	HODMNFEL_01501	GGBLKGLM_02233	EMEBBHPK_01836	CFLMFKHF_03335	LPPGFCCH_00880	AMPOJNKJ_03187	PMIECDFE_02617	HMDBJOFL_03043	KCJNLABC_01860	EDNHKMOF_01925	KLEDOLAC_01613	LLGMMCOL_01817	IAOLGGFO_01939	OGAKENFA_01175	IBKININP_03506	JJOIIOPK_01177	NOHBGNMO_00888	IMGBALCJ_03355	CMHIEBDP_00566	FJAKHGLK_02830	HGEPAKPN_01791	ILNJBNNJ_00665	DAHMPNPP_02830	LIFCBJAK_02424	FHEHPHHC_01054	DKFKFDJM_03546	MGIKKLBD_02085	ADADMPLM_03530	AGFLKIAC_02475	PMNNKGMJ_02203	BIHPDDHI_02625	EMIKNDEL_03778	PGKGDCFD_02002	ADJANAFG_01162	FNHMGJIK_02825
ispG		4-hydroxy-3-methylbut-2-en-1-yl diphosphate synthase (flavodoxin)	61	61	1	467	12621				1121	1121	1121	FGBPADJH_02271	HODMNFEL_02114	GGBLKGLM_02576	EMEBBHPK_02060	CFLMFKHF_03048	LPPGFCCH_01331	AMPOJNKJ_00446	PMIECDFE_01856	HMDBJOFL_01812	KCJNLABC_02043	EDNHKMOF_02243	KLEDOLAC_02367	LLGMMCOL_02418	IAOLGGFO_01464	OGAKENFA_00077	IBKININP_03260	JJOIIOPK_00721	NOHBGNMO_01668	IMGBALCJ_00276	CMHIEBDP_00270	FJAKHGLK_01662	HGEPAKPN_01089	ILNJBNNJ_00277	DAHMPNPP_01657	LIFCBJAK_01811	FHEHPHHC_00077	DKFKFDJM_02022	MGIKKLBD_00891	ADADMPLM_00276	AGFLKIAC_00646	PMNNKGMJ_00077	BIHPDDHI_00920	EMIKNDEL_01660	PGKGDCFD_00308	ADJANAFG_01900	FNHMGJIK_01343
fadD		Long-chain-fatty-acid--CoA ligase	61	61	1	467	9567				1697	1697	1697	FGBPADJH_01459	HODMNFEL_02792	GGBLKGLM_01239	EMEBBHPK_01496	CFLMFKHF_03569	LPPGFCCH_00278	AMPOJNKJ_00677	PMIECDFE_02286	HMDBJOFL_01959	KCJNLABC_01162	EDNHKMOF_02138	KLEDOLAC_02422	LLGMMCOL_02062	IAOLGGFO_00364	OGAKENFA_00644	IBKININP_03861	JJOIIOPK_01441	NOHBGNMO_01159	IMGBALCJ_02612	CMHIEBDP_02359	FJAKHGLK_02814	HGEPAKPN_03282	ILNJBNNJ_02212	DAHMPNPP_02798	LIFCBJAK_03470	FHEHPHHC_02032	DKFKFDJM_02522	MGIKKLBD_03107	ADADMPLM_03074	AGFLKIAC_02810	PMNNKGMJ_00644	BIHPDDHI_00040	EMIKNDEL_01819	PGKGDCFD_04050	ADJANAFG_02477	FNHMGJIK_03052
nuoJ		NADH-quinone oxidoreductase subunit J	61	61	1	467	13487				527	527	527	FGBPADJH_04036	HODMNFEL_02522	GGBLKGLM_00869	EMEBBHPK_04246	CFLMFKHF_00052	LPPGFCCH_03308	AMPOJNKJ_01198	PMIECDFE_00975	HMDBJOFL_03229	KCJNLABC_04349	EDNHKMOF_01037	KLEDOLAC_03611	LLGMMCOL_00287	IAOLGGFO_01321	OGAKENFA_00213	IBKININP_00052	JJOIIOPK_03024	NOHBGNMO_03579	IMGBALCJ_01038	CMHIEBDP_00403	FJAKHGLK_01297	HGEPAKPN_01173	ILNJBNNJ_00406	DAHMPNPP_01301	LIFCBJAK_03277	FHEHPHHC_00213	DKFKFDJM_01086	MGIKKLBD_01153	ADADMPLM_01323	AGFLKIAC_00304	PMNNKGMJ_00213	BIHPDDHI_01612	EMIKNDEL_02919	PGKGDCFD_00178	ADJANAFG_04076	FNHMGJIK_01453
ptsI		Phosphoenolpyruvate-protein phosphotransferase	61	61	1	467	12647				1727	1727	1727	FGBPADJH_01064	HODMNFEL_03363	GGBLKGLM_00062	EMEBBHPK_02043	CFLMFKHF_03065	LPPGFCCH_01296	AMPOJNKJ_00429	PMIECDFE_01873	HMDBJOFL_01829	KCJNLABC_02026	EDNHKMOF_03662	KLEDOLAC_02350	LLGMMCOL_02435	IAOLGGFO_01447	OGAKENFA_00094	IBKININP_03277	JJOIIOPK_00738	NOHBGNMO_03197	IMGBALCJ_00259	CMHIEBDP_00305	FJAKHGLK_01645	HGEPAKPN_01072	ILNJBNNJ_00312	DAHMPNPP_01640	LIFCBJAK_01794	FHEHPHHC_00094	DKFKFDJM_02039	MGIKKLBD_00926	ADADMPLM_00259	AGFLKIAC_00629	PMNNKGMJ_00094	BIHPDDHI_00937	EMIKNDEL_01678	PGKGDCFD_00272	ADJANAFG_01883	FNHMGJIK_01326
pckA		Phosphoenolpyruvate carboxykinase (ATP)	61	61	1	467	12284				1619	1619	1619	FGBPADJH_03267	HODMNFEL_03220	GGBLKGLM_02017	EMEBBHPK_04151	CFLMFKHF_02985	LPPGFCCH_01919	AMPOJNKJ_00906	PMIECDFE_01298	HMDBJOFL_01576	KCJNLABC_04270	EDNHKMOF_03272	KLEDOLAC_03068	LLGMMCOL_01680	IAOLGGFO_00505	OGAKENFA_01379	IBKININP_03217	JJOIIOPK_04175	NOHBGNMO_02672	IMGBALCJ_03127	CMHIEBDP_02017	FJAKHGLK_01573	HGEPAKPN_00510	ILNJBNNJ_01847	DAHMPNPP_01566	LIFCBJAK_00898	FHEHPHHC_01258	DKFKFDJM_03207	MGIKKLBD_01411	ADADMPLM_03139	AGFLKIAC_01055	PMNNKGMJ_01342	BIHPDDHI_01941	EMIKNDEL_00068	PGKGDCFD_02632	ADJANAFG_00750	FNHMGJIK_02751
fliM		Flagellar motor switch protein FliM	61	61	1	467	14297				1007	1007	1007	FGBPADJH_01221	HODMNFEL_00887	GGBLKGLM_00507	EMEBBHPK_01051	CFLMFKHF_00381	LPPGFCCH_02913	AMPOJNKJ_01730	PMIECDFE_00279	HMDBJOFL_02435	KCJNLABC_04447	EDNHKMOF_01430	KLEDOLAC_03283	LLGMMCOL_00585	IAOLGGFO_03278	OGAKENFA_03483	IBKININP_00364	JJOIIOPK_04166	NOHBGNMO_03738	IMGBALCJ_03884	CMHIEBDP_01260	FJAKHGLK_02471	HGEPAKPN_02202	ILNJBNNJ_03601	DAHMPNPP_02511	LIFCBJAK_00475	FHEHPHHC_03617	DKFKFDJM_03886	MGIKKLBD_01343	ADADMPLM_03892	AGFLKIAC_02306	PMNNKGMJ_03535	BIHPDDHI_00432	EMIKNDEL_02372	PGKGDCFD_00971	ADJANAFG_00009	FNHMGJIK_00301
infB		Translation initiation factor IF-2	61	61	1	467	17502				2774	2774	2774	FGBPADJH_03909	HODMNFEL_01856	GGBLKGLM_01854	EMEBBHPK_00032	CFLMFKHF_02798	LPPGFCCH_02228	AMPOJNKJ_00054	PMIECDFE_03216	HMDBJOFL_00151	KCJNLABC_00142	EDNHKMOF_00700	KLEDOLAC_00054	LLGMMCOL_01391	IAOLGGFO_02728	OGAKENFA_01675	IBKININP_02921	JJOIIOPK_01292	NOHBGNMO_02161	IMGBALCJ_00054	CMHIEBDP_03304	FJAKHGLK_02230	HGEPAKPN_01889	ILNJBNNJ_03278	DAHMPNPP_02227	LIFCBJAK_01261	FHEHPHHC_01507	DKFKFDJM_00054	MGIKKLBD_00511	ADADMPLM_00054	AGFLKIAC_03146	PMNNKGMJ_01719	BIHPDDHI_03385	EMIKNDEL_04067	PGKGDCFD_02903	ADJANAFG_02658	FNHMGJIK_01813
prsD		Type I secretion system ATP-binding protein PrsD	61	61	1	467	16584				1727	1751	1727	FGBPADJH_00894	HODMNFEL_01069	GGBLKGLM_02826	EMEBBHPK_03078	CFLMFKHF_02938	LPPGFCCH_03779	AMPOJNKJ_03425	PMIECDFE_00341	HMDBJOFL_00287	KCJNLABC_03142	EDNHKMOF_01486	KLEDOLAC_01183	LLGMMCOL_00414	IAOLGGFO_01024	OGAKENFA_01493	IBKININP_03156	JJOIIOPK_03403	NOHBGNMO_03302	IMGBALCJ_00931	CMHIEBDP_03516	FJAKHGLK_02746	HGEPAKPN_01046	ILNJBNNJ_03476	DAHMPNPP_02746	LIFCBJAK_03816	FHEHPHHC_01325	DKFKFDJM_00716	MGIKKLBD_03249	ADADMPLM_00839	AGFLKIAC_03819	PMNNKGMJ_01544	BIHPDDHI_03864	EMIKNDEL_03872	PGKGDCFD_00457	ADJANAFG_00672	FNHMGJIK_02983
recA		Protein RecA	61	61	1	467	9894				1076	1076	1076	FGBPADJH_03763	HODMNFEL_00607	GGBLKGLM_02525	EMEBBHPK_01117	CFLMFKHF_04327	LPPGFCCH_01065	AMPOJNKJ_00838	PMIECDFE_02368	HMDBJOFL_02682	KCJNLABC_00909	EDNHKMOF_03434	KLEDOLAC_00350	LLGMMCOL_00954	IAOLGGFO_01135	OGAKENFA_01070	IBKININP_04252	JJOIIOPK_01069	NOHBGNMO_02229	IMGBALCJ_04040	CMHIEBDP_00741	FJAKHGLK_02285	HGEPAKPN_02838	ILNJBNNJ_00755	DAHMPNPP_02281	LIFCBJAK_00953	FHEHPHHC_00935	DKFKFDJM_04043	MGIKKLBD_01275	ADADMPLM_04057	AGFLKIAC_01243	PMNNKGMJ_00831	BIHPDDHI_01833	EMIKNDEL_03365	PGKGDCFD_01124	ADJANAFG_00973	FNHMGJIK_04183
ydhC_1		Inner membrane transport protein YdhC	61	61	1	467	1151				1151	1151	1151	FGBPADJH_03037	HODMNFEL_00039	GGBLKGLM_00974	EMEBBHPK_01934	CFLMFKHF_03258	LPPGFCCH_00022	AMPOJNKJ_03300	PMIECDFE_01030	HMDBJOFL_01768	KCJNLABC_01963	EDNHKMOF_01595	KLEDOLAC_01322	LLGMMCOL_04003	IAOLGGFO_02441	OGAKENFA_00427	IBKININP_03414	JJOIIOPK_01949	NOHBGNMO_00140	IMGBALCJ_03484	CMHIEBDP_02103	FJAKHGLK_03720	HGEPAKPN_02140	ILNJBNNJ_02468	DAHMPNPP_03985	LIFCBJAK_01429	FHEHPHHC_02248	DKFKFDJM_03383	MGIKKLBD_02659	ADADMPLM_03311	AGFLKIAC_00091	PMNNKGMJ_00427	BIHPDDHI_00249	EMIKNDEL_02743	PGKGDCFD_02226	ADJANAFG_00540	FNHMGJIK_00089
adk		Adenylate kinase	61	61	1	467	10371				644	644	644	FGBPADJH_02503	HODMNFEL_02890	GGBLKGLM_03386	EMEBBHPK_00840	CFLMFKHF_04142	LPPGFCCH_03591	AMPOJNKJ_00261	PMIECDFE_00217	HMDBJOFL_00767	KCJNLABC_00688	EDNHKMOF_02087	KLEDOLAC_04240	LLGMMCOL_00034	IAOLGGFO_02193	OGAKENFA_02721	IBKININP_04348	JJOIIOPK_00366	NOHBGNMO_00436	IMGBALCJ_01364	CMHIEBDP_02983	FJAKHGLK_00875	HGEPAKPN_00178	ILNJBNNJ_03122	DAHMPNPP_00844	LIFCBJAK_03062	FHEHPHHC_03116	DKFKFDJM_03021	MGIKKLBD_03559	ADADMPLM_03438	AGFLKIAC_00954	PMNNKGMJ_03348	BIHPDDHI_02507	EMIKNDEL_00840	PGKGDCFD_03973	ADJANAFG_00039	FNHMGJIK_00343
rlmN		Dual-specificity RNA methyltransferase RlmN	61	61	1	467	12618				1178	1178	1178	FGBPADJH_02268	HODMNFEL_02117	GGBLKGLM_02579	EMEBBHPK_02063	CFLMFKHF_03045	LPPGFCCH_01334	AMPOJNKJ_00449	PMIECDFE_01853	HMDBJOFL_01809	KCJNLABC_02046	EDNHKMOF_02240	KLEDOLAC_02370	LLGMMCOL_02415	IAOLGGFO_01467	OGAKENFA_00074	IBKININP_03257	JJOIIOPK_00718	NOHBGNMO_01665	IMGBALCJ_00279	CMHIEBDP_00267	FJAKHGLK_01665	HGEPAKPN_01092	ILNJBNNJ_00274	DAHMPNPP_01660	LIFCBJAK_01814	FHEHPHHC_00074	DKFKFDJM_02019	MGIKKLBD_00888	ADADMPLM_00279	AGFLKIAC_00649	PMNNKGMJ_00074	BIHPDDHI_00917	EMIKNDEL_01657	PGKGDCFD_00311	ADJANAFG_01903	FNHMGJIK_01346
recF_2		DNA replication and repair protein RecF	61	61	1	467	3268				1091	1091	1091	FGBPADJH_02329	HODMNFEL_02286	GGBLKGLM_02487	EMEBBHPK_03803	CFLMFKHF_04445	LPPGFCCH_01178	AMPOJNKJ_02578	PMIECDFE_03479	HMDBJOFL_03510	KCJNLABC_03935	EDNHKMOF_03127	KLEDOLAC_01738	LLGMMCOL_02736	IAOLGGFO_01632	OGAKENFA_03147	IBKININP_04635	JJOIIOPK_01856	NOHBGNMO_02039	IMGBALCJ_02525	CMHIEBDP_01806	FJAKHGLK_04079	HGEPAKPN_01554	ILNJBNNJ_01799	DAHMPNPP_04038	LIFCBJAK_03602	FHEHPHHC_03463	DKFKFDJM_01705	MGIKKLBD_03963	ADADMPLM_01732	AGFLKIAC_01703	PMNNKGMJ_03736	BIHPDDHI_03679	EMIKNDEL_00003	PGKGDCFD_03774	ADJANAFG_01031	FNHMGJIK_01606
yqjA		Inner membrane protein YqjA	61	61	1	467	19295				668	668	668	FGBPADJH_01590	HODMNFEL_01977	GGBLKGLM_00313	EMEBBHPK_04105	CFLMFKHF_03383	LPPGFCCH_00467	AMPOJNKJ_01422	PMIECDFE_01518	HMDBJOFL_03924	KCJNLABC_01774	EDNHKMOF_01691	KLEDOLAC_00964	LLGMMCOL_03386	IAOLGGFO_03641	OGAKENFA_02300	IBKININP_03563	JJOIIOPK_03734	NOHBGNMO_02960	IMGBALCJ_03798	CMHIEBDP_03745	FJAKHGLK_00144	HGEPAKPN_01283	ILNJBNNJ_03843	DAHMPNPP_00144	LIFCBJAK_02711	FHEHPHHC_02533	DKFKFDJM_01225	MGIKKLBD_02307	ADADMPLM_01971	AGFLKIAC_03357	PMNNKGMJ_02413	BIHPDDHI_00415	EMIKNDEL_00549	PGKGDCFD_00893	ADJANAFG_01324	FNHMGJIK_03191
purU		Formyltetrahydrofolate deformylase	61	61	1	467	14632				848	848	848	FGBPADJH_03368	HODMNFEL_03678	GGBLKGLM_01386	EMEBBHPK_01443	CFLMFKHF_03191	LPPGFCCH_00089	AMPOJNKJ_02265	PMIECDFE_02138	HMDBJOFL_03151	KCJNLABC_01434	EDNHKMOF_02603	KLEDOLAC_01690	LLGMMCOL_02955	IAOLGGFO_03689	OGAKENFA_00494	IBKININP_03347	JJOIIOPK_02125	NOHBGNMO_00076	IMGBALCJ_02183	CMHIEBDP_02170	FJAKHGLK_02449	HGEPAKPN_02308	ILNJBNNJ_02401	DAHMPNPP_02489	LIFCBJAK_01496	FHEHPHHC_02181	DKFKFDJM_02303	MGIKKLBD_02713	ADADMPLM_01291	AGFLKIAC_00022	PMNNKGMJ_00494	BIHPDDHI_00195	EMIKNDEL_02053	PGKGDCFD_02292	ADJANAFG_02193	FNHMGJIK_00022
serB		Phosphoserine phosphatase	61	61	1	467	10165				977	977	977	FGBPADJH_03721	HODMNFEL_03913	GGBLKGLM_01797	EMEBBHPK_01208	CFLMFKHF_01402	LPPGFCCH_00832	AMPOJNKJ_01026	PMIECDFE_00066	HMDBJOFL_04091	KCJNLABC_01007	EDNHKMOF_00503	KLEDOLAC_02482	LLGMMCOL_00179	IAOLGGFO_02348	OGAKENFA_01833	IBKININP_01240	JJOIIOPK_02353	NOHBGNMO_01751	IMGBALCJ_01108	CMHIEBDP_03127	FJAKHGLK_01379	HGEPAKPN_00016	ILNJBNNJ_02978	DAHMPNPP_01368	LIFCBJAK_01134	FHEHPHHC_01801	DKFKFDJM_00231	MGIKKLBD_01460	ADADMPLM_00393	AGFLKIAC_01751	PMNNKGMJ_00736	BIHPDDHI_02340	EMIKNDEL_01021	PGKGDCFD_01781	ADJANAFG_00188	FNHMGJIK_03204
glnL		Sensory histidine kinase/phosphatase NtrB	61	61	1	467	4123				1043	1046	1043	FGBPADJH_01679	HODMNFEL_00244	GGBLKGLM_03626	EMEBBHPK_03003	CFLMFKHF_01007	LPPGFCCH_01265	AMPOJNKJ_01885	PMIECDFE_00823	HMDBJOFL_00522	KCJNLABC_03094	EDNHKMOF_00282	KLEDOLAC_04461	LLGMMCOL_00886	IAOLGGFO_00692	OGAKENFA_03690	IBKININP_01054	JJOIIOPK_04139	NOHBGNMO_01030	IMGBALCJ_01739	CMHIEBDP_01059	FJAKHGLK_03483	HGEPAKPN_00631	ILNJBNNJ_00966	DAHMPNPP_03464	LIFCBJAK_01759	FHEHPHHC_00461	DKFKFDJM_01633	MGIKKLBD_00714	ADADMPLM_01711	AGFLKIAC_00450	PMNNKGMJ_00939	BIHPDDHI_00984	EMIKNDEL_00264	PGKGDCFD_00722	ADJANAFG_03722	FNHMGJIK_04340
fadE		Acyl-coenzyme A dehydrogenase	61	61	1	467	9941				2447	2447	2447	FGBPADJH_03797	HODMNFEL_00641	GGBLKGLM_02898	EMEBBHPK_01151	CFLMFKHF_04363	LPPGFCCH_01102	AMPOJNKJ_00801	PMIECDFE_01114	HMDBJOFL_02317	KCJNLABC_00943	EDNHKMOF_02268	KLEDOLAC_00386	LLGMMCOL_00990	IAOLGGFO_01098	OGAKENFA_01106	IBKININP_04288	JJOIIOPK_01103	NOHBGNMO_02266	IMGBALCJ_04003	CMHIEBDP_00778	FJAKHGLK_03079	HGEPAKPN_02014	ILNJBNNJ_00792	DAHMPNPP_03079	LIFCBJAK_00990	FHEHPHHC_00971	DKFKFDJM_04006	MGIKKLBD_01238	ADADMPLM_04020	AGFLKIAC_01206	PMNNKGMJ_00867	BIHPDDHI_01796	EMIKNDEL_03399	PGKGDCFD_01160	ADJANAFG_00940	FNHMGJIK_04147
hslO		33 kDa chaperonin	61	61	1	467	12285				872	878	872	FGBPADJH_03268	HODMNFEL_03221	GGBLKGLM_02016	EMEBBHPK_04152	CFLMFKHF_02986	LPPGFCCH_01920	AMPOJNKJ_00905	PMIECDFE_01299	HMDBJOFL_01577	KCJNLABC_04271	EDNHKMOF_03273	KLEDOLAC_03067	LLGMMCOL_01681	IAOLGGFO_00506	OGAKENFA_01380	IBKININP_03218	JJOIIOPK_04176	NOHBGNMO_02673	IMGBALCJ_03128	CMHIEBDP_02018	FJAKHGLK_01572	HGEPAKPN_00509	ILNJBNNJ_01848	DAHMPNPP_01565	LIFCBJAK_00899	FHEHPHHC_01259	DKFKFDJM_03208	MGIKKLBD_01412	ADADMPLM_03140	AGFLKIAC_01056	PMNNKGMJ_01343	BIHPDDHI_01940	EMIKNDEL_00067	PGKGDCFD_02633	ADJANAFG_00749	FNHMGJIK_02752
rpmA		50S ribosomal protein L27	61	61	1	467	17489				257	257	257	FGBPADJH_03924	HODMNFEL_01871	GGBLKGLM_01869	EMEBBHPK_00047	CFLMFKHF_02813	LPPGFCCH_02213	AMPOJNKJ_00069	PMIECDFE_03201	HMDBJOFL_00136	KCJNLABC_00127	EDNHKMOF_00685	KLEDOLAC_00039	LLGMMCOL_01376	IAOLGGFO_02713	OGAKENFA_01690	IBKININP_02936	JJOIIOPK_01307	NOHBGNMO_02146	IMGBALCJ_00069	CMHIEBDP_03319	FJAKHGLK_02215	HGEPAKPN_01874	ILNJBNNJ_03293	DAHMPNPP_02212	LIFCBJAK_01276	FHEHPHHC_01522	DKFKFDJM_00069	MGIKKLBD_00526	ADADMPLM_00069	AGFLKIAC_03131	PMNNKGMJ_01734	BIHPDDHI_03370	EMIKNDEL_04082	PGKGDCFD_02888	ADJANAFG_02673	FNHMGJIK_01828
hexR_2		HTH-type transcriptional regulator HexR	61	61	1	467	9576				884	890	884	FGBPADJH_01467	HODMNFEL_02784	GGBLKGLM_01231	EMEBBHPK_01504	CFLMFKHF_03561	LPPGFCCH_00286	AMPOJNKJ_00685	PMIECDFE_02294	HMDBJOFL_01951	KCJNLABC_01170	EDNHKMOF_02146	KLEDOLAC_02414	LLGMMCOL_02070	IAOLGGFO_00356	OGAKENFA_00652	IBKININP_03853	JJOIIOPK_01449	NOHBGNMO_01151	IMGBALCJ_02604	CMHIEBDP_02367	FJAKHGLK_02806	HGEPAKPN_03274	ILNJBNNJ_02204	DAHMPNPP_02806	LIFCBJAK_03462	FHEHPHHC_02024	DKFKFDJM_02514	MGIKKLBD_03099	ADADMPLM_03066	AGFLKIAC_02818	PMNNKGMJ_00652	BIHPDDHI_00032	EMIKNDEL_01811	PGKGDCFD_04058	ADJANAFG_02469	FNHMGJIK_03060
tsr_1		Methyl-accepting chemotaxis protein I	61	61	1	467	16339				1631	1655	1631	FGBPADJH_04087	HODMNFEL_03146	GGBLKGLM_00465	EMEBBHPK_03487	CFLMFKHF_04295	LPPGFCCH_03911	AMPOJNKJ_02336	PMIECDFE_01702	HMDBJOFL_01137	KCJNLABC_03599	EDNHKMOF_03030	KLEDOLAC_02554	LLGMMCOL_00522	IAOLGGFO_03863	OGAKENFA_03541	IBKININP_04449	JJOIIOPK_02509	NOHBGNMO_02107	IMGBALCJ_01812	CMHIEBDP_01285	FJAKHGLK_01830	HGEPAKPN_03293	ILNJBNNJ_01718	DAHMPNPP_01824	LIFCBJAK_00414	FHEHPHHC_03675	DKFKFDJM_02059	MGIKKLBD_01049	ADADMPLM_02104	AGFLKIAC_02247	PMNNKGMJ_03593	BIHPDDHI_01091	EMIKNDEL_02441	PGKGDCFD_00576	ADJANAFG_04020	FNHMGJIK_02786
nfo		Endonuclease 4	61	61	1	467	13726				842	842	842	FGBPADJH_00346	HODMNFEL_03132	GGBLKGLM_02365	EMEBBHPK_04223	CFLMFKHF_00075	LPPGFCCH_03285	AMPOJNKJ_01175	PMIECDFE_02541	HMDBJOFL_03205	KCJNLABC_04326	EDNHKMOF_01010	KLEDOLAC_03820	LLGMMCOL_03537	IAOLGGFO_01298	OGAKENFA_00236	IBKININP_00075	JJOIIOPK_01631	NOHBGNMO_03556	IMGBALCJ_01015	CMHIEBDP_00426	FJAKHGLK_01320	HGEPAKPN_03756	ILNJBNNJ_00429	DAHMPNPP_01278	LIFCBJAK_03300	FHEHPHHC_00236	DKFKFDJM_03927	MGIKKLBD_03764	ADADMPLM_03933	AGFLKIAC_00281	PMNNKGMJ_00236	BIHPDDHI_01589	EMIKNDEL_02313	PGKGDCFD_00155	ADJANAFG_04052	FNHMGJIK_03570
ychF		Ribosome-binding ATPase YchF	61	61	1	467	10542				1091	1091	1091	FGBPADJH_02709	HODMNFEL_00716	GGBLKGLM_00943	EMEBBHPK_01552	CFLMFKHF_03470	LPPGFCCH_00334	AMPOJNKJ_00732	PMIECDFE_01191	HMDBJOFL_02948	KCJNLABC_01218	EDNHKMOF_03680	KLEDOLAC_03745	LLGMMCOL_02118	IAOLGGFO_00307	OGAKENFA_00700	IBKININP_03783	JJOIIOPK_01497	NOHBGNMO_01103	IMGBALCJ_02556	CMHIEBDP_02415	FJAKHGLK_01199	HGEPAKPN_02495	ILNJBNNJ_02156	DAHMPNPP_01183	LIFCBJAK_03414	FHEHPHHC_01976	DKFKFDJM_02466	MGIKKLBD_03051	ADADMPLM_03018	AGFLKIAC_02866	PMNNKGMJ_00700	BIHPDDHI_01882	EMIKNDEL_01762	PGKGDCFD_04106	ADJANAFG_03061	FNHMGJIK_02648
cspB		Cold shock-like protein CspB	61	61	1	467	15289				215	215	215	FGBPADJH_01360	HODMNFEL_03389	GGBLKGLM_02303	EMEBBHPK_03624	CFLMFKHF_03113	LPPGFCCH_03947	AMPOJNKJ_03523	PMIECDFE_00676	HMDBJOFL_01290	KCJNLABC_03740	EDNHKMOF_03625	KLEDOLAC_01940	LLGMMCOL_02165	IAOLGGFO_03898	OGAKENFA_03577	IBKININP_03317	JJOIIOPK_02544	NOHBGNMO_00225	IMGBALCJ_01849	CMHIEBDP_01321	FJAKHGLK_01866	HGEPAKPN_02067	ILNJBNNJ_01682	DAHMPNPP_01860	LIFCBJAK_00379	FHEHPHHC_03711	DKFKFDJM_02096	MGIKKLBD_01013	ADADMPLM_02141	AGFLKIAC_02213	PMNNKGMJ_03628	BIHPDDHI_03497	EMIKNDEL_02506	PGKGDCFD_00611	ADJANAFG_00865	FNHMGJIK_04277
ydgH		Protein YdgH	61	61	1	467	7993				953	953	953	FGBPADJH_00497	HODMNFEL_02194	GGBLKGLM_01272	EMEBBHPK_00955	CFLMFKHF_03586	LPPGFCCH_00212	AMPOJNKJ_03027	PMIECDFE_02258	HMDBJOFL_04291	KCJNLABC_00802	EDNHKMOF_02111	KLEDOLAC_01557	LLGMMCOL_01114	IAOLGGFO_00396	OGAKENFA_00612	IBKININP_03878	JJOIIOPK_02876	NOHBGNMO_00353	IMGBALCJ_03032	CMHIEBDP_02293	FJAKHGLK_00852	HGEPAKPN_01740	ILNJBNNJ_02278	DAHMPNPP_00816	LIFCBJAK_03499	FHEHPHHC_02064	DKFKFDJM_03396	MGIKKLBD_02840	ADADMPLM_01178	AGFLKIAC_02774	PMNNKGMJ_00610	BIHPDDHI_00077	EMIKNDEL_01989	PGKGDCFD_02406	ADJANAFG_02068	FNHMGJIK_03925
rplY		50S ribosomal protein L25	61	61	1	467	13741				281	281	281	FGBPADJH_00359	HODMNFEL_04011	GGBLKGLM_02378	EMEBBHPK_04236	CFLMFKHF_00062	LPPGFCCH_03298	AMPOJNKJ_01188	PMIECDFE_02554	HMDBJOFL_03218	KCJNLABC_04339	EDNHKMOF_01023	KLEDOLAC_03833	LLGMMCOL_03550	IAOLGGFO_01311	OGAKENFA_00223	IBKININP_00062	JJOIIOPK_01644	NOHBGNMO_03569	IMGBALCJ_01028	CMHIEBDP_00413	FJAKHGLK_01307	HGEPAKPN_03648	ILNJBNNJ_00416	DAHMPNPP_01291	LIFCBJAK_03287	FHEHPHHC_00223	DKFKFDJM_01076	MGIKKLBD_03777	ADADMPLM_01313	AGFLKIAC_00294	PMNNKGMJ_00223	BIHPDDHI_01602	EMIKNDEL_02326	PGKGDCFD_00168	ADJANAFG_04065	FNHMGJIK_03583
ptsH		Phosphocarrier protein HPr	61	61	1	467	12648				257	257	257	FGBPADJH_01063	HODMNFEL_03362	GGBLKGLM_00061	EMEBBHPK_02042	CFLMFKHF_03066	LPPGFCCH_01295	AMPOJNKJ_00428	PMIECDFE_01874	HMDBJOFL_01830	KCJNLABC_02025	EDNHKMOF_03661	KLEDOLAC_02349	LLGMMCOL_02436	IAOLGGFO_01446	OGAKENFA_00095	IBKININP_03278	JJOIIOPK_00739	NOHBGNMO_03196	IMGBALCJ_00258	CMHIEBDP_00306	FJAKHGLK_01644	HGEPAKPN_01071	ILNJBNNJ_00313	DAHMPNPP_01639	LIFCBJAK_01793	FHEHPHHC_00095	DKFKFDJM_02040	MGIKKLBD_00927	ADADMPLM_00258	AGFLKIAC_00628	PMNNKGMJ_00095	BIHPDDHI_00938	EMIKNDEL_01679	PGKGDCFD_00271	ADJANAFG_01882	FNHMGJIK_01325
suhB		Inositol-1-monophosphatase	61	61	1	467	12600				803	803	803	FGBPADJH_02250	HODMNFEL_02135	GGBLKGLM_02597	EMEBBHPK_03684	CFLMFKHF_00515	LPPGFCCH_01352	AMPOJNKJ_00467	PMIECDFE_01835	HMDBJOFL_01791	KCJNLABC_03896	EDNHKMOF_02222	KLEDOLAC_02388	LLGMMCOL_02397	IAOLGGFO_01485	OGAKENFA_00056	IBKININP_00138	JJOIIOPK_03595	NOHBGNMO_01647	IMGBALCJ_00297	CMHIEBDP_00249	FJAKHGLK_01683	HGEPAKPN_01110	ILNJBNNJ_00256	DAHMPNPP_01678	LIFCBJAK_01832	FHEHPHHC_00056	DKFKFDJM_02001	MGIKKLBD_00870	ADADMPLM_00297	AGFLKIAC_00667	PMNNKGMJ_00056	BIHPDDHI_00899	EMIKNDEL_01639	PGKGDCFD_00329	ADJANAFG_01921	FNHMGJIK_01364
pabA_1		Aminodeoxychorismate synthase component 2	61	61	1	467	1369				575	575	575	FGBPADJH_02882	HODMNFEL_02957	GGBLKGLM_02535	EMEBBHPK_02858	CFLMFKHF_02098	LPPGFCCH_01696	AMPOJNKJ_01298	PMIECDFE_02317	HMDBJOFL_01037	KCJNLABC_02937	EDNHKMOF_03101	KLEDOLAC_02172	LLGMMCOL_01758	IAOLGGFO_01710	OGAKENFA_01298	IBKININP_02041	JJOIIOPK_00844	NOHBGNMO_02844	IMGBALCJ_01225	CMHIEBDP_01161	FJAKHGLK_02760	HGEPAKPN_02614	ILNJBNNJ_01068	DAHMPNPP_02760	LIFCBJAK_01209	FHEHPHHC_01177	DKFKFDJM_00942	MGIKKLBD_01813	ADADMPLM_01048	AGFLKIAC_01861	PMNNKGMJ_01262	BIHPDDHI_01267	EMIKNDEL_00335	PGKGDCFD_01705	ADJANAFG_01856	FNHMGJIK_02413
menB		1,4-dihydroxy-2-naphthoyl-CoA synthase	61	61	1	467	15219				857	857	857	FGBPADJH_01390	HODMNFEL_03420	GGBLKGLM_00860	EMEBBHPK_02737	CFLMFKHF_03127	LPPGFCCH_03979	AMPOJNKJ_02436	PMIECDFE_00646	HMDBJOFL_01260	KCJNLABC_02843	EDNHKMOF_03239	KLEDOLAC_01910	LLGMMCOL_02135	IAOLGGFO_03931	OGAKENFA_03609	IBKININP_03450	JJOIIOPK_02190	NOHBGNMO_02578	IMGBALCJ_02342	CMHIEBDP_01353	FJAKHGLK_03319	HGEPAKPN_02730	ILNJBNNJ_01650	DAHMPNPP_03298	LIFCBJAK_00347	FHEHPHHC_03743	DKFKFDJM_02617	MGIKKLBD_00981	ADADMPLM_02410	AGFLKIAC_02181	PMNNKGMJ_03660	BIHPDDHI_03529	EMIKNDEL_02542	PGKGDCFD_00643	ADJANAFG_00835	FNHMGJIK_02900
clpV1		Protein ClpV1	61	61	1	467	4063				2714	2714	2714	FGBPADJH_01734	HODMNFEL_04215	GGBLKGLM_01935	EMEBBHPK_00691	CFLMFKHF_00931	LPPGFCCH_01215	AMPOJNKJ_01264	PMIECDFE_00871	HMDBJOFL_00570	KCJNLABC_00512	EDNHKMOF_00232	KLEDOLAC_04509	LLGMMCOL_00838	IAOLGGFO_02112	OGAKENFA_03640	IBKININP_00976	JJOIIOPK_00892	NOHBGNMO_01623	IMGBALCJ_01191	CMHIEBDP_01009	FJAKHGLK_01713	HGEPAKPN_00690	ILNJBNNJ_00916	DAHMPNPP_01707	LIFCBJAK_02452	FHEHPHHC_00411	DKFKFDJM_00908	MGIKKLBD_00664	ADADMPLM_01014	AGFLKIAC_00400	PMNNKGMJ_00989	BIHPDDHI_01034	EMIKNDEL_00204	PGKGDCFD_00772	ADJANAFG_03770	FNHMGJIK_00545
pgsA		CDP-diacylglycerol--glycerol-3-phosphate 3-phosphatidyltransferase	61	61	1	467	14204				548	548	548	FGBPADJH_01496	HODMNFEL_02570	GGBLKGLM_00434	EMEBBHPK_02460	CFLMFKHF_02552	LPPGFCCH_02401	AMPOJNKJ_02970	PMIECDFE_02513	HMDBJOFL_01861	KCJNLABC_02490	EDNHKMOF_02445	KLEDOLAC_04163	LLGMMCOL_04308	IAOLGGFO_03327	OGAKENFA_01460	IBKININP_01265	JJOIIOPK_04061	NOHBGNMO_01457	IMGBALCJ_00375	CMHIEBDP_00837	FJAKHGLK_00440	HGEPAKPN_02801	ILNJBNNJ_03652	DAHMPNPP_00426	LIFCBJAK_02417	FHEHPHHC_01702	DKFKFDJM_01775	MGIKKLBD_02110	ADADMPLM_01851	AGFLKIAC_02357	PMNNKGMJ_01123	BIHPDDHI_00500	EMIKNDEL_02652	PGKGDCFD_02603	ADJANAFG_02510	FNHMGJIK_03461
rpsT		30S ribosomal protein S20	61	61	1	467	10227				260	260	260	FGBPADJH_00815	HODMNFEL_03958	GGBLKGLM_03210	EMEBBHPK_02693	CFLMFKHF_02483	LPPGFCCH_03484	AMPOJNKJ_02390	PMIECDFE_00102	HMDBJOFL_04127	KCJNLABC_02721	EDNHKMOF_00465	KLEDOLAC_02980	LLGMMCOL_00143	IAOLGGFO_02304	OGAKENFA_02610	IBKININP_02616	JJOIIOPK_00647	NOHBGNMO_03505	IMGBALCJ_01254	CMHIEBDP_03090	FJAKHGLK_01127	HGEPAKPN_00060	ILNJBNNJ_03015	DAHMPNPP_01104	LIFCBJAK_02949	FHEHPHHC_03005	DKFKFDJM_00822	MGIKKLBD_03445	ADADMPLM_00929	AGFLKIAC_01290	PMNNKGMJ_03459	BIHPDDHI_02396	EMIKNDEL_00983	PGKGDCFD_03864	ADJANAFG_00152	FNHMGJIK_03102
mukB		Chromosome partition protein MukB	61	61	1	467	10768				4451	4451	4451	FGBPADJH_03605	HODMNFEL_04053	GGBLKGLM_00628	EMEBBHPK_02083	CFLMFKHF_00674	LPPGFCCH_00596	AMPOJNKJ_01606	PMIECDFE_04176	HMDBJOFL_02218	KCJNLABC_02062	EDNHKMOF_00046	KLEDOLAC_01418	LLGMMCOL_04387	IAOLGGFO_00271	OGAKENFA_00860	IBKININP_00349	JJOIIOPK_02812	NOHBGNMO_03780	IMGBALCJ_01488	CMHIEBDP_01480	FJAKHGLK_04291	HGEPAKPN_00930	ILNJBNNJ_01523	DAHMPNPP_04287	LIFCBJAK_00280	FHEHPHHC_00701	DKFKFDJM_01044	MGIKKLBD_00276	ADADMPLM_01144	AGFLKIAC_01343	PMNNKGMJ_01025	BIHPDDHI_03610	EMIKNDEL_03052	PGKGDCFD_01219	ADJANAFG_03425	FNHMGJIK_02272
cysB		HTH-type transcriptional regulator CysB	61	61	1	467	19675				974	974	974	FGBPADJH_01436	HODMNFEL_03763	GGBLKGLM_01344	EMEBBHPK_01402	CFLMFKHF_00827	LPPGFCCH_00131	AMPOJNKJ_03099	PMIECDFE_02183	HMDBJOFL_04380	KCJNLABC_01393	EDNHKMOF_02883	KLEDOLAC_01479	LLGMMCOL_02908	IAOLGGFO_03730	OGAKENFA_00536	IBKININP_00526	JJOIIOPK_02084	NOHBGNMO_00034	IMGBALCJ_03103	CMHIEBDP_02212	FJAKHGLK_02874	HGEPAKPN_02362	ILNJBNNJ_02359	DAHMPNPP_02874	LIFCBJAK_01538	FHEHPHHC_02139	DKFKFDJM_03467	MGIKKLBD_02755	ADADMPLM_01249	AGFLKIAC_02701	PMNNKGMJ_00535	BIHPDDHI_00153	EMIKNDEL_01879	PGKGDCFD_02334	ADJANAFG_02149	FNHMGJIK_03285
purA		Adenylosuccinate synthetase	61	61	1	467	17458				1298	1298	1298	FGBPADJH_03950	HODMNFEL_01915	GGBLKGLM_01698	EMEBBHPK_00074	CFLMFKHF_02840	LPPGFCCH_02187	AMPOJNKJ_00096	PMIECDFE_03174	HMDBJOFL_00109	KCJNLABC_00100	EDNHKMOF_00659	KLEDOLAC_00012	LLGMMCOL_01346	IAOLGGFO_02686	OGAKENFA_01717	IBKININP_02963	JJOIIOPK_01334	NOHBGNMO_02332	IMGBALCJ_00096	CMHIEBDP_03345	FJAKHGLK_02188	HGEPAKPN_01848	ILNJBNNJ_03319	DAHMPNPP_02185	LIFCBJAK_01303	FHEHPHHC_01549	DKFKFDJM_00096	MGIKKLBD_00553	ADADMPLM_00096	AGFLKIAC_03104	PMNNKGMJ_01761	BIHPDDHI_03343	EMIKNDEL_04108	PGKGDCFD_02862	ADJANAFG_02700	FNHMGJIK_00800
yheI		putative multidrug resistance ABC transporter ATP-binding/permease protein YheI	61	61	1	467	10351				1748	1748	1748	FGBPADJH_02521	HODMNFEL_00794	GGBLKGLM_03403	EMEBBHPK_00822	CFLMFKHF_02693	LPPGFCCH_03573	AMPOJNKJ_00243	PMIECDFE_00199	HMDBJOFL_00749	KCJNLABC_00670	EDNHKMOF_02069	KLEDOLAC_04258	LLGMMCOL_00052	IAOLGGFO_02211	OGAKENFA_02703	IBKININP_02838	JJOIIOPK_00384	NOHBGNMO_00454	IMGBALCJ_01346	CMHIEBDP_03001	FJAKHGLK_00893	HGEPAKPN_00160	ILNJBNNJ_03104	DAHMPNPP_00862	LIFCBJAK_03044	FHEHPHHC_03098	DKFKFDJM_03003	MGIKKLBD_03541	ADADMPLM_03420	AGFLKIAC_00936	PMNNKGMJ_03366	BIHPDDHI_02489	EMIKNDEL_00859	PGKGDCFD_03955	ADJANAFG_00057	FNHMGJIK_00361
sapF		Peptide transport system ATP-binding protein SapF	61	61	1	467	1172				809	809	809	FGBPADJH_03021	HODMNFEL_00023	GGBLKGLM_00958	EMEBBHPK_01918	CFLMFKHF_03242	LPPGFCCH_00038	AMPOJNKJ_02923	PMIECDFE_01014	HMDBJOFL_01752	KCJNLABC_01947	EDNHKMOF_01611	KLEDOLAC_01306	LLGMMCOL_04019	IAOLGGFO_02457	OGAKENFA_00443	IBKININP_03398	JJOIIOPK_01933	NOHBGNMO_00124	IMGBALCJ_03228	CMHIEBDP_02119	FJAKHGLK_03704	HGEPAKPN_03502	ILNJBNNJ_02452	DAHMPNPP_03969	LIFCBJAK_01446	FHEHPHHC_02232	DKFKFDJM_03309	MGIKKLBD_02675	ADADMPLM_03241	AGFLKIAC_00075	PMNNKGMJ_00443	BIHPDDHI_00233	EMIKNDEL_02726	PGKGDCFD_02242	ADJANAFG_00556	FNHMGJIK_00073
ompR		Transcriptional regulatory protein OmpR	61	61	1	467	4172				719	719	719	FGBPADJH_02636	HODMNFEL_03002	GGBLKGLM_03494	EMEBBHPK_02979	CFLMFKHF_04203	LPPGFCCH_02542	AMPOJNKJ_00964	PMIECDFE_00800	HMDBJOFL_00498	KCJNLABC_03070	EDNHKMOF_00307	KLEDOLAC_04441	LLGMMCOL_00910	IAOLGGFO_00715	OGAKENFA_03713	IBKININP_04368	JJOIIOPK_03885	NOHBGNMO_01051	IMGBALCJ_01592	CMHIEBDP_02487	FJAKHGLK_04256	HGEPAKPN_00609	ILNJBNNJ_02125	DAHMPNPP_04252	LIFCBJAK_01736	FHEHPHHC_00484	DKFKFDJM_01477	MGIKKLBD_00738	ADADMPLM_01557	AGFLKIAC_00471	PMNNKGMJ_00916	BIHPDDHI_00961	EMIKNDEL_00288	PGKGDCFD_00698	ADJANAFG_03698	FNHMGJIK_03360
gyrA		DNA gyrase subunit A	61	61	1	467	15234				2642	2654	2646	FGBPADJH_01380	HODMNFEL_03410	GGBLKGLM_03111	EMEBBHPK_02750	CFLMFKHF_03141	LPPGFCCH_03966	AMPOJNKJ_02451	PMIECDFE_00656	HMDBJOFL_01270	KCJNLABC_02856	EDNHKMOF_03249	KLEDOLAC_01920	LLGMMCOL_02145	IAOLGGFO_03917	OGAKENFA_03596	IBKININP_03464	JJOIIOPK_02177	NOHBGNMO_02563	IMGBALCJ_02327	CMHIEBDP_01340	FJAKHGLK_04061	HGEPAKPN_02088	ILNJBNNJ_01663	DAHMPNPP_03925	LIFCBJAK_00360	FHEHPHHC_03730	DKFKFDJM_02602	MGIKKLBD_00994	ADADMPLM_02395	AGFLKIAC_02194	PMNNKGMJ_03647	BIHPDDHI_03516	EMIKNDEL_02532	PGKGDCFD_00630	ADJANAFG_00845	FNHMGJIK_02886
cbs		Putative cystathionine beta-synthase	61	61	1	467	18360				1370	1370	1370	FGBPADJH_00604	HODMNFEL_01607	GGBLKGLM_02927	EMEBBHPK_03388	CFLMFKHF_00239	LPPGFCCH_02678	AMPOJNKJ_02206	PMIECDFE_03785	HMDBJOFL_00649	KCJNLABC_03475	EDNHKMOF_00904	KLEDOLAC_03991	LLGMMCOL_02305	IAOLGGFO_03082	OGAKENFA_00782	IBKININP_00215	JJOIIOPK_00055	NOHBGNMO_01879	IMGBALCJ_01761	CMHIEBDP_02734	FJAKHGLK_03428	HGEPAKPN_00472	ILNJBNNJ_02734	DAHMPNPP_03443	LIFCBJAK_00795	FHEHPHHC_00623	DKFKFDJM_01655	MGIKKLBD_01663	ADADMPLM_01785	AGFLKIAC_03636	PMNNKGMJ_03163	BIHPDDHI_03128	EMIKNDEL_03635	PGKGDCFD_03217	ADJANAFG_00329	FNHMGJIK_00162
nadD		Nicotinate-nucleotide adenylyltransferase	61	61	1	467	11526				680	680	680	FGBPADJH_02944	HODMNFEL_01150	GGBLKGLM_02787	EMEBBHPK_03666	CFLMFKHF_01624	LPPGFCCH_00995	AMPOJNKJ_03702	PMIECDFE_04039	HMDBJOFL_00957	KCJNLABC_03793	EDNHKMOF_01263	KLEDOLAC_02840	LLGMMCOL_04194	IAOLGGFO_00039	OGAKENFA_03042	IBKININP_01360	JJOIIOPK_03554	NOHBGNMO_00768	IMGBALCJ_03438	CMHIEBDP_00672	FJAKHGLK_01005	HGEPAKPN_00753	ILNJBNNJ_01276	DAHMPNPP_00970	LIFCBJAK_00039	FHEHPHHC_03382	DKFKFDJM_03788	MGIKKLBD_00039	ADADMPLM_03803	AGFLKIAC_01576	PMNNKGMJ_02914	BIHPDDHI_03019	EMIKNDEL_03298	PGKGDCFD_01381	ADJANAFG_03913	FNHMGJIK_02348
pstB		Phosphate import ATP-binding protein PstB	61	61	1	467	4166				776	776	776	FGBPADJH_02641	HODMNFEL_02997	GGBLKGLM_03499	EMEBBHPK_02984	CFLMFKHF_04208	LPPGFCCH_02547	AMPOJNKJ_00969	PMIECDFE_00805	HMDBJOFL_00503	KCJNLABC_03075	EDNHKMOF_00302	KLEDOLAC_04446	LLGMMCOL_00905	IAOLGGFO_00710	OGAKENFA_03708	IBKININP_04373	JJOIIOPK_03890	NOHBGNMO_01046	IMGBALCJ_01587	CMHIEBDP_02492	FJAKHGLK_04261	HGEPAKPN_00614	ILNJBNNJ_02130	DAHMPNPP_04257	LIFCBJAK_01741	FHEHPHHC_00479	DKFKFDJM_01482	MGIKKLBD_00733	ADADMPLM_01562	AGFLKIAC_00466	PMNNKGMJ_00921	BIHPDDHI_00966	EMIKNDEL_00283	PGKGDCFD_00703	ADJANAFG_03703	FNHMGJIK_03365
gdhA		NADP-specific glutamate dehydrogenase	61	61	1	467	3618				1343	1343	1343	FGBPADJH_00419	HODMNFEL_03072	GGBLKGLM_02034	EMEBBHPK_02572	CFLMFKHF_00594	LPPGFCCH_01662	AMPOJNKJ_00934	PMIECDFE_01276	HMDBJOFL_01553	KCJNLABC_02631	EDNHKMOF_00379	KLEDOLAC_03420	LLGMMCOL_01654	IAOLGGFO_00477	OGAKENFA_01352	IBKININP_00594	JJOIIOPK_02946	NOHBGNMO_03211	IMGBALCJ_01625	CMHIEBDP_02479	FJAKHGLK_01602	HGEPAKPN_00538	ILNJBNNJ_02117	DAHMPNPP_01595	LIFCBJAK_00874	FHEHPHHC_01231	DKFKFDJM_01445	MGIKKLBD_01383	ADADMPLM_01525	AGFLKIAC_01020	PMNNKGMJ_01316	BIHPDDHI_01966	EMIKNDEL_00106	PGKGDCFD_01283	ADJANAFG_00781	FNHMGJIK_00315
cyoC		Cytochrome bo(3) ubiquinol oxidase subunit 3	61	61	1	467	10332				602	611	610	FGBPADJH_02540	HODMNFEL_00813	GGBLKGLM_03422	EMEBBHPK_00804	CFLMFKHF_02675	LPPGFCCH_03555	AMPOJNKJ_00225	PMIECDFE_00181	HMDBJOFL_00731	KCJNLABC_00652	EDNHKMOF_02051	KLEDOLAC_04276	LLGMMCOL_00070	IAOLGGFO_02229	OGAKENFA_02685	IBKININP_02820	JJOIIOPK_00402	NOHBGNMO_00472	IMGBALCJ_01328	CMHIEBDP_03019	FJAKHGLK_00911	HGEPAKPN_00141	ILNJBNNJ_03086	DAHMPNPP_00880	LIFCBJAK_03026	FHEHPHHC_03080	DKFKFDJM_02985	MGIKKLBD_03523	ADADMPLM_03402	AGFLKIAC_00918	PMNNKGMJ_03384	BIHPDDHI_02471	EMIKNDEL_00878	PGKGDCFD_03937	ADJANAFG_00075	FNHMGJIK_00379
prlC		Oligopeptidase A	61	61	1	467	3620				2042	2042	2042	FGBPADJH_00417	HODMNFEL_03070	GGBLKGLM_02036	EMEBBHPK_02570	CFLMFKHF_00592	LPPGFCCH_01660	AMPOJNKJ_00936	PMIECDFE_01274	HMDBJOFL_01551	KCJNLABC_02629	EDNHKMOF_00377	KLEDOLAC_03418	LLGMMCOL_01652	IAOLGGFO_00475	OGAKENFA_01350	IBKININP_00592	JJOIIOPK_02944	NOHBGNMO_03213	IMGBALCJ_01623	CMHIEBDP_02477	FJAKHGLK_01604	HGEPAKPN_00540	ILNJBNNJ_02115	DAHMPNPP_01597	LIFCBJAK_00872	FHEHPHHC_01229	DKFKFDJM_01447	MGIKKLBD_01381	ADADMPLM_01527	AGFLKIAC_01018	PMNNKGMJ_01314	BIHPDDHI_01968	EMIKNDEL_00108	PGKGDCFD_01285	ADJANAFG_00783	FNHMGJIK_00317
queH		Epoxyqueuosine reductase QueH	61	61	1	467	8213				671	680	679	FGBPADJH_03466	HODMNFEL_01017	GGBLKGLM_01164	EMEBBHPK_00547	CFLMFKHF_02157	LPPGFCCH_01456	AMPOJNKJ_02050	PMIECDFE_02803	HMDBJOFL_02818	KCJNLABC_01723	EDNHKMOF_02870	KLEDOLAC_01849	LLGMMCOL_01505	IAOLGGFO_00407	OGAKENFA_03367	IBKININP_02202	JJOIIOPK_00982	NOHBGNMO_02696	IMGBALCJ_02010	CMHIEBDP_00145	FJAKHGLK_02702	HGEPAKPN_00217	ILNJBNNJ_00152	DAHMPNPP_02445	LIFCBJAK_02235	FHEHPHHC_02798	DKFKFDJM_01888	MGIKKLBD_00345	ADADMPLM_02504	AGFLKIAC_02022	PMNNKGMJ_02065	BIHPDDHI_00679	EMIKNDEL_01450	PGKGDCFD_03445	ADJANAFG_03099	FNHMGJIK_00582
ftsW		putative peptidoglycan glycosyltransferase FtsW	61	61	1	467	18337				1193	1193	1193	FGBPADJH_00624	HODMNFEL_01627	GGBLKGLM_03006	EMEBBHPK_03408	CFLMFKHF_03819	LPPGFCCH_02658	AMPOJNKJ_02226	PMIECDFE_03765	HMDBJOFL_00669	KCJNLABC_03495	EDNHKMOF_00924	KLEDOLAC_03971	LLGMMCOL_02325	IAOLGGFO_03062	OGAKENFA_00762	IBKININP_03970	JJOIIOPK_00075	NOHBGNMO_01899	IMGBALCJ_01781	CMHIEBDP_02714	FJAKHGLK_03408	HGEPAKPN_00452	ILNJBNNJ_02714	DAHMPNPP_03423	LIFCBJAK_00815	FHEHPHHC_00603	DKFKFDJM_01675	MGIKKLBD_01643	ADADMPLM_01805	AGFLKIAC_03616	PMNNKGMJ_03143	BIHPDDHI_03148	EMIKNDEL_03615	PGKGDCFD_03197	ADJANAFG_00309	FNHMGJIK_00182
fliG		Flagellar motor switch protein FliG	61	61	1	467	14287				992	992	992	FGBPADJH_01215	HODMNFEL_00881	GGBLKGLM_00513	EMEBBHPK_01045	CFLMFKHF_00387	LPPGFCCH_02907	AMPOJNKJ_01724	PMIECDFE_00285	HMDBJOFL_02441	KCJNLABC_04441	EDNHKMOF_01424	KLEDOLAC_03277	LLGMMCOL_00591	IAOLGGFO_03284	OGAKENFA_03477	IBKININP_00370	JJOIIOPK_04160	NOHBGNMO_03744	IMGBALCJ_03878	CMHIEBDP_01254	FJAKHGLK_02477	HGEPAKPN_02208	ILNJBNNJ_03607	DAHMPNPP_02517	LIFCBJAK_00481	FHEHPHHC_03611	DKFKFDJM_03880	MGIKKLBD_01349	ADADMPLM_03886	AGFLKIAC_02312	PMNNKGMJ_03529	BIHPDDHI_00438	EMIKNDEL_02366	PGKGDCFD_00965	ADJANAFG_00015	FNHMGJIK_00295
gcvA		Glycine cleavage system transcriptional activator	61	61	1	467	16589				920	920	920	FGBPADJH_00899	HODMNFEL_01074	GGBLKGLM_02821	EMEBBHPK_03083	CFLMFKHF_02933	LPPGFCCH_03774	AMPOJNKJ_03430	PMIECDFE_00346	HMDBJOFL_00292	KCJNLABC_03147	EDNHKMOF_01491	KLEDOLAC_01188	LLGMMCOL_00409	IAOLGGFO_01029	OGAKENFA_01498	IBKININP_03161	JJOIIOPK_03408	NOHBGNMO_03307	IMGBALCJ_00936	CMHIEBDP_03521	FJAKHGLK_02741	HGEPAKPN_01041	ILNJBNNJ_03481	DAHMPNPP_02741	LIFCBJAK_03811	FHEHPHHC_01330	DKFKFDJM_00721	MGIKKLBD_03254	ADADMPLM_00844	AGFLKIAC_03824	PMNNKGMJ_01549	BIHPDDHI_03869	EMIKNDEL_03877	PGKGDCFD_00462	ADJANAFG_00667	FNHMGJIK_02978
serS		Serine--tRNA ligase	61	61	1	467	11155				1289	1295	1289	FGBPADJH_00002	HODMNFEL_04078	GGBLKGLM_00605	EMEBBHPK_02108	CFLMFKHF_03759	LPPGFCCH_00572	AMPOJNKJ_03263	PMIECDFE_04200	HMDBJOFL_02194	KCJNLABC_02087	EDNHKMOF_00069	KLEDOLAC_02617	LLGMMCOL_04411	IAOLGGFO_00247	OGAKENFA_00947	IBKININP_03823	JJOIIOPK_01707	NOHBGNMO_02356	IMGBALCJ_03377	CMHIEBDP_01504	FJAKHGLK_00173	HGEPAKPN_00905	ILNJBNNJ_01499	DAHMPNPP_00160	LIFCBJAK_00256	FHEHPHHC_00788	DKFKFDJM_03495	MGIKKLBD_00252	ADADMPLM_03334	AGFLKIAC_01367	PMNNKGMJ_02701	BIHPDDHI_02810	EMIKNDEL_03079	PGKGDCFD_01602	ADJANAFG_03449	FNHMGJIK_00967
pcnB		Poly(A) polymerase I	61	61	1	467	18430				1511	1511	1511	FGBPADJH_01869	HODMNFEL_01341	GGBLKGLM_01813	EMEBBHPK_02401	CFLMFKHF_01864	LPPGFCCH_02734	AMPOJNKJ_01903	PMIECDFE_03838	HMDBJOFL_00596	KCJNLABC_02443	EDNHKMOF_00852	KLEDOLAC_04041	LLGMMCOL_02255	IAOLGGFO_03131	OGAKENFA_02558	IBKININP_01781	JJOIIOPK_00004	NOHBGNMO_01829	IMGBALCJ_03944	CMHIEBDP_02790	FJAKHGLK_04130	HGEPAKPN_02598	ILNJBNNJ_02790	DAHMPNPP_04126	LIFCBJAK_00744	FHEHPHHC_01085	DKFKFDJM_04070	MGIKKLBD_01722	ADADMPLM_03949	AGFLKIAC_03687	PMNNKGMJ_01374	BIHPDDHI_01167	EMIKNDEL_03686	PGKGDCFD_03272	ADJANAFG_00377	FNHMGJIK_03861
rpoZ		DNA-directed RNA polymerase subunit omega	61	61	1	467	4107				275	275	275	FGBPADJH_01698	HODMNFEL_04179	GGBLKGLM_01899	EMEBBHPK_00729	CFLMFKHF_00970	LPPGFCCH_01253	AMPOJNKJ_01872	PMIECDFE_00835	HMDBJOFL_00534	KCJNLABC_00550	EDNHKMOF_00270	KLEDOLAC_04473	LLGMMCOL_00874	IAOLGGFO_00680	OGAKENFA_03678	IBKININP_01015	JJOIIOPK_01989	NOHBGNMO_01017	IMGBALCJ_01726	CMHIEBDP_01047	FJAKHGLK_01751	HGEPAKPN_00654	ILNJBNNJ_00954	DAHMPNPP_01745	LIFCBJAK_01771	FHEHPHHC_00449	DKFKFDJM_01620	MGIKKLBD_00702	ADADMPLM_01698	AGFLKIAC_00438	PMNNKGMJ_00951	BIHPDDHI_00996	EMIKNDEL_00242	PGKGDCFD_00734	ADJANAFG_03734	FNHMGJIK_00507
glmM		Phosphoglucosamine mutase	61	61	1	467	17498				1337	1337	1337	FGBPADJH_03915	HODMNFEL_01862	GGBLKGLM_01860	EMEBBHPK_00038	CFLMFKHF_02804	LPPGFCCH_02222	AMPOJNKJ_00060	PMIECDFE_03210	HMDBJOFL_00145	KCJNLABC_00136	EDNHKMOF_00694	KLEDOLAC_00048	LLGMMCOL_01385	IAOLGGFO_02722	OGAKENFA_01681	IBKININP_02927	JJOIIOPK_01298	NOHBGNMO_02155	IMGBALCJ_00060	CMHIEBDP_03310	FJAKHGLK_02224	HGEPAKPN_01883	ILNJBNNJ_03284	DAHMPNPP_02221	LIFCBJAK_01267	FHEHPHHC_01513	DKFKFDJM_00060	MGIKKLBD_00517	ADADMPLM_00060	AGFLKIAC_03140	PMNNKGMJ_01725	BIHPDDHI_03379	EMIKNDEL_04073	PGKGDCFD_02897	ADJANAFG_02664	FNHMGJIK_01819
ppc		Phosphoenolpyruvate carboxylase	61	61	1	467	17264				2636	2636	2636	FGBPADJH_00709	HODMNFEL_02630	GGBLKGLM_03600	EMEBBHPK_03966	CFLMFKHF_01478	LPPGFCCH_00753	AMPOJNKJ_03202	PMIECDFE_03609	HMDBJOFL_03635	KCJNLABC_04074	EDNHKMOF_01191	KLEDOLAC_00850	LLGMMCOL_02379	IAOLGGFO_00964	OGAKENFA_03276	IBKININP_01507	JJOIIOPK_03971	NOHBGNMO_00642	IMGBALCJ_03303	CMHIEBDP_01002	FJAKHGLK_01797	HGEPAKPN_01424	ILNJBNNJ_00909	DAHMPNPP_01790	LIFCBJAK_03724	FHEHPHHC_03592	DKFKFDJM_03353	MGIKKLBD_03829	ADADMPLM_03285	AGFLKIAC_00872	PMNNKGMJ_03862	BIHPDDHI_03802	EMIKNDEL_04278	PGKGDCFD_03640	ADJANAFG_00488	FNHMGJIK_02495
parC		DNA topoisomerase 4 subunit A	61	61	1	467	18877				2252	2255	2254	FGBPADJH_02781	HODMNFEL_00564	GGBLKGLM_02252	EMEBBHPK_01719	CFLMFKHF_01087	LPPGFCCH_00359	AMPOJNKJ_01505	PMIECDFE_01455	HMDBJOFL_00870	KCJNLABC_01604	EDNHKMOF_01782	KLEDOLAC_00663	LLGMMCOL_03311	IAOLGGFO_03566	OGAKENFA_02385	IBKININP_00689	JJOIIOPK_02644	NOHBGNMO_01359	IMGBALCJ_00479	CMHIEBDP_03661	FJAKHGLK_00058	HGEPAKPN_02247	ILNJBNNJ_03759	DAHMPNPP_00058	LIFCBJAK_02648	FHEHPHHC_02618	DKFKFDJM_01143	MGIKKLBD_02223	ADADMPLM_01889	AGFLKIAC_03967	PMNNKGMJ_02333	BIHPDDHI_00350	EMIKNDEL_00618	PGKGDCFD_00806	ADJANAFG_01249	FNHMGJIK_01706
rpsR		30S ribosomal protein S18	61	61	1	467	17464				227	227	227	FGBPADJH_03945	HODMNFEL_01910	GGBLKGLM_01692	EMEBBHPK_00068	CFLMFKHF_02834	LPPGFCCH_02192	AMPOJNKJ_00090	PMIECDFE_03180	HMDBJOFL_00115	KCJNLABC_00106	EDNHKMOF_00664	KLEDOLAC_00018	LLGMMCOL_01352	IAOLGGFO_02692	OGAKENFA_01711	IBKININP_02957	JJOIIOPK_01328	NOHBGNMO_02326	IMGBALCJ_00090	CMHIEBDP_03340	FJAKHGLK_02194	HGEPAKPN_01853	ILNJBNNJ_03314	DAHMPNPP_02191	LIFCBJAK_01297	FHEHPHHC_01543	DKFKFDJM_00090	MGIKKLBD_00547	ADADMPLM_00090	AGFLKIAC_03110	PMNNKGMJ_01755	BIHPDDHI_03349	EMIKNDEL_04103	PGKGDCFD_02867	ADJANAFG_02694	FNHMGJIK_00794
pspA		Phage shock protein A	61	61	1	467	1179				671	671	671	FGBPADJH_03015	HODMNFEL_00017	GGBLKGLM_00952	EMEBBHPK_01489	CFLMFKHF_03236	LPPGFCCH_00044	AMPOJNKJ_02917	PMIECDFE_01008	HMDBJOFL_01746	KCJNLABC_01480	EDNHKMOF_01617	KLEDOLAC_01300	LLGMMCOL_04025	IAOLGGFO_02463	OGAKENFA_00449	IBKININP_03392	JJOIIOPK_01927	NOHBGNMO_00118	IMGBALCJ_03222	CMHIEBDP_02125	FJAKHGLK_03698	HGEPAKPN_03508	ILNJBNNJ_02446	DAHMPNPP_03963	LIFCBJAK_01452	FHEHPHHC_02226	DKFKFDJM_03303	MGIKKLBD_02681	ADADMPLM_03235	AGFLKIAC_00069	PMNNKGMJ_00449	BIHPDDHI_00227	EMIKNDEL_02720	PGKGDCFD_02248	ADJANAFG_00562	FNHMGJIK_00067
atpE		ATP synthase subunit c	61	61	1	467	3219				245	245	245	FGBPADJH_02310	HODMNFEL_02305	GGBLKGLM_02467	EMEBBHPK_02904	CFLMFKHF_03281	LPPGFCCH_01153	AMPOJNKJ_02514	PMIECDFE_02445	HMDBJOFL_03487	KCJNLABC_02986	EDNHKMOF_03413	KLEDOLAC_03373	LLGMMCOL_03070	IAOLGGFO_01607	OGAKENFA_03122	IBKININP_03485	JJOIIOPK_02840	NOHBGNMO_02770	IMGBALCJ_02758	CMHIEBDP_02449	FJAKHGLK_03904	HGEPAKPN_01574	ILNJBNNJ_02087	DAHMPNPP_03884	LIFCBJAK_03577	FHEHPHHC_03438	DKFKFDJM_02790	MGIKKLBD_03988	ADADMPLM_02716	AGFLKIAC_01677	PMNNKGMJ_03712	BIHPDDHI_03655	EMIKNDEL_00024	PGKGDCFD_03799	ADJANAFG_01054	FNHMGJIK_04021
ppsR		Phosphoenolpyruvate synthase regulatory protein	61	61	1	467	1140				863	863	863	FGBPADJH_03051	HODMNFEL_00051	GGBLKGLM_00987	EMEBBHPK_01947	CFLMFKHF_01358	LPPGFCCH_00009	AMPOJNKJ_03313	PMIECDFE_01043	HMDBJOFL_01781	KCJNLABC_01976	EDNHKMOF_01582	KLEDOLAC_01335	LLGMMCOL_03990	IAOLGGFO_01806	OGAKENFA_00414	IBKININP_01465	JJOIIOPK_01962	NOHBGNMO_00153	IMGBALCJ_03497	CMHIEBDP_02090	FJAKHGLK_03733	HGEPAKPN_02153	ILNJBNNJ_02481	DAHMPNPP_03998	LIFCBJAK_01416	FHEHPHHC_02261	DKFKFDJM_03370	MGIKKLBD_02646	ADADMPLM_03324	AGFLKIAC_00104	PMNNKGMJ_00414	BIHPDDHI_00262	EMIKNDEL_02756	PGKGDCFD_02213	ADJANAFG_00527	FNHMGJIK_00102
grpE		Protein GrpE	61	61	1	467	12544				581	581	581	FGBPADJH_02220	HODMNFEL_03622	GGBLKGLM_02629	EMEBBHPK_00489	CFLMFKHF_03702	LPPGFCCH_01393	AMPOJNKJ_01746	PMIECDFE_02032	HMDBJOFL_01210	KCJNLABC_02754	EDNHKMOF_02186	KLEDOLAC_02955	LLGMMCOL_02694	IAOLGGFO_01581	OGAKENFA_00020	IBKININP_02547	JJOIIOPK_03259	NOHBGNMO_03074	IMGBALCJ_03932	CMHIEBDP_00208	FJAKHGLK_03151	HGEPAKPN_01142	ILNJBNNJ_00215	DAHMPNPP_03130	LIFCBJAK_02302	FHEHPHHC_00020	DKFKFDJM_01820	MGIKKLBD_00835	ADADMPLM_02047	AGFLKIAC_00701	PMNNKGMJ_00020	BIHPDDHI_00869	EMIKNDEL_01518	PGKGDCFD_00370	ADJANAFG_02290	FNHMGJIK_01417
ybcJ		putative protein YbcJ	61	61	1	467	10405				212	212	212	FGBPADJH_02473	HODMNFEL_02860	GGBLKGLM_03359	EMEBBHPK_00870	CFLMFKHF_00287	LPPGFCCH_00507	AMPOJNKJ_00292	PMIECDFE_01673	HMDBJOFL_02900	KCJNLABC_00718	EDNHKMOF_03737	KLEDOLAC_04210	LLGMMCOL_00004	IAOLGGFO_02163	OGAKENFA_02751	IBKININP_01035	JJOIIOPK_00336	NOHBGNMO_00536	IMGBALCJ_01396	CMHIEBDP_02953	FJAKHGLK_00572	HGEPAKPN_03091	ILNJBNNJ_03152	DAHMPNPP_00536	LIFCBJAK_03092	FHEHPHHC_03146	DKFKFDJM_03052	MGIKKLBD_03589	ADADMPLM_03469	AGFLKIAC_00984	PMNNKGMJ_03318	BIHPDDHI_02537	EMIKNDEL_00810	PGKGDCFD_03107	ADJANAFG_03621	FNHMGJIK_02208
cecR		HTH-type transcriptional dual regulator CecR	61	61	1	467	11369				677	677	677	FGBPADJH_03174	HODMNFEL_01270	GGBLKGLM_01543	EMEBBHPK_02191	CFLMFKHF_03021	LPPGFCCH_03044	AMPOJNKJ_04124	PMIECDFE_01390	HMDBJOFL_02114	KCJNLABC_02170	EDNHKMOF_00150	KLEDOLAC_00542	LLGMMCOL_01201	IAOLGGFO_00161	OGAKENFA_02915	IBKININP_03716	JJOIIOPK_01540	NOHBGNMO_03861	IMGBALCJ_04235	CMHIEBDP_01590	FJAKHGLK_02897	HGEPAKPN_02521	ILNJBNNJ_01413	DAHMPNPP_02897	LIFCBJAK_00174	FHEHPHHC_03255	DKFKFDJM_04240	MGIKKLBD_00165	ADADMPLM_04255	AGFLKIAC_01453	PMNNKGMJ_02788	BIHPDDHI_02897	EMIKNDEL_03176	PGKGDCFD_01515	ADJANAFG_01927	FNHMGJIK_02927
paaK		Phenylacetate-coenzyme A ligase	61	61	1	467	3747				1307	1310	1307	FGBPADJH_00390	HODMNFEL_03041	GGBLKGLM_03460	EMEBBHPK_03933	CFLMFKHF_03849	LPPGFCCH_02435	AMPOJNKJ_03148	PMIECDFE_01936	HMDBJOFL_01694	KCJNLABC_04172	EDNHKMOF_00345	KLEDOLAC_02081	LLGMMCOL_02807	IAOLGGFO_00767	OGAKENFA_03765	IBKININP_04107	JJOIIOPK_03839	NOHBGNMO_03664	IMGBALCJ_03272	CMHIEBDP_01722	FJAKHGLK_03130	HGEPAKPN_00569	ILNJBNNJ_01183	DAHMPNPP_04060	LIFCBJAK_01879	FHEHPHHC_00538	DKFKFDJM_03322	MGIKKLBD_00789	ADADMPLM_03254	AGFLKIAC_02643	PMNNKGMJ_01907	BIHPDDHI_02259	EMIKNDEL_00136	PGKGDCFD_01976	ADJANAFG_03641	FNHMGJIK_04068
pdhR		Pyruvate dehydrogenase complex repressor	61	61	1	467	18222				812	812	812	FGBPADJH_01928	HODMNFEL_01648	GGBLKGLM_01956	EMEBBHPK_03429	CFLMFKHF_03798	LPPGFCCH_02637	AMPOJNKJ_02322	PMIECDFE_02021	HMDBJOFL_02279	KCJNLABC_03516	EDNHKMOF_00952	KLEDOLAC_02766	LLGMMCOL_02987	IAOLGGFO_03041	OGAKENFA_00741	IBKININP_03991	JJOIIOPK_00096	NOHBGNMO_01920	IMGBALCJ_02361	CMHIEBDP_02693	FJAKHGLK_03386	HGEPAKPN_00431	ILNJBNNJ_02693	DAHMPNPP_03401	LIFCBJAK_02330	FHEHPHHC_00582	DKFKFDJM_02773	MGIKKLBD_01622	ADADMPLM_02664	AGFLKIAC_03595	PMNNKGMJ_03122	BIHPDDHI_03169	EMIKNDEL_03594	PGKGDCFD_03176	ADJANAFG_01992	FNHMGJIK_02373
qmcA		Protein QmcA	61	61	1	467	10387				929	929	929	FGBPADJH_02489	HODMNFEL_02876	GGBLKGLM_03374	EMEBBHPK_00854	CFLMFKHF_04520	LPPGFCCH_03605	AMPOJNKJ_00275	PMIECDFE_00231	HMDBJOFL_00781	KCJNLABC_00702	EDNHKMOF_02100	KLEDOLAC_04226	LLGMMCOL_00020	IAOLGGFO_02179	OGAKENFA_02735	IBKININP_04687	JJOIIOPK_00352	NOHBGNMO_03722	IMGBALCJ_01378	CMHIEBDP_02969	FJAKHGLK_04277	HGEPAKPN_00191	ILNJBNNJ_03136	DAHMPNPP_04273	LIFCBJAK_03076	FHEHPHHC_03130	DKFKFDJM_03035	MGIKKLBD_03573	ADADMPLM_03452	AGFLKIAC_00968	PMNNKGMJ_03334	BIHPDDHI_02521	EMIKNDEL_00826	PGKGDCFD_03987	ADJANAFG_00027	FNHMGJIK_04244
ptsP		Phosphoenolpyruvate-dependent phosphotransferase system	61	61	1	467	18139				2246	2246	2246	FGBPADJH_00918	HODMNFEL_01093	GGBLKGLM_02739	EMEBBHPK_03102	CFLMFKHF_00585	LPPGFCCH_03755	AMPOJNKJ_03449	PMIECDFE_00379	HMDBJOFL_00311	KCJNLABC_03166	EDNHKMOF_01510	KLEDOLAC_01221	LLGMMCOL_00377	IAOLGGFO_01048	OGAKENFA_01517	IBKININP_00604	JJOIIOPK_03427	NOHBGNMO_03326	IMGBALCJ_00955	CMHIEBDP_03540	FJAKHGLK_00539	HGEPAKPN_01021	ILNJBNNJ_03500	DAHMPNPP_00522	LIFCBJAK_03792	FHEHPHHC_01349	DKFKFDJM_00741	MGIKKLBD_03273	ADADMPLM_00863	AGFLKIAC_03843	PMNNKGMJ_01568	BIHPDDHI_03887	EMIKNDEL_03896	PGKGDCFD_00481	ADJANAFG_00636	FNHMGJIK_02959
metE		5-methyltetrahydropteroyltriglutamate--homocysteine methyltransferase	61	61	1	467	13256				2288	2294	2293	FGBPADJH_01965	HODMNFEL_01502	GGBLKGLM_02234	EMEBBHPK_01835	CFLMFKHF_03336	LPPGFCCH_00879	AMPOJNKJ_03186	PMIECDFE_02618	HMDBJOFL_03042	KCJNLABC_01859	EDNHKMOF_01926	KLEDOLAC_01612	LLGMMCOL_01816	IAOLGGFO_01940	OGAKENFA_01176	IBKININP_03507	JJOIIOPK_01178	NOHBGNMO_00887	IMGBALCJ_03354	CMHIEBDP_00565	FJAKHGLK_02831	HGEPAKPN_01790	ILNJBNNJ_00664	DAHMPNPP_02831	LIFCBJAK_02425	FHEHPHHC_01055	DKFKFDJM_03545	MGIKKLBD_02084	ADADMPLM_03529	AGFLKIAC_02476	PMNNKGMJ_02202	BIHPDDHI_02624	EMIKNDEL_03777	PGKGDCFD_02001	ADJANAFG_01161	FNHMGJIK_02826
ybeZ		PhoH-like protein	61	61	1	467	11537				1046	1046	1046	FGBPADJH_02955	HODMNFEL_01161	GGBLKGLM_02776	EMEBBHPK_04162	CFLMFKHF_01635	LPPGFCCH_00984	AMPOJNKJ_03691	PMIECDFE_04028	HMDBJOFL_00946	KCJNLABC_04281	EDNHKMOF_01252	KLEDOLAC_02829	LLGMMCOL_04205	IAOLGGFO_00050	OGAKENFA_03031	IBKININP_01371	JJOIIOPK_02346	NOHBGNMO_00779	IMGBALCJ_03427	CMHIEBDP_00683	FJAKHGLK_00994	HGEPAKPN_00742	ILNJBNNJ_01287	DAHMPNPP_00959	LIFCBJAK_00050	FHEHPHHC_03371	DKFKFDJM_03777	MGIKKLBD_00050	ADADMPLM_03792	AGFLKIAC_01565	PMNNKGMJ_02903	BIHPDDHI_03008	EMIKNDEL_03287	PGKGDCFD_01392	ADJANAFG_03902	FNHMGJIK_02359
roxA		50S ribosomal protein L16 3-hydroxylase	61	61	1	467	13674				1121	1121	1121	FGBPADJH_00303	HODMNFEL_00372	GGBLKGLM_03729	EMEBBHPK_02305	CFLMFKHF_00119	LPPGFCCH_03242	AMPOJNKJ_03992	PMIECDFE_00734	HMDBJOFL_01367	KCJNLABC_02334	EDNHKMOF_03771	KLEDOLAC_00187	LLGMMCOL_01962	IAOLGGFO_00840	OGAKENFA_00279	IBKININP_00119	JJOIIOPK_03847	NOHBGNMO_03650	IMGBALCJ_02985	CMHIEBDP_00469	FJAKHGLK_02588	HGEPAKPN_01945	ILNJBNNJ_00472	DAHMPNPP_02596	LIFCBJAK_03343	FHEHPHHC_00279	DKFKFDJM_03158	MGIKKLBD_03721	ADADMPLM_02984	AGFLKIAC_00238	PMNNKGMJ_00279	BIHPDDHI_01546	EMIKNDEL_02268	PGKGDCFD_00112	ADJANAFG_01765	FNHMGJIK_01897
uspG		Universal stress protein UP12	61	61	1	467	14585				428	428	428	FGBPADJH_00669	HODMNFEL_01544	GGBLKGLM_01428	EMEBBHPK_03359	CFLMFKHF_00455	LPPGFCCH_01752	AMPOJNKJ_01150	PMIECDFE_03385	HMDBJOFL_02965	KCJNLABC_03564	EDNHKMOF_02356	KLEDOLAC_04113	LLGMMCOL_03469	IAOLGGFO_01883	OGAKENFA_00996	IBKININP_00449	JJOIIOPK_03567	NOHBGNMO_01264	IMGBALCJ_00887	CMHIEBDP_01214	FJAKHGLK_03834	HGEPAKPN_03496	ILNJBNNJ_01122	DAHMPNPP_03786	LIFCBJAK_01669	FHEHPHHC_00889	DKFKFDJM_00655	MGIKKLBD_03010	ADADMPLM_00792	AGFLKIAC_01641	PMNNKGMJ_01207	BIHPDDHI_02092	EMIKNDEL_02103	PGKGDCFD_01004	ADJANAFG_00590	FNHMGJIK_01539
ndk		Nucleoside diphosphate kinase	61	61	1	467	12617				428	428	428	FGBPADJH_02267	HODMNFEL_02118	GGBLKGLM_02580	EMEBBHPK_02064	CFLMFKHF_03044	LPPGFCCH_01335	AMPOJNKJ_00450	PMIECDFE_01852	HMDBJOFL_01808	KCJNLABC_02047	EDNHKMOF_02239	KLEDOLAC_02371	LLGMMCOL_02414	IAOLGGFO_01468	OGAKENFA_00073	IBKININP_03256	JJOIIOPK_00717	NOHBGNMO_01664	IMGBALCJ_00280	CMHIEBDP_00266	FJAKHGLK_01666	HGEPAKPN_01093	ILNJBNNJ_00273	DAHMPNPP_01661	LIFCBJAK_01815	FHEHPHHC_00073	DKFKFDJM_02018	MGIKKLBD_00887	ADADMPLM_00280	AGFLKIAC_00650	PMNNKGMJ_00073	BIHPDDHI_00916	EMIKNDEL_01656	PGKGDCFD_00312	ADJANAFG_01904	FNHMGJIK_01347
srmB		ATP-dependent RNA helicase SrmB	61	61	1	467	12548				1343	1343	1343	FGBPADJH_02217	HODMNFEL_03619	GGBLKGLM_02626	EMEBBHPK_00486	CFLMFKHF_03699	LPPGFCCH_01390	AMPOJNKJ_01743	PMIECDFE_02035	HMDBJOFL_01213	KCJNLABC_02751	EDNHKMOF_02189	KLEDOLAC_02952	LLGMMCOL_02697	IAOLGGFO_01578	OGAKENFA_00023	IBKININP_02544	JJOIIOPK_03262	NOHBGNMO_03071	IMGBALCJ_03929	CMHIEBDP_00211	FJAKHGLK_03154	HGEPAKPN_01139	ILNJBNNJ_00218	DAHMPNPP_03133	LIFCBJAK_02305	FHEHPHHC_00023	DKFKFDJM_01817	MGIKKLBD_00838	ADADMPLM_02044	AGFLKIAC_00698	PMNNKGMJ_00023	BIHPDDHI_00872	EMIKNDEL_01521	PGKGDCFD_00367	ADJANAFG_02293	FNHMGJIK_01414
rplC		50S ribosomal protein L3	61	61	1	467	17291				632	632	632	FGBPADJH_00129	HODMNFEL_00193	GGBLKGLM_00179	EMEBBHPK_03498	CFLMFKHF_03620	LPPGFCCH_02797	AMPOJNKJ_03377	PMIECDFE_03006	HMDBJOFL_03124	KCJNLABC_03610	EDNHKMOF_03386	KLEDOLAC_03738	LLGMMCOL_03463	IAOLGGFO_02525	OGAKENFA_02129	IBKININP_03883	JJOIIOPK_03267	NOHBGNMO_02914	IMGBALCJ_03503	CMHIEBDP_02521	FJAKHGLK_03496	HGEPAKPN_03043	ILNJBNNJ_02508	DAHMPNPP_03475	LIFCBJAK_02520	FHEHPHHC_01932	DKFKFDJM_03558	MGIKKLBD_02492	ADADMPLM_03542	AGFLKIAC_02544	PMNNKGMJ_02235	BIHPDDHI_02637	EMIKNDEL_04244	PGKGDCFD_02723	ADJANAFG_03015	FNHMGJIK_03526
speG		Spermidine N(1)-acetyltransferase	61	61	1	467	798				563	563	563	FGBPADJH_00266	HODMNFEL_00410	GGBLKGLM_03152	EMEBBHPK_00319	CFLMFKHF_02744	LPPGFCCH_02313	AMPOJNKJ_03949	PMIECDFE_00538	HMDBJOFL_01424	KCJNLABC_00399	EDNHKMOF_03173	KLEDOLAC_02509	LLGMMCOL_00674	IAOLGGFO_01165	OGAKENFA_00323	IBKININP_03122	JJOIIOPK_00244	NOHBGNMO_01996	IMGBALCJ_00741	CMHIEBDP_00512	FJAKHGLK_02629	HGEPAKPN_02672	ILNJBNNJ_00515	DAHMPNPP_02637	LIFCBJAK_01326	FHEHPHHC_00323	DKFKFDJM_00489	MGIKKLBD_03678	ADADMPLM_00641	AGFLKIAC_00195	PMNNKGMJ_00323	BIHPDDHI_01501	EMIKNDEL_02213	PGKGDCFD_00070	ADJANAFG_02424	FNHMGJIK_02657
ybgC		Acyl-CoA thioester hydrolase YbgC	61	61	1	467	11418				404	404	404	FGBPADJH_03136	HODMNFEL_01232	GGBLKGLM_01505	EMEBBHPK_03764	CFLMFKHF_04218	LPPGFCCH_03082	AMPOJNKJ_04162	PMIECDFE_01352	HMDBJOFL_02076	KCJNLABC_03866	EDNHKMOF_00189	KLEDOLAC_00504	LLGMMCOL_01239	IAOLGGFO_00124	OGAKENFA_02953	IBKININP_04404	JJOIIOPK_00527	NOHBGNMO_02615	IMGBALCJ_04197	CMHIEBDP_01628	FJAKHGLK_04191	HGEPAKPN_02559	ILNJBNNJ_01375	DAHMPNPP_04187	LIFCBJAK_00136	FHEHPHHC_03293	DKFKFDJM_04278	MGIKKLBD_00127	ADADMPLM_04293	AGFLKIAC_01491	PMNNKGMJ_02826	BIHPDDHI_02935	EMIKNDEL_03214	PGKGDCFD_01477	ADJANAFG_01965	FNHMGJIK_02031
group_21274		hypothetical protein	61	61	1	467	10114				212	212	212	FGBPADJH_01506	HODMNFEL_03266	GGBLKGLM_01768	EMEBBHPK_01237	CFLMFKHF_01373	LPPGFCCH_00803	AMPOJNKJ_01055	PMIECDFE_00031	HMDBJOFL_04056	KCJNLABC_01036	EDNHKMOF_00535	KLEDOLAC_02903	LLGMMCOL_03208	IAOLGGFO_02377	OGAKENFA_02461	IBKININP_01211	JJOIIOPK_02382	NOHBGNMO_02824	IMGBALCJ_01137	CMHIEBDP_03156	FJAKHGLK_01408	HGEPAKPN_01360	ILNJBNNJ_02949	DAHMPNPP_01397	LIFCBJAK_01163	FHEHPHHC_02283	DKFKFDJM_00260	MGIKKLBD_01489	ADADMPLM_00422	AGFLKIAC_01780	PMNNKGMJ_00765	BIHPDDHI_02311	EMIKNDEL_01050	PGKGDCFD_01752	ADJANAFG_00222	FNHMGJIK_03604
lptA		Lipopolysaccharide export system protein LptA	61	61	1	467	19344				533	533	533	FGBPADJH_01548	HODMNFEL_02017	GGBLKGLM_00273	EMEBBHPK_02805	CFLMFKHF_02493	LPPGFCCH_02074	AMPOJNKJ_01377	PMIECDFE_01562	HMDBJOFL_03881	KCJNLABC_01818	EDNHKMOF_01729	KLEDOLAC_00919	LLGMMCOL_03721	IAOLGGFO_02400	OGAKENFA_02256	IBKININP_02662	JJOIIOPK_03778	NOHBGNMO_03005	IMGBALCJ_03752	CMHIEBDP_03818	FJAKHGLK_03023	HGEPAKPN_01323	ILNJBNNJ_00583	DAHMPNPP_03023	LIFCBJAK_02756	FHEHPHHC_02489	DKFKFDJM_01269	MGIKKLBD_02351	ADADMPLM_02016	AGFLKIAC_03402	PMNNKGMJ_02457	BIHPDDHI_00742	EMIKNDEL_00507	PGKGDCFD_02082	ADJANAFG_01368	FNHMGJIK_02163
pflB		Formate acetyltransferase 1	61	61	1	467	10795				2282	2282	2282	FGBPADJH_03626	HODMNFEL_04074	GGBLKGLM_00609	EMEBBHPK_02104	CFLMFKHF_00654	LPPGFCCH_00576	AMPOJNKJ_01626	PMIECDFE_04196	HMDBJOFL_02198	KCJNLABC_02083	EDNHKMOF_00065	KLEDOLAC_01398	LLGMMCOL_04407	IAOLGGFO_00251	OGAKENFA_00881	IBKININP_00329	JJOIIOPK_01711	NOHBGNMO_02361	IMGBALCJ_01509	CMHIEBDP_01500	FJAKHGLK_02516	HGEPAKPN_00909	ILNJBNNJ_01503	DAHMPNPP_02556	LIFCBJAK_00260	FHEHPHHC_00722	DKFKFDJM_01064	MGIKKLBD_00256	ADADMPLM_01164	AGFLKIAC_01363	PMNNKGMJ_01046	BIHPDDHI_03630	EMIKNDEL_03075	PGKGDCFD_01240	ADJANAFG_03445	FNHMGJIK_02252
aroP		Aromatic amino acid transport protein AroP	61	61	1	467	13600				1370	1370	1370	FGBPADJH_00282	HODMNFEL_00394	GGBLKGLM_03168	EMEBBHPK_02605	CFLMFKHF_01700	LPPGFCCH_02334	AMPOJNKJ_03970	PMIECDFE_00572	HMDBJOFL_01390	KCJNLABC_02810	EDNHKMOF_03189	KLEDOLAC_00210	LLGMMCOL_00709	IAOLGGFO_00862	OGAKENFA_00301	IBKININP_02751	JJOIIOPK_03186	NOHBGNMO_01975	IMGBALCJ_02963	CMHIEBDP_00491	FJAKHGLK_02610	HGEPAKPN_01966	ILNJBNNJ_00494	DAHMPNPP_02618	LIFCBJAK_02477	FHEHPHHC_00301	DKFKFDJM_03136	MGIKKLBD_03699	ADADMPLM_02962	AGFLKIAC_00216	PMNNKGMJ_00301	BIHPDDHI_01524	EMIKNDEL_02246	PGKGDCFD_00090	ADJANAFG_01788	FNHMGJIK_04089
dnaE		DNA polymerase III subunit alpha	61	61	1	467	16549				3482	3482	3482	FGBPADJH_00863	HODMNFEL_01038	GGBLKGLM_02858	EMEBBHPK_03047	CFLMFKHF_02625	LPPGFCCH_03810	AMPOJNKJ_03394	PMIECDFE_00310	HMDBJOFL_00256	KCJNLABC_03111	EDNHKMOF_01455	KLEDOLAC_03022	LLGMMCOL_00445	IAOLGGFO_00993	OGAKENFA_01964	IBKININP_02802	JJOIIOPK_03372	NOHBGNMO_03271	IMGBALCJ_02862	CMHIEBDP_03485	FJAKHGLK_02405	HGEPAKPN_00808	ILNJBNNJ_03445	DAHMPNPP_02401	LIFCBJAK_03847	FHEHPHHC_01294	DKFKFDJM_02906	MGIKKLBD_03218	ADADMPLM_02866	AGFLKIAC_03788	PMNNKGMJ_01513	BIHPDDHI_03833	EMIKNDEL_03840	PGKGDCFD_00426	ADJANAFG_00703	FNHMGJIK_03014
gltD		Glutamate synthase [NADPH] small chain	61	61	1	467	19322				1418	1418	1418	FGBPADJH_01570	HODMNFEL_01995	GGBLKGLM_00295	EMEBBHPK_02784	CFLMFKHF_02514	LPPGFCCH_02053	AMPOJNKJ_01398	PMIECDFE_01541	HMDBJOFL_03902	KCJNLABC_01797	EDNHKMOF_01707	KLEDOLAC_00940	LLGMMCOL_03742	IAOLGGFO_02421	OGAKENFA_02277	IBKININP_02683	JJOIIOPK_03757	NOHBGNMO_02983	IMGBALCJ_03773	CMHIEBDP_03839	FJAKHGLK_03044	HGEPAKPN_01301	ILNJBNNJ_00562	DAHMPNPP_03044	LIFCBJAK_02735	FHEHPHHC_02510	DKFKFDJM_01248	MGIKKLBD_02330	ADADMPLM_01995	AGFLKIAC_03381	PMNNKGMJ_02436	BIHPDDHI_00720	EMIKNDEL_00529	PGKGDCFD_02103	ADJANAFG_01347	FNHMGJIK_02184
dnaN		Beta sliding clamp	61	61	1	467	3269				1100	1100	1100	FGBPADJH_02330	HODMNFEL_02285	GGBLKGLM_02488	EMEBBHPK_03802	CFLMFKHF_04444	LPPGFCCH_01179	AMPOJNKJ_02579	PMIECDFE_03480	HMDBJOFL_03511	KCJNLABC_03934	EDNHKMOF_03128	KLEDOLAC_01739	LLGMMCOL_02737	IAOLGGFO_01633	OGAKENFA_03148	IBKININP_04634	JJOIIOPK_01855	NOHBGNMO_02040	IMGBALCJ_02524	CMHIEBDP_01805	FJAKHGLK_04078	HGEPAKPN_01553	ILNJBNNJ_01798	DAHMPNPP_04037	LIFCBJAK_03603	FHEHPHHC_03464	DKFKFDJM_01706	MGIKKLBD_03962	ADADMPLM_01733	AGFLKIAC_01704	PMNNKGMJ_03737	BIHPDDHI_03680	EMIKNDEL_00002	PGKGDCFD_03773	ADJANAFG_01030	FNHMGJIK_01605
rep		ATP-dependent DNA helicase Rep	61	61	1	467	17342				2030	2030	2030	FGBPADJH_00953	HODMNFEL_00141	GGBLKGLM_00812	EMEBBHPK_00159	CFLMFKHF_01791	LPPGFCCH_02099	AMPOJNKJ_00181	PMIECDFE_01815	HMDBJOFL_00015	KCJNLABC_00014	EDNHKMOF_00577	KLEDOLAC_02228	LLGMMCOL_01264	IAOLGGFO_01854	OGAKENFA_01799	IBKININP_01720	JJOIIOPK_01420	NOHBGNMO_01578	IMGBALCJ_00181	CMHIEBDP_03431	FJAKHGLK_02126	HGEPAKPN_01650	ILNJBNNJ_03406	DAHMPNPP_02123	LIFCBJAK_00616	FHEHPHHC_01631	DKFKFDJM_00181	MGIKKLBD_00640	ADADMPLM_00181	AGFLKIAC_03017	PMNNKGMJ_01849	BIHPDDHI_02204	EMIKNDEL_04188	PGKGDCFD_02779	ADJANAFG_02780	FNHMGJIK_02085
cspD		Cold shock-like protein CspD	61	61	1	467	11174				230	230	230	FGBPADJH_00014	HODMNFEL_04090	GGBLKGLM_00593	EMEBBHPK_02120	CFLMFKHF_03747	LPPGFCCH_02969	AMPOJNKJ_03251	PMIECDFE_04212	HMDBJOFL_02182	KCJNLABC_02099	EDNHKMOF_00081	KLEDOLAC_02629	LLGMMCOL_04423	IAOLGGFO_00235	OGAKENFA_00959	IBKININP_03811	JJOIIOPK_01695	NOHBGNMO_02344	IMGBALCJ_03365	CMHIEBDP_01516	FJAKHGLK_00185	HGEPAKPN_00893	ILNJBNNJ_01487	DAHMPNPP_00172	LIFCBJAK_00244	FHEHPHHC_00800	DKFKFDJM_03507	MGIKKLBD_00240	ADADMPLM_03346	AGFLKIAC_01379	PMNNKGMJ_02713	BIHPDDHI_02822	EMIKNDEL_03091	PGKGDCFD_01590	ADJANAFG_03461	FNHMGJIK_00202
arnC_1		Undecaprenyl-phosphate 4-deoxy-4-formamido-L-arabinose transferase	61	61	1	467	1117				965	977	976	FGBPADJH_03636	HODMNFEL_03804	GGBLKGLM_01039	EMEBBHPK_00391	CFLMFKHF_04183	LPPGFCCH_02028	AMPOJNKJ_03008	PMIECDFE_01060	HMDBJOFL_03318	KCJNLABC_00327	EDNHKMOF_01566	KLEDOLAC_01351	LLGMMCOL_03973	IAOLGGFO_01788	OGAKENFA_00396	IBKININP_03069	JJOIIOPK_00172	NOHBGNMO_00171	IMGBALCJ_03253	CMHIEBDP_01902	FJAKHGLK_03751	HGEPAKPN_02171	ILNJBNNJ_01955	DAHMPNPP_04016	LIFCBJAK_01398	FHEHPHHC_00396	DKFKFDJM_03632	MGIKKLBD_02628	ADADMPLM_03616	AGFLKIAC_00122	PMNNKGMJ_00396	BIHPDDHI_00280	EMIKNDEL_02773	PGKGDCFD_02195	ADJANAFG_02887	FNHMGJIK_00120
maeB		NADP-dependent malic enzyme	61	61	1	467	828				2279	2279	2279	FGBPADJH_00244	HODMNFEL_00432	GGBLKGLM_03130	EMEBBHPK_00341	CFLMFKHF_02766	LPPGFCCH_02478	AMPOJNKJ_03927	PMIECDFE_00516	HMDBJOFL_01447	KCJNLABC_00377	EDNHKMOF_02695	KLEDOLAC_02531	LLGMMCOL_00652	IAOLGGFO_01187	OGAKENFA_00345	IBKININP_03144	JJOIIOPK_00222	NOHBGNMO_02029	IMGBALCJ_00763	CMHIEBDP_00534	FJAKHGLK_02651	HGEPAKPN_02977	ILNJBNNJ_00537	DAHMPNPP_02659	LIFCBJAK_01348	FHEHPHHC_00345	DKFKFDJM_00511	MGIKKLBD_03656	ADADMPLM_00663	AGFLKIAC_00173	PMNNKGMJ_00345	BIHPDDHI_01479	EMIKNDEL_02191	PGKGDCFD_00048	ADJANAFG_02446	FNHMGJIK_02679
ybeY		Endoribonuclease YbeY	61	61	1	467	11536				467	467	467	FGBPADJH_02954	HODMNFEL_01160	GGBLKGLM_02777	EMEBBHPK_04161	CFLMFKHF_01634	LPPGFCCH_00985	AMPOJNKJ_03692	PMIECDFE_04029	HMDBJOFL_00947	KCJNLABC_04280	EDNHKMOF_01253	KLEDOLAC_02830	LLGMMCOL_04204	IAOLGGFO_00049	OGAKENFA_03032	IBKININP_01370	JJOIIOPK_02347	NOHBGNMO_00778	IMGBALCJ_03428	CMHIEBDP_00682	FJAKHGLK_00995	HGEPAKPN_00743	ILNJBNNJ_01286	DAHMPNPP_00960	LIFCBJAK_00049	FHEHPHHC_03372	DKFKFDJM_03778	MGIKKLBD_00049	ADADMPLM_03793	AGFLKIAC_01566	PMNNKGMJ_02904	BIHPDDHI_03009	EMIKNDEL_03288	PGKGDCFD_01391	ADJANAFG_03903	FNHMGJIK_02358
rng		Ribonuclease G	61	61	1	467	19362				1469	1469	1469	FGBPADJH_01778	HODMNFEL_02033	GGBLKGLM_00257	EMEBBHPK_02000	CFLMFKHF_03869	LPPGFCCH_01844	AMPOJNKJ_01361	PMIECDFE_01578	HMDBJOFL_03865	KCJNLABC_02227	EDNHKMOF_01745	KLEDOLAC_02043	LLGMMCOL_03705	IAOLGGFO_02003	OGAKENFA_02240	IBKININP_04127	JJOIIOPK_01911	NOHBGNMO_03021	IMGBALCJ_03736	CMHIEBDP_03802	FJAKHGLK_03007	HGEPAKPN_01339	ILNJBNNJ_00599	DAHMPNPP_03007	LIFCBJAK_01689	FHEHPHHC_02473	DKFKFDJM_01589	MGIKKLBD_02367	ADADMPLM_01671	AGFLKIAC_03418	PMNNKGMJ_02473	BIHPDDHI_00758	EMIKNDEL_00487	PGKGDCFD_01664	ADJANAFG_01384	FNHMGJIK_03711
guaB		Inosine-5'-monophosphate dehydrogenase	61	61	1	467	843				1466	1466	1466	FGBPADJH_00238	HODMNFEL_01318	GGBLKGLM_03123	EMEBBHPK_00347	CFLMFKHF_01113	LPPGFCCH_02472	AMPOJNKJ_03921	PMIECDFE_00510	HMDBJOFL_01453	KCJNLABC_00371	EDNHKMOF_02688	KLEDOLAC_02537	LLGMMCOL_00646	IAOLGGFO_01193	OGAKENFA_00351	IBKININP_01271	JJOIIOPK_00216	NOHBGNMO_02023	IMGBALCJ_00769	CMHIEBDP_00540	FJAKHGLK_00836	HGEPAKPN_02983	ILNJBNNJ_00543	DAHMPNPP_00800	LIFCBJAK_01354	FHEHPHHC_00351	DKFKFDJM_00517	MGIKKLBD_03650	ADADMPLM_00669	AGFLKIAC_00167	PMNNKGMJ_00351	BIHPDDHI_01473	EMIKNDEL_02185	PGKGDCFD_00042	ADJANAFG_02452	FNHMGJIK_00758
leuS_1		Leucine--tRNA ligase	61	61	1	467	11529				2582	2582	2582	FGBPADJH_02947	HODMNFEL_01153	GGBLKGLM_02784	EMEBBHPK_03663	CFLMFKHF_01627	LPPGFCCH_00992	AMPOJNKJ_03699	PMIECDFE_04036	HMDBJOFL_00954	KCJNLABC_03796	EDNHKMOF_01260	KLEDOLAC_02837	LLGMMCOL_04197	IAOLGGFO_00042	OGAKENFA_03039	IBKININP_01363	JJOIIOPK_03557	NOHBGNMO_00771	IMGBALCJ_03435	CMHIEBDP_00675	FJAKHGLK_01002	HGEPAKPN_00750	ILNJBNNJ_01279	DAHMPNPP_00967	LIFCBJAK_00042	FHEHPHHC_03379	DKFKFDJM_03785	MGIKKLBD_00042	ADADMPLM_03800	AGFLKIAC_01573	PMNNKGMJ_02911	BIHPDDHI_03016	EMIKNDEL_03295	PGKGDCFD_01384	ADJANAFG_03910	FNHMGJIK_02351
group_21289		hypothetical protein	61	61	1	467	10335				767	767	767	FGBPADJH_02537	HODMNFEL_00810	GGBLKGLM_03419	EMEBBHPK_00807	CFLMFKHF_02678	LPPGFCCH_03558	AMPOJNKJ_00228	PMIECDFE_00184	HMDBJOFL_00734	KCJNLABC_00655	EDNHKMOF_02054	KLEDOLAC_04273	LLGMMCOL_00067	IAOLGGFO_02226	OGAKENFA_02688	IBKININP_02823	JJOIIOPK_00399	NOHBGNMO_00469	IMGBALCJ_01331	CMHIEBDP_03016	FJAKHGLK_00908	HGEPAKPN_00144	ILNJBNNJ_03089	DAHMPNPP_00877	LIFCBJAK_03029	FHEHPHHC_03083	DKFKFDJM_02988	MGIKKLBD_03526	ADADMPLM_03405	AGFLKIAC_00921	PMNNKGMJ_03381	BIHPDDHI_02474	EMIKNDEL_00875	PGKGDCFD_03940	ADJANAFG_00072	FNHMGJIK_00376
rhtA		Threonine/homoserine exporter RhtA	61	61	1	467	11341				890	890	890	FGBPADJH_03682	HODMNFEL_02846	GGBLKGLM_00997	EMEBBHPK_02180	CFLMFKHF_01258	LPPGFCCH_03033	AMPOJNKJ_04113	PMIECDFE_01401	HMDBJOFL_02125	KCJNLABC_02159	EDNHKMOF_00132	KLEDOLAC_00553	LLGMMCOL_01190	IAOLGGFO_00172	OGAKENFA_02904	IBKININP_00872	JJOIIOPK_01551	NOHBGNMO_02533	IMGBALCJ_04246	CMHIEBDP_01579	FJAKHGLK_00244	HGEPAKPN_00841	ILNJBNNJ_01424	DAHMPNPP_00231	LIFCBJAK_00185	FHEHPHHC_03244	DKFKFDJM_04229	MGIKKLBD_00176	ADADMPLM_04244	AGFLKIAC_01442	PMNNKGMJ_02777	BIHPDDHI_02886	EMIKNDEL_03162	PGKGDCFD_01526	ADJANAFG_03521	FNHMGJIK_01111
ribF		Bifunctional riboflavin kinase/FMN adenylyltransferase	61	61	1	467	10228				944	944	944	FGBPADJH_00814	HODMNFEL_03959	GGBLKGLM_03209	EMEBBHPK_02692	CFLMFKHF_02482	LPPGFCCH_03485	AMPOJNKJ_02391	PMIECDFE_00103	HMDBJOFL_04128	KCJNLABC_02720	EDNHKMOF_00464	KLEDOLAC_02981	LLGMMCOL_00142	IAOLGGFO_02303	OGAKENFA_02611	IBKININP_02615	JJOIIOPK_00646	NOHBGNMO_03506	IMGBALCJ_01255	CMHIEBDP_03089	FJAKHGLK_01126	HGEPAKPN_00061	ILNJBNNJ_03016	DAHMPNPP_01103	LIFCBJAK_02950	FHEHPHHC_03006	DKFKFDJM_00823	MGIKKLBD_03446	ADADMPLM_00930	AGFLKIAC_01291	PMNNKGMJ_03458	BIHPDDHI_02397	EMIKNDEL_00982	PGKGDCFD_03865	ADJANAFG_00151	FNHMGJIK_03101
lolA_1		Outer-membrane lipoprotein carrier protein	61	61	1	467	11157				608	608	608	FGBPADJH_00004	HODMNFEL_04080	GGBLKGLM_00603	EMEBBHPK_02110	CFLMFKHF_03757	LPPGFCCH_00570	AMPOJNKJ_03261	PMIECDFE_04202	HMDBJOFL_02192	KCJNLABC_02089	EDNHKMOF_00071	KLEDOLAC_02619	LLGMMCOL_04413	IAOLGGFO_00245	OGAKENFA_00949	IBKININP_03821	JJOIIOPK_01705	NOHBGNMO_02354	IMGBALCJ_03375	CMHIEBDP_01506	FJAKHGLK_00175	HGEPAKPN_00903	ILNJBNNJ_01497	DAHMPNPP_00162	LIFCBJAK_00254	FHEHPHHC_00790	DKFKFDJM_03497	MGIKKLBD_00250	ADADMPLM_03336	AGFLKIAC_01369	PMNNKGMJ_02703	BIHPDDHI_02812	EMIKNDEL_03081	PGKGDCFD_01600	ADJANAFG_03451	FNHMGJIK_00965
fliI		Flagellum-specific ATP synthase	61	61	1	467	14289				1364	1364	1364	FGBPADJH_01217	HODMNFEL_00883	GGBLKGLM_00511	EMEBBHPK_01047	CFLMFKHF_00385	LPPGFCCH_02909	AMPOJNKJ_01726	PMIECDFE_00283	HMDBJOFL_02439	KCJNLABC_04443	EDNHKMOF_01426	KLEDOLAC_03279	LLGMMCOL_00589	IAOLGGFO_03282	OGAKENFA_03479	IBKININP_00368	JJOIIOPK_04162	NOHBGNMO_03742	IMGBALCJ_03880	CMHIEBDP_01256	FJAKHGLK_02475	HGEPAKPN_02206	ILNJBNNJ_03605	DAHMPNPP_02515	LIFCBJAK_00479	FHEHPHHC_03613	DKFKFDJM_03882	MGIKKLBD_01347	ADADMPLM_03888	AGFLKIAC_02310	PMNNKGMJ_03531	BIHPDDHI_00436	EMIKNDEL_02368	PGKGDCFD_00967	ADJANAFG_00013	FNHMGJIK_00297
glpT		Glycerol-3-phosphate transporter	61	61	1	467	18596				1349	1361	1351	FGBPADJH_02842	HODMNFEL_01420	GGBLKGLM_00338	EMEBBHPK_01788	CFLMFKHF_01950	LPPGFCCH_02366	AMPOJNKJ_02747	PMIECDFE_01642	HMDBJOFL_03802	KCJNLABC_01672	EDNHKMOF_03006	KLEDOLAC_03099	LLGMMCOL_03639	IAOLGGFO_02628	OGAKENFA_02180	IBKININP_01882	JJOIIOPK_02486	NOHBGNMO_02882	IMGBALCJ_02835	CMHIEBDP_01964	FJAKHGLK_02544	HGEPAKPN_02901	ILNJBNNJ_02017	DAHMPNPP_02683	LIFCBJAK_02065	FHEHPHHC_02413	DKFKFDJM_02868	MGIKKLBD_02427	ADADMPLM_02794	AGFLKIAC_03483	PMNNKGMJ_02533	BIHPDDHI_00816	EMIKNDEL_00417	PGKGDCFD_02701	ADJANAFG_01450	FNHMGJIK_03651
ampH		D-alanyl-D-alanine-carboxypeptidase/endopeptidase AmpH	61	61	1	467	17624				1217	1217	1217	FGBPADJH_01755	HODMNFEL_01713	GGBLKGLM_03765	EMEBBHPK_04329	CFLMFKHF_03962	LPPGFCCH_02302	AMPOJNKJ_02820	PMIECDFE_03287	HMDBJOFL_00227	KCJNLABC_04456	EDNHKMOF_02751	KLEDOLAC_00127	LLGMMCOL_03226	IAOLGGFO_02801	OGAKENFA_01604	IBKININP_04081	JJOIIOPK_02310	NOHBGNMO_03256	IMGBALCJ_03018	CMHIEBDP_03242	FJAKHGLK_03579	HGEPAKPN_03567	ILNJBNNJ_03216	DAHMPNPP_03558	LIFCBJAK_00683	FHEHPHHC_01436	DKFKFDJM_03191	MGIKKLBD_03358	ADADMPLM_03123	AGFLKIAC_03207	PMNNKGMJ_01648	BIHPDDHI_03448	EMIKNDEL_04001	PGKGDCFD_02977	ADJANAFG_02350	FNHMGJIK_03258
dcd		dCTP deaminase	61	61	1	467	11217				581	581	581	FGBPADJH_03661	HODMNFEL_02826	GGBLKGLM_00565	EMEBBHPK_02157	CFLMFKHF_01281	LPPGFCCH_03005	AMPOJNKJ_04091	PMIECDFE_03013	HMDBJOFL_02145	KCJNLABC_02136	EDNHKMOF_00110	KLEDOLAC_00573	LLGMMCOL_01170	IAOLGGFO_00198	OGAKENFA_02877	IBKININP_00849	JJOIIOPK_01574	NOHBGNMO_02555	IMGBALCJ_04268	CMHIEBDP_01552	FJAKHGLK_00221	HGEPAKPN_00864	ILNJBNNJ_01451	DAHMPNPP_00208	LIFCBJAK_00208	FHEHPHHC_03217	DKFKFDJM_04207	MGIKKLBD_00204	ADADMPLM_04222	AGFLKIAC_01415	PMNNKGMJ_02749	BIHPDDHI_02858	EMIKNDEL_03126	PGKGDCFD_01554	ADJANAFG_03498	FNHMGJIK_01134
ybaB		Nucleoid-associated protein YbaB	61	61	1	467	10368				329	329	329	FGBPADJH_02506	HODMNFEL_02893	GGBLKGLM_03389	EMEBBHPK_00837	CFLMFKHF_04145	LPPGFCCH_03588	AMPOJNKJ_00258	PMIECDFE_00214	HMDBJOFL_00764	KCJNLABC_00685	EDNHKMOF_02084	KLEDOLAC_04243	LLGMMCOL_00037	IAOLGGFO_02196	OGAKENFA_02718	IBKININP_04351	JJOIIOPK_00369	NOHBGNMO_00439	IMGBALCJ_01361	CMHIEBDP_02986	FJAKHGLK_00878	HGEPAKPN_00175	ILNJBNNJ_03119	DAHMPNPP_00847	LIFCBJAK_03059	FHEHPHHC_03113	DKFKFDJM_03018	MGIKKLBD_03556	ADADMPLM_03435	AGFLKIAC_00951	PMNNKGMJ_03351	BIHPDDHI_02504	EMIKNDEL_00843	PGKGDCFD_03970	ADJANAFG_00042	FNHMGJIK_00346
wecE		dTDP-4-amino-4,6-dideoxygalactose transaminase	61	61	1	467	17356				1130	1130	1130	FGBPADJH_00966	HODMNFEL_00128	GGBLKGLM_00800	EMEBBHPK_00146	CFLMFKHF_01803	LPPGFCCH_02112	AMPOJNKJ_00168	PMIECDFE_01802	HMDBJOFL_00028	KCJNLABC_00027	EDNHKMOF_00590	KLEDOLAC_02215	LLGMMCOL_01277	IAOLGGFO_01841	OGAKENFA_01786	IBKININP_01707	JJOIIOPK_01407	NOHBGNMO_01566	IMGBALCJ_00168	CMHIEBDP_03418	FJAKHGLK_02114	HGEPAKPN_01638	ILNJBNNJ_03393	DAHMPNPP_02111	LIFCBJAK_00604	FHEHPHHC_01618	DKFKFDJM_00168	MGIKKLBD_00628	ADADMPLM_00168	AGFLKIAC_03030	PMNNKGMJ_01836	BIHPDDHI_02191	EMIKNDEL_04176	PGKGDCFD_02791	ADJANAFG_02767	FNHMGJIK_02072
ubiX		Flavin prenyltransferase UbiX	61	61	1	467	13434				584	584	584	FGBPADJH_03992	HODMNFEL_02478	GGBLKGLM_02432	EMEBBHPK_04284	CFLMFKHF_00013	LPPGFCCH_03345	AMPOJNKJ_00369	PMIECDFE_00937	HMDBJOFL_03267	KCJNLABC_04387	EDNHKMOF_01075	KLEDOLAC_03650	LLGMMCOL_00249	IAOLGGFO_01359	OGAKENFA_00175	IBKININP_00013	JJOIIOPK_03062	NOHBGNMO_03846	IMGBALCJ_00199	CMHIEBDP_00366	FJAKHGLK_00786	HGEPAKPN_01211	ILNJBNNJ_00369	DAHMPNPP_00747	LIFCBJAK_03240	FHEHPHHC_00175	DKFKFDJM_02160	MGIKKLBD_01116	ADADMPLM_00199	AGFLKIAC_00341	PMNNKGMJ_00176	BIHPDDHI_01649	EMIKNDEL_02879	PGKGDCFD_00215	ADJANAFG_01122	FNHMGJIK_00654
sdhD		Succinate dehydrogenase hydrophobic membrane anchor subunit	61	61	1	467	11435				347	347	347	FGBPADJH_03124	HODMNFEL_01220	GGBLKGLM_01493	EMEBBHPK_03752	CFLMFKHF_04255	LPPGFCCH_03094	AMPOJNKJ_04174	PMIECDFE_01340	HMDBJOFL_02064	KCJNLABC_03854	EDNHKMOF_00201	KLEDOLAC_00492	LLGMMCOL_01251	IAOLGGFO_00112	OGAKENFA_02965	IBKININP_04429	JJOIIOPK_00515	NOHBGNMO_02627	IMGBALCJ_04185	CMHIEBDP_01640	FJAKHGLK_04203	HGEPAKPN_02870	ILNJBNNJ_01363	DAHMPNPP_04199	LIFCBJAK_00124	FHEHPHHC_03305	DKFKFDJM_04290	MGIKKLBD_00115	ADADMPLM_04305	AGFLKIAC_01503	PMNNKGMJ_02838	BIHPDDHI_02947	EMIKNDEL_03226	PGKGDCFD_01465	ADJANAFG_01977	FNHMGJIK_02019
rlmE_1		Ribosomal RNA large subunit methyltransferase E	61	61	1	467	17495				629	629	629	FGBPADJH_03918	HODMNFEL_01865	GGBLKGLM_01863	EMEBBHPK_00041	CFLMFKHF_02807	LPPGFCCH_02219	AMPOJNKJ_00063	PMIECDFE_03207	HMDBJOFL_00142	KCJNLABC_00133	EDNHKMOF_00691	KLEDOLAC_00045	LLGMMCOL_01382	IAOLGGFO_02719	OGAKENFA_01684	IBKININP_02930	JJOIIOPK_01301	NOHBGNMO_02152	IMGBALCJ_00063	CMHIEBDP_03313	FJAKHGLK_02221	HGEPAKPN_01880	ILNJBNNJ_03287	DAHMPNPP_02218	LIFCBJAK_01270	FHEHPHHC_01516	DKFKFDJM_00063	MGIKKLBD_00520	ADADMPLM_00063	AGFLKIAC_03137	PMNNKGMJ_01728	BIHPDDHI_03376	EMIKNDEL_04076	PGKGDCFD_02894	ADJANAFG_02667	FNHMGJIK_01822
fadA_2		3-ketoacyl-CoA thiolase FadA	61	61	1	467	13239				1163	1163	1163	FGBPADJH_01981	HODMNFEL_01518	GGBLKGLM_02988	EMEBBHPK_01819	CFLMFKHF_03352	LPPGFCCH_00863	AMPOJNKJ_03332	PMIECDFE_02634	HMDBJOFL_03026	KCJNLABC_01843	EDNHKMOF_01942	KLEDOLAC_01593	LLGMMCOL_01800	IAOLGGFO_01956	OGAKENFA_01192	IBKININP_03523	JJOIIOPK_04188	NOHBGNMO_00871	IMGBALCJ_03558	CMHIEBDP_00549	FJAKHGLK_02847	HGEPAKPN_01774	ILNJBNNJ_00648	DAHMPNPP_02847	LIFCBJAK_02441	FHEHPHHC_01071	DKFKFDJM_03613	MGIKKLBD_02068	ADADMPLM_03597	AGFLKIAC_02492	PMNNKGMJ_02186	BIHPDDHI_02608	EMIKNDEL_03760	PGKGDCFD_01985	ADJANAFG_01145	FNHMGJIK_02842
gmhA		Phosphoheptose isomerase	61	61	1	467	9940				581	581	581	FGBPADJH_03796	HODMNFEL_00640	GGBLKGLM_02897	EMEBBHPK_01150	CFLMFKHF_04362	LPPGFCCH_01101	AMPOJNKJ_00802	PMIECDFE_01113	HMDBJOFL_02318	KCJNLABC_00942	EDNHKMOF_02267	KLEDOLAC_00385	LLGMMCOL_00989	IAOLGGFO_01099	OGAKENFA_01105	IBKININP_04287	JJOIIOPK_01102	NOHBGNMO_02265	IMGBALCJ_04004	CMHIEBDP_00777	FJAKHGLK_03078	HGEPAKPN_02015	ILNJBNNJ_00791	DAHMPNPP_03078	LIFCBJAK_00989	FHEHPHHC_00970	DKFKFDJM_04007	MGIKKLBD_01239	ADADMPLM_04021	AGFLKIAC_01207	PMNNKGMJ_00866	BIHPDDHI_01797	EMIKNDEL_03398	PGKGDCFD_01159	ADJANAFG_00941	FNHMGJIK_04148
dauR		Transcriptional regulator DauR	61	61	1	467	1311				722	722	722	FGBPADJH_02900	HODMNFEL_02938	GGBLKGLM_01455	EMEBBHPK_03594	CFLMFKHF_00324	LPPGFCCH_01721	AMPOJNKJ_04202	PMIECDFE_02876	HMDBJOFL_01010	KCJNLABC_03708	EDNHKMOF_03808	KLEDOLAC_03390	LLGMMCOL_01784	IAOLGGFO_01735	OGAKENFA_01324	IBKININP_00237	JJOIIOPK_03508	NOHBGNMO_03901	IMGBALCJ_00308	CMHIEBDP_01186	FJAKHGLK_03660	HGEPAKPN_02632	ILNJBNNJ_01093	DAHMPNPP_03662	LIFCBJAK_01184	FHEHPHHC_01203	DKFKFDJM_00298	MGIKKLBD_01788	ADADMPLM_00301	AGFLKIAC_01835	PMNNKGMJ_01288	BIHPDDHI_01239	EMIKNDEL_00353	PGKGDCFD_01676	ADJANAFG_03551	FNHMGJIK_04078
ampD		1,6-anhydro-N-acetylmuramyl-L-alanine amidase AmpD	61	61	1	467	18224				542	551	544	FGBPADJH_01926	HODMNFEL_01646	GGBLKGLM_01954	EMEBBHPK_03427	CFLMFKHF_03800	LPPGFCCH_02639	AMPOJNKJ_02324	PMIECDFE_03908	HMDBJOFL_02281	KCJNLABC_03514	EDNHKMOF_00950	KLEDOLAC_00259	LLGMMCOL_04269	IAOLGGFO_03043	OGAKENFA_00743	IBKININP_03989	JJOIIOPK_00094	NOHBGNMO_01918	IMGBALCJ_01800	CMHIEBDP_02695	FJAKHGLK_03388	HGEPAKPN_00433	ILNJBNNJ_02695	DAHMPNPP_03403	LIFCBJAK_00834	FHEHPHHC_00584	DKFKFDJM_01694	MGIKKLBD_01624	ADADMPLM_01824	AGFLKIAC_03597	PMNNKGMJ_03124	BIHPDDHI_03167	EMIKNDEL_03596	PGKGDCFD_03178	ADJANAFG_01990	FNHMGJIK_02371
trpB		Tryptophan synthase beta chain	61	61	1	467	19647				1190	1190	1190	FGBPADJH_01423	HODMNFEL_04029	GGBLKGLM_01358	EMEBBHPK_01415	CFLMFKHF_00839	LPPGFCCH_00118	AMPOJNKJ_03112	PMIECDFE_02170	HMDBJOFL_04393	KCJNLABC_01406	EDNHKMOF_02898	KLEDOLAC_01466	LLGMMCOL_02921	IAOLGGFO_03717	OGAKENFA_00523	IBKININP_00538	JJOIIOPK_02097	NOHBGNMO_00047	IMGBALCJ_03116	CMHIEBDP_02199	FJAKHGLK_02862	HGEPAKPN_02377	ILNJBNNJ_02372	DAHMPNPP_02862	LIFCBJAK_01525	FHEHPHHC_02152	DKFKFDJM_03480	MGIKKLBD_02742	ADADMPLM_01262	AGFLKIAC_02689	PMNNKGMJ_00523	BIHPDDHI_00166	EMIKNDEL_01855	PGKGDCFD_02321	ADJANAFG_02162	FNHMGJIK_03273
iclR		Transcriptional repressor IclR	61	61	1	467	13121				830	830	830	FGBPADJH_02661	HODMNFEL_00904	GGBLKGLM_03646	EMEBBHPK_03329	CFLMFKHF_04029	LPPGFCCH_00939	AMPOJNKJ_03618	PMIECDFE_03365	HMDBJOFL_03339	KCJNLABC_03439	EDNHKMOF_01866	KLEDOLAC_01648	LLGMMCOL_03594	IAOLGGFO_02483	OGAKENFA_01138	IBKININP_04217	JJOIIOPK_01141	NOHBGNMO_00928	IMGBALCJ_03670	CMHIEBDP_00625	FJAKHGLK_03548	HGEPAKPN_01827	ILNJBNNJ_00724	DAHMPNPP_03527	LIFCBJAK_01638	FHEHPHHC_01017	DKFKFDJM_03675	MGIKKLBD_01889	ADADMPLM_03690	AGFLKIAC_01173	PMNNKGMJ_02139	BIHPDDHI_02270	EMIKNDEL_03816	PGKGDCFD_02541	ADJANAFG_01198	FNHMGJIK_03783
ftsP		Cell division protein FtsP	61	61	1	467	18875				1421	1421	1421	FGBPADJH_02779	HODMNFEL_00566	GGBLKGLM_02250	EMEBBHPK_01717	CFLMFKHF_01089	LPPGFCCH_00357	AMPOJNKJ_01507	PMIECDFE_01453	HMDBJOFL_00868	KCJNLABC_01602	EDNHKMOF_01780	KLEDOLAC_00665	LLGMMCOL_03309	IAOLGGFO_03564	OGAKENFA_02387	IBKININP_00691	JJOIIOPK_02642	NOHBGNMO_01357	IMGBALCJ_00477	CMHIEBDP_03659	FJAKHGLK_00056	HGEPAKPN_02245	ILNJBNNJ_03757	DAHMPNPP_00056	LIFCBJAK_02646	FHEHPHHC_02620	DKFKFDJM_01141	MGIKKLBD_02221	ADADMPLM_01887	AGFLKIAC_03969	PMNNKGMJ_02331	BIHPDDHI_00348	EMIKNDEL_00620	PGKGDCFD_00804	ADJANAFG_01247	FNHMGJIK_01708
clpS		ATP-dependent Clp protease adapter protein ClpS	61	61	1	467	11166				320	320	320	FGBPADJH_00013	HODMNFEL_04089	GGBLKGLM_00594	EMEBBHPK_02119	CFLMFKHF_03748	LPPGFCCH_02968	AMPOJNKJ_03252	PMIECDFE_04211	HMDBJOFL_02183	KCJNLABC_02098	EDNHKMOF_00080	KLEDOLAC_02628	LLGMMCOL_04422	IAOLGGFO_00236	OGAKENFA_00958	IBKININP_03812	JJOIIOPK_01696	NOHBGNMO_02345	IMGBALCJ_03366	CMHIEBDP_01515	FJAKHGLK_00184	HGEPAKPN_00894	ILNJBNNJ_01488	DAHMPNPP_00171	LIFCBJAK_00245	FHEHPHHC_00799	DKFKFDJM_03506	MGIKKLBD_00241	ADADMPLM_03345	AGFLKIAC_01378	PMNNKGMJ_02712	BIHPDDHI_02821	EMIKNDEL_03090	PGKGDCFD_01591	ADJANAFG_03460	FNHMGJIK_00203
lptG		Lipopolysaccharide export system permease protein LptG	61	61	1	467	17601				1076	1076	1076	FGBPADJH_01756	HODMNFEL_01712	GGBLKGLM_03766	EMEBBHPK_04330	CFLMFKHF_03961	LPPGFCCH_02301	AMPOJNKJ_02819	PMIECDFE_03286	HMDBJOFL_00226	KCJNLABC_04457	EDNHKMOF_02750	KLEDOLAC_00126	LLGMMCOL_03227	IAOLGGFO_02800	OGAKENFA_01605	IBKININP_04080	JJOIIOPK_02309	NOHBGNMO_03257	IMGBALCJ_03017	CMHIEBDP_03243	FJAKHGLK_03578	HGEPAKPN_03566	ILNJBNNJ_03217	DAHMPNPP_03557	LIFCBJAK_00684	FHEHPHHC_01437	DKFKFDJM_03190	MGIKKLBD_03359	ADADMPLM_03122	AGFLKIAC_03206	PMNNKGMJ_01649	BIHPDDHI_03447	EMIKNDEL_04002	PGKGDCFD_02976	ADJANAFG_02351	FNHMGJIK_03259
group_21311		hypothetical protein	61	61	1	467	3081				863	863	863	FGBPADJH_02061	HODMNFEL_02709	GGBLKGLM_03521	EMEBBHPK_04048	CFLMFKHF_01555	LPPGFCCH_00671	AMPOJNKJ_02631	PMIECDFE_03523	HMDBJOFL_03556	KCJNLABC_04156	EDNHKMOF_01112	KLEDOLAC_00774	LLGMMCOL_03512	IAOLGGFO_00880	OGAKENFA_03197	IBKININP_01585	JJOIIOPK_04053	NOHBGNMO_03138	IMGBALCJ_00672	CMHIEBDP_00920	FJAKHGLK_02049	HGEPAKPN_01510	ILNJBNNJ_00827	DAHMPNPP_02045	LIFCBJAK_03644	FHEHPHHC_03513	DKFKFDJM_00412	MGIKKLBD_03912	ADADMPLM_00562	AGFLKIAC_00792	PMNNKGMJ_03786	BIHPDDHI_03721	EMIKNDEL_04358	PGKGDCFD_03723	ADJANAFG_00413	FNHMGJIK_02571
group_21312		hypothetical protein	61	61	1	467	4113				917	917	917	FGBPADJH_01692	HODMNFEL_00207	GGBLKGLM_01893	EMEBBHPK_00735	CFLMFKHF_00976	LPPGFCCH_01259	AMPOJNKJ_01878	PMIECDFE_00829	HMDBJOFL_00528	KCJNLABC_00556	EDNHKMOF_00276	KLEDOLAC_04467	LLGMMCOL_00880	IAOLGGFO_00686	OGAKENFA_03684	IBKININP_01021	JJOIIOPK_01983	NOHBGNMO_01023	IMGBALCJ_01732	CMHIEBDP_01053	FJAKHGLK_03490	HGEPAKPN_00648	ILNJBNNJ_00960	DAHMPNPP_03457	LIFCBJAK_01765	FHEHPHHC_00455	DKFKFDJM_01626	MGIKKLBD_00708	ADADMPLM_01704	AGFLKIAC_00444	PMNNKGMJ_00945	BIHPDDHI_00990	EMIKNDEL_00248	PGKGDCFD_00728	ADJANAFG_03728	FNHMGJIK_00501
pstC		Phosphate transport system permease protein PstC	61	61	1	467	4168				956	971	956	FGBPADJH_02639	HODMNFEL_02999	GGBLKGLM_03497	EMEBBHPK_02982	CFLMFKHF_04206	LPPGFCCH_02545	AMPOJNKJ_00967	PMIECDFE_00803	HMDBJOFL_00501	KCJNLABC_03073	EDNHKMOF_00304	KLEDOLAC_04444	LLGMMCOL_00907	IAOLGGFO_00712	OGAKENFA_03710	IBKININP_04371	JJOIIOPK_03888	NOHBGNMO_01048	IMGBALCJ_01589	CMHIEBDP_02490	FJAKHGLK_04259	HGEPAKPN_00612	ILNJBNNJ_02128	DAHMPNPP_04255	LIFCBJAK_01739	FHEHPHHC_00481	DKFKFDJM_01480	MGIKKLBD_00735	ADADMPLM_01560	AGFLKIAC_00468	PMNNKGMJ_00919	BIHPDDHI_00964	EMIKNDEL_00285	PGKGDCFD_00701	ADJANAFG_03701	FNHMGJIK_03363
uspE		Universal stress protein E	61	61	1	467	19905				944	944	944	FGBPADJH_00514	HODMNFEL_02181	GGBLKGLM_01276	EMEBBHPK_01342	CFLMFKHF_03466	LPPGFCCH_00193	AMPOJNKJ_03039	PMIECDFE_02249	HMDBJOFL_04300	KCJNLABC_01333	EDNHKMOF_02376	KLEDOLAC_01547	LLGMMCOL_01124	IAOLGGFO_03789	OGAKENFA_00596	IBKININP_03843	JJOIIOPK_02024	NOHBGNMO_02436	IMGBALCJ_03044	CMHIEBDP_02274	FJAKHGLK_00582	HGEPAKPN_01756	ILNJBNNJ_02297	DAHMPNPP_00546	LIFCBJAK_02509	FHEHPHHC_02080	DKFKFDJM_03408	MGIKKLBD_02825	ADADMPLM_01190	AGFLKIAC_02761	PMNNKGMJ_00594	BIHPDDHI_00092	EMIKNDEL_01971	PGKGDCFD_02392	ADJANAFG_02084	FNHMGJIK_03915
lolD_2		Lipoprotein-releasing system ATP-binding protein LolD	61	61	1	467	10391				686	686	686	FGBPADJH_02485	HODMNFEL_02872	GGBLKGLM_03370	EMEBBHPK_00858	CFLMFKHF_04516	LPPGFCCH_03609	AMPOJNKJ_00280	PMIECDFE_00235	HMDBJOFL_00785	KCJNLABC_00706	EDNHKMOF_02104	KLEDOLAC_04222	LLGMMCOL_00016	IAOLGGFO_02175	OGAKENFA_02739	IBKININP_04683	JJOIIOPK_00348	NOHBGNMO_03717	IMGBALCJ_01383	CMHIEBDP_02965	FJAKHGLK_04273	HGEPAKPN_00195	ILNJBNNJ_03140	DAHMPNPP_04269	LIFCBJAK_03080	FHEHPHHC_03134	DKFKFDJM_03040	MGIKKLBD_03577	ADADMPLM_03457	AGFLKIAC_00972	PMNNKGMJ_03330	BIHPDDHI_02525	EMIKNDEL_00822	PGKGDCFD_03991	ADJANAFG_00023	FNHMGJIK_04248
rluB		Ribosomal large subunit pseudouridine synthase B	61	61	1	467	19667				944	953	951	FGBPADJH_01430	HODMNFEL_03769	GGBLKGLM_01351	EMEBBHPK_01408	CFLMFKHF_00832	LPPGFCCH_00125	AMPOJNKJ_03105	PMIECDFE_02177	HMDBJOFL_04386	KCJNLABC_01399	EDNHKMOF_02889	KLEDOLAC_01473	LLGMMCOL_02914	IAOLGGFO_03724	OGAKENFA_00530	IBKININP_00531	JJOIIOPK_02090	NOHBGNMO_00040	IMGBALCJ_03109	CMHIEBDP_02206	FJAKHGLK_02869	HGEPAKPN_02368	ILNJBNNJ_02365	DAHMPNPP_02869	LIFCBJAK_01532	FHEHPHHC_02145	DKFKFDJM_03473	MGIKKLBD_02749	ADADMPLM_01255	AGFLKIAC_02696	PMNNKGMJ_00530	BIHPDDHI_00159	EMIKNDEL_01873	PGKGDCFD_02328	ADJANAFG_02155	FNHMGJIK_03280
rsmH		Ribosomal RNA small subunit methyltransferase H	61	61	1	467	18344				944	944	944	FGBPADJH_00617	HODMNFEL_01620	GGBLKGLM_02999	EMEBBHPK_03401	CFLMFKHF_03826	LPPGFCCH_02665	AMPOJNKJ_02219	PMIECDFE_03772	HMDBJOFL_00662	KCJNLABC_03488	EDNHKMOF_00917	KLEDOLAC_03978	LLGMMCOL_02318	IAOLGGFO_03069	OGAKENFA_00769	IBKININP_03963	JJOIIOPK_00068	NOHBGNMO_01892	IMGBALCJ_01774	CMHIEBDP_02721	FJAKHGLK_03415	HGEPAKPN_00459	ILNJBNNJ_02721	DAHMPNPP_03430	LIFCBJAK_00808	FHEHPHHC_00610	DKFKFDJM_01668	MGIKKLBD_01650	ADADMPLM_01798	AGFLKIAC_03623	PMNNKGMJ_03150	BIHPDDHI_03141	EMIKNDEL_03622	PGKGDCFD_03204	ADJANAFG_00316	FNHMGJIK_00175
pdxH		Pyridoxine/pyridoxamine 5'-phosphate oxidase	61	61	1	467	1167				653	653	653	FGBPADJH_03026	HODMNFEL_00028	GGBLKGLM_00963	EMEBBHPK_01923	CFLMFKHF_03247	LPPGFCCH_00033	AMPOJNKJ_02928	PMIECDFE_01019	HMDBJOFL_01757	KCJNLABC_01952	EDNHKMOF_01606	KLEDOLAC_01311	LLGMMCOL_04014	IAOLGGFO_02452	OGAKENFA_00438	IBKININP_03403	JJOIIOPK_01938	NOHBGNMO_00129	IMGBALCJ_03233	CMHIEBDP_02114	FJAKHGLK_03709	HGEPAKPN_02129	ILNJBNNJ_02457	DAHMPNPP_03974	LIFCBJAK_01441	FHEHPHHC_02237	DKFKFDJM_03314	MGIKKLBD_02670	ADADMPLM_03246	AGFLKIAC_00080	PMNNKGMJ_00438	BIHPDDHI_00238	EMIKNDEL_02731	PGKGDCFD_02237	ADJANAFG_00551	FNHMGJIK_00078
tatC		Sec-independent protein translocase protein TatC	61	61	1	467	13244				779	779	779	FGBPADJH_01976	HODMNFEL_01513	GGBLKGLM_02983	EMEBBHPK_01824	CFLMFKHF_03347	LPPGFCCH_00868	AMPOJNKJ_03327	PMIECDFE_02629	HMDBJOFL_03031	KCJNLABC_01848	EDNHKMOF_01937	KLEDOLAC_01598	LLGMMCOL_01805	IAOLGGFO_01951	OGAKENFA_01187	IBKININP_03518	JJOIIOPK_01189	NOHBGNMO_00876	IMGBALCJ_03553	CMHIEBDP_00554	FJAKHGLK_02842	HGEPAKPN_01779	ILNJBNNJ_00653	DAHMPNPP_02842	LIFCBJAK_02436	FHEHPHHC_01066	DKFKFDJM_03608	MGIKKLBD_02073	ADADMPLM_03592	AGFLKIAC_02487	PMNNKGMJ_02191	BIHPDDHI_02613	EMIKNDEL_03765	PGKGDCFD_01990	ADJANAFG_01150	FNHMGJIK_02837
plsX		Phosphate acyltransferase	61	61	1	467	13703				1007	1007	1007	FGBPADJH_00327	HODMNFEL_00065	GGBLKGLM_03705	EMEBBHPK_02282	CFLMFKHF_00095	LPPGFCCH_03266	AMPOJNKJ_02780	PMIECDFE_00710	HMDBJOFL_01343	KCJNLABC_02311	EDNHKMOF_00991	KLEDOLAC_00163	LLGMMCOL_01938	IAOLGGFO_00816	OGAKENFA_00255	IBKININP_00095	JJOIIOPK_01612	NOHBGNMO_03359	IMGBALCJ_03571	CMHIEBDP_00445	FJAKHGLK_02564	HGEPAKPN_01921	ILNJBNNJ_00448	DAHMPNPP_02572	LIFCBJAK_03319	FHEHPHHC_00255	DKFKFDJM_03115	MGIKKLBD_03745	ADADMPLM_02941	AGFLKIAC_00262	PMNNKGMJ_00255	BIHPDDHI_01570	EMIKNDEL_02293	PGKGDCFD_00136	ADJANAFG_01741	FNHMGJIK_01921
mdtH		Multidrug resistance protein MdtH	61	61	1	467	10466				1205	1205	1205	FGBPADJH_02731	HODMNFEL_00688	GGBLKGLM_01748	EMEBBHPK_01528	CFLMFKHF_03493	LPPGFCCH_00310	AMPOJNKJ_00709	PMIECDFE_01216	HMDBJOFL_01928	KCJNLABC_01194	EDNHKMOF_02169	KLEDOLAC_00426	LLGMMCOL_02093	IAOLGGFO_00331	OGAKENFA_00676	IBKININP_03808	JJOIIOPK_01473	NOHBGNMO_01127	IMGBALCJ_02580	CMHIEBDP_02391	FJAKHGLK_04048	HGEPAKPN_03449	ILNJBNNJ_02180	DAHMPNPP_04081	LIFCBJAK_03438	FHEHPHHC_02000	DKFKFDJM_02490	MGIKKLBD_03075	ADADMPLM_03042	AGFLKIAC_02842	PMNNKGMJ_00676	BIHPDDHI_00008	EMIKNDEL_01785	PGKGDCFD_04082	ADJANAFG_02844	FNHMGJIK_02625
thrA		Bifunctional aspartokinase/homoserine dehydrogenase 1	61	61	1	467	10177				2459	2459	2459	FGBPADJH_03733	HODMNFEL_03925	GGBLKGLM_03042	EMEBBHPK_01196	CFLMFKHF_01414	LPPGFCCH_00844	AMPOJNKJ_01014	PMIECDFE_00078	HMDBJOFL_04103	KCJNLABC_00995	EDNHKMOF_00491	KLEDOLAC_02470	LLGMMCOL_00167	IAOLGGFO_02336	OGAKENFA_01821	IBKININP_01252	JJOIIOPK_03528	NOHBGNMO_01763	IMGBALCJ_01096	CMHIEBDP_03115	FJAKHGLK_01367	HGEPAKPN_00028	ILNJBNNJ_02990	DAHMPNPP_01356	LIFCBJAK_01122	FHEHPHHC_01789	DKFKFDJM_00219	MGIKKLBD_01448	ADADMPLM_00381	AGFLKIAC_01739	PMNNKGMJ_00724	BIHPDDHI_02352	EMIKNDEL_01009	PGKGDCFD_01793	ADJANAFG_00176	FNHMGJIK_03216
zntB		Zinc transport protein ZntB	61	61	1	467	1189				983	983	983	FGBPADJH_03006	HODMNFEL_00008	GGBLKGLM_01437	EMEBBHPK_01480	CFLMFKHF_03227	LPPGFCCH_00053	AMPOJNKJ_02908	PMIECDFE_00999	HMDBJOFL_01737	KCJNLABC_01471	EDNHKMOF_01626	KLEDOLAC_01291	LLGMMCOL_04034	IAOLGGFO_02472	OGAKENFA_00458	IBKININP_03383	JJOIIOPK_02162	NOHBGNMO_00108	IMGBALCJ_03213	CMHIEBDP_02134	FJAKHGLK_03689	HGEPAKPN_03814	ILNJBNNJ_02437	DAHMPNPP_03954	LIFCBJAK_01461	FHEHPHHC_02217	DKFKFDJM_03294	MGIKKLBD_02690	ADADMPLM_03226	AGFLKIAC_00060	PMNNKGMJ_00458	BIHPDDHI_00218	EMIKNDEL_02711	PGKGDCFD_02257	ADJANAFG_00571	FNHMGJIK_00058
ileS		Isoleucine--tRNA ligase	61	61	1	467	10229				2813	2819	2813	FGBPADJH_00813	HODMNFEL_03960	GGBLKGLM_03208	EMEBBHPK_02691	CFLMFKHF_02481	LPPGFCCH_03486	AMPOJNKJ_02392	PMIECDFE_00104	HMDBJOFL_04129	KCJNLABC_02719	EDNHKMOF_00463	KLEDOLAC_02982	LLGMMCOL_00141	IAOLGGFO_02302	OGAKENFA_02612	IBKININP_02614	JJOIIOPK_00645	NOHBGNMO_03507	IMGBALCJ_01256	CMHIEBDP_03088	FJAKHGLK_01125	HGEPAKPN_00062	ILNJBNNJ_03017	DAHMPNPP_01102	LIFCBJAK_02951	FHEHPHHC_03007	DKFKFDJM_00824	MGIKKLBD_03447	ADADMPLM_00931	AGFLKIAC_01292	PMNNKGMJ_03457	BIHPDDHI_02398	EMIKNDEL_00981	PGKGDCFD_03866	ADJANAFG_00150	FNHMGJIK_03100
paaG		1,2-epoxyphenylacetyl-CoA isomerase	61	61	1	467	3751				797	797	797	FGBPADJH_00386	HODMNFEL_03037	GGBLKGLM_03464	EMEBBHPK_03929	CFLMFKHF_03845	LPPGFCCH_02439	AMPOJNKJ_03152	PMIECDFE_01940	HMDBJOFL_01698	KCJNLABC_04168	EDNHKMOF_00341	KLEDOLAC_02085	LLGMMCOL_02803	IAOLGGFO_00763	OGAKENFA_03761	IBKININP_04103	JJOIIOPK_03835	NOHBGNMO_03668	IMGBALCJ_03276	CMHIEBDP_01726	FJAKHGLK_03126	HGEPAKPN_00573	ILNJBNNJ_01187	DAHMPNPP_04056	LIFCBJAK_01875	FHEHPHHC_00534	DKFKFDJM_03326	MGIKKLBD_00785	ADADMPLM_03258	AGFLKIAC_02639	PMNNKGMJ_01911	BIHPDDHI_02255	EMIKNDEL_00140	PGKGDCFD_01972	ADJANAFG_03645	FNHMGJIK_04064
rkpK		UDP-glucose 6-dehydrogenase	61	61	1	467	14636				1343	1343	1343	FGBPADJH_03364	HODMNFEL_03674	GGBLKGLM_01382	EMEBBHPK_01439	CFLMFKHF_03187	LPPGFCCH_00093	AMPOJNKJ_02261	PMIECDFE_02142	HMDBJOFL_03147	KCJNLABC_01430	EDNHKMOF_02607	KLEDOLAC_01686	LLGMMCOL_02951	IAOLGGFO_03693	OGAKENFA_00498	IBKININP_03343	JJOIIOPK_02121	NOHBGNMO_00072	IMGBALCJ_02179	CMHIEBDP_02174	FJAKHGLK_02445	HGEPAKPN_02304	ILNJBNNJ_02397	DAHMPNPP_02485	LIFCBJAK_01500	FHEHPHHC_02177	DKFKFDJM_02299	MGIKKLBD_02717	ADADMPLM_01287	AGFLKIAC_00018	PMNNKGMJ_00498	BIHPDDHI_00191	EMIKNDEL_02049	PGKGDCFD_02296	ADJANAFG_02189	FNHMGJIK_00018
rpsJ		30S ribosomal protein S10	61	61	1	467	17290				311	311	311	FGBPADJH_00130	HODMNFEL_00194	GGBLKGLM_00180	EMEBBHPK_03497	CFLMFKHF_03619	LPPGFCCH_02796	AMPOJNKJ_03378	PMIECDFE_03007	HMDBJOFL_03125	KCJNLABC_03609	EDNHKMOF_03387	KLEDOLAC_03739	LLGMMCOL_03464	IAOLGGFO_02524	OGAKENFA_02128	IBKININP_03882	JJOIIOPK_03266	NOHBGNMO_02913	IMGBALCJ_03502	CMHIEBDP_02520	FJAKHGLK_03495	HGEPAKPN_03044	ILNJBNNJ_02507	DAHMPNPP_03474	LIFCBJAK_02519	FHEHPHHC_01931	DKFKFDJM_03557	MGIKKLBD_02491	ADADMPLM_03541	AGFLKIAC_02543	PMNNKGMJ_02234	BIHPDDHI_02636	EMIKNDEL_04245	PGKGDCFD_02722	ADJANAFG_03016	FNHMGJIK_03525
nhaR		Transcriptional activator protein NhaR	61	61	1	467	10226				908	914	913	FGBPADJH_00816	HODMNFEL_03957	GGBLKGLM_03211	EMEBBHPK_02694	CFLMFKHF_02484	LPPGFCCH_03483	AMPOJNKJ_02389	PMIECDFE_00101	HMDBJOFL_04126	KCJNLABC_02722	EDNHKMOF_00466	KLEDOLAC_02979	LLGMMCOL_00144	IAOLGGFO_02305	OGAKENFA_02609	IBKININP_02617	JJOIIOPK_00648	NOHBGNMO_03504	IMGBALCJ_01253	CMHIEBDP_03091	FJAKHGLK_01128	HGEPAKPN_00059	ILNJBNNJ_03014	DAHMPNPP_01105	LIFCBJAK_02948	FHEHPHHC_03004	DKFKFDJM_00821	MGIKKLBD_03444	ADADMPLM_00928	AGFLKIAC_01289	PMNNKGMJ_03460	BIHPDDHI_02395	EMIKNDEL_00984	PGKGDCFD_03863	ADJANAFG_00153	FNHMGJIK_03103
hmuV		Hemin import ATP-binding protein HmuV	61	61	1	467	1133				794	794	794	FGBPADJH_03057	HODMNFEL_00057	GGBLKGLM_00993	EMEBBHPK_01953	CFLMFKHF_00982	LPPGFCCH_00003	AMPOJNKJ_03020	PMIECDFE_01049	HMDBJOFL_01786	KCJNLABC_01982	EDNHKMOF_01576	KLEDOLAC_01340	LLGMMCOL_03984	IAOLGGFO_01800	OGAKENFA_00408	IBKININP_00957	JJOIIOPK_01968	NOHBGNMO_00159	IMGBALCJ_03265	CMHIEBDP_02084	FJAKHGLK_03739	HGEPAKPN_02159	ILNJBNNJ_02487	DAHMPNPP_04004	LIFCBJAK_01410	FHEHPHHC_02267	DKFKFDJM_04358	MGIKKLBD_02640	ADADMPLM_04346	AGFLKIAC_00110	PMNNKGMJ_00408	BIHPDDHI_00268	EMIKNDEL_02762	PGKGDCFD_02207	ADJANAFG_00522	FNHMGJIK_00108
valS		Valine--tRNA ligase	61	61	1	467	17597				2897	2906	2897	FGBPADJH_01760	HODMNFEL_01708	GGBLKGLM_03770	EMEBBHPK_04334	CFLMFKHF_03957	LPPGFCCH_02297	AMPOJNKJ_02815	PMIECDFE_03282	HMDBJOFL_00222	KCJNLABC_04461	EDNHKMOF_02746	KLEDOLAC_00122	LLGMMCOL_03231	IAOLGGFO_02796	OGAKENFA_01609	IBKININP_04076	JJOIIOPK_02305	NOHBGNMO_03261	IMGBALCJ_03013	CMHIEBDP_03247	FJAKHGLK_03574	HGEPAKPN_03562	ILNJBNNJ_03221	DAHMPNPP_03553	LIFCBJAK_00688	FHEHPHHC_01441	DKFKFDJM_03186	MGIKKLBD_03363	ADADMPLM_03118	AGFLKIAC_03202	PMNNKGMJ_01653	BIHPDDHI_03443	EMIKNDEL_04006	PGKGDCFD_02972	ADJANAFG_02355	FNHMGJIK_03263
cdsA		Phosphatidate cytidylyltransferase	61	61	1	467	16558				863	863	863	FGBPADJH_00872	HODMNFEL_01047	GGBLKGLM_02849	EMEBBHPK_03056	CFLMFKHF_02616	LPPGFCCH_03801	AMPOJNKJ_03403	PMIECDFE_00319	HMDBJOFL_00265	KCJNLABC_03120	EDNHKMOF_01464	KLEDOLAC_03013	LLGMMCOL_00436	IAOLGGFO_01002	OGAKENFA_01973	IBKININP_02793	JJOIIOPK_03381	NOHBGNMO_03280	IMGBALCJ_02871	CMHIEBDP_03494	FJAKHGLK_02414	HGEPAKPN_00817	ILNJBNNJ_03454	DAHMPNPP_02410	LIFCBJAK_03838	FHEHPHHC_01303	DKFKFDJM_02897	MGIKKLBD_03227	ADADMPLM_02875	AGFLKIAC_03797	PMNNKGMJ_01522	BIHPDDHI_03842	EMIKNDEL_03849	PGKGDCFD_00435	ADJANAFG_00694	FNHMGJIK_03005
ymdA		putative protein YmdA	61	61	1	467	13732				311	311	311	FGBPADJH_00351	HODMNFEL_03137	GGBLKGLM_02370	EMEBBHPK_04228	CFLMFKHF_00070	LPPGFCCH_03290	AMPOJNKJ_01180	PMIECDFE_02546	HMDBJOFL_03210	KCJNLABC_04331	EDNHKMOF_01015	KLEDOLAC_03825	LLGMMCOL_03542	IAOLGGFO_01303	OGAKENFA_00231	IBKININP_00070	JJOIIOPK_01636	NOHBGNMO_03561	IMGBALCJ_01020	CMHIEBDP_00421	FJAKHGLK_01315	HGEPAKPN_03656	ILNJBNNJ_00424	DAHMPNPP_01283	LIFCBJAK_03295	FHEHPHHC_00231	DKFKFDJM_03932	MGIKKLBD_03769	ADADMPLM_03938	AGFLKIAC_00286	PMNNKGMJ_00231	BIHPDDHI_01594	EMIKNDEL_02318	PGKGDCFD_00160	ADJANAFG_04057	FNHMGJIK_03575
lspA		Lipoprotein signal peptidase	61	61	1	467	10230				509	509	509	FGBPADJH_00812	HODMNFEL_03961	GGBLKGLM_03207	EMEBBHPK_02690	CFLMFKHF_02480	LPPGFCCH_03487	AMPOJNKJ_02393	PMIECDFE_00105	HMDBJOFL_04130	KCJNLABC_02718	EDNHKMOF_00462	KLEDOLAC_02983	LLGMMCOL_00140	IAOLGGFO_02301	OGAKENFA_02613	IBKININP_02613	JJOIIOPK_00644	NOHBGNMO_03508	IMGBALCJ_01257	CMHIEBDP_03087	FJAKHGLK_01124	HGEPAKPN_00063	ILNJBNNJ_03018	DAHMPNPP_01101	LIFCBJAK_02952	FHEHPHHC_03008	DKFKFDJM_00825	MGIKKLBD_03448	ADADMPLM_00932	AGFLKIAC_01293	PMNNKGMJ_03456	BIHPDDHI_02399	EMIKNDEL_00980	PGKGDCFD_03867	ADJANAFG_00149	FNHMGJIK_03099
metC_2		Cystathionine beta-lyase	61	61	1	467	18359				1160	1160	1160	FGBPADJH_00605	HODMNFEL_01608	GGBLKGLM_02926	EMEBBHPK_03389	CFLMFKHF_00238	LPPGFCCH_02677	AMPOJNKJ_02207	PMIECDFE_03784	HMDBJOFL_00650	KCJNLABC_03476	EDNHKMOF_00905	KLEDOLAC_03990	LLGMMCOL_02306	IAOLGGFO_03081	OGAKENFA_00781	IBKININP_00214	JJOIIOPK_00056	NOHBGNMO_01880	IMGBALCJ_01762	CMHIEBDP_02733	FJAKHGLK_03427	HGEPAKPN_00471	ILNJBNNJ_02733	DAHMPNPP_03442	LIFCBJAK_00796	FHEHPHHC_00622	DKFKFDJM_01656	MGIKKLBD_01662	ADADMPLM_01786	AGFLKIAC_03635	PMNNKGMJ_03162	BIHPDDHI_03129	EMIKNDEL_03634	PGKGDCFD_03216	ADJANAFG_00328	FNHMGJIK_00163
pstA		Phosphate transport system permease protein PstA	61	61	1	467	4167				908	911	910	FGBPADJH_02640	HODMNFEL_02998	GGBLKGLM_03498	EMEBBHPK_02983	CFLMFKHF_04207	LPPGFCCH_02546	AMPOJNKJ_00968	PMIECDFE_00804	HMDBJOFL_00502	KCJNLABC_03074	EDNHKMOF_00303	KLEDOLAC_04445	LLGMMCOL_00906	IAOLGGFO_00711	OGAKENFA_03709	IBKININP_04372	JJOIIOPK_03889	NOHBGNMO_01047	IMGBALCJ_01588	CMHIEBDP_02491	FJAKHGLK_04260	HGEPAKPN_00613	ILNJBNNJ_02129	DAHMPNPP_04256	LIFCBJAK_01740	FHEHPHHC_00480	DKFKFDJM_01481	MGIKKLBD_00734	ADADMPLM_01561	AGFLKIAC_00467	PMNNKGMJ_00920	BIHPDDHI_00965	EMIKNDEL_00284	PGKGDCFD_00702	ADJANAFG_03702	FNHMGJIK_03364
ydiK		Putative transport protein YdiK	61	61	1	467	1142				1109	1109	1109	FGBPADJH_03048	HODMNFEL_00049	GGBLKGLM_00985	EMEBBHPK_01945	CFLMFKHF_01014	LPPGFCCH_00011	AMPOJNKJ_03311	PMIECDFE_01041	HMDBJOFL_01779	KCJNLABC_01974	EDNHKMOF_01584	KLEDOLAC_01333	LLGMMCOL_03992	IAOLGGFO_01808	OGAKENFA_00416	IBKININP_01063	JJOIIOPK_01960	NOHBGNMO_00151	IMGBALCJ_03495	CMHIEBDP_02092	FJAKHGLK_03731	HGEPAKPN_02151	ILNJBNNJ_02479	DAHMPNPP_03996	LIFCBJAK_01418	FHEHPHHC_02259	DKFKFDJM_03372	MGIKKLBD_02648	ADADMPLM_03322	AGFLKIAC_00102	PMNNKGMJ_00416	BIHPDDHI_00260	EMIKNDEL_02754	PGKGDCFD_02215	ADJANAFG_00529	FNHMGJIK_00100
potD		Spermidine/putrescine-binding periplasmic protein	61	61	1	467	17712				1052	1052	1052	FGBPADJH_01840	HODMNFEL_01743	GGBLKGLM_02172	EMEBBHPK_02541	CFLMFKHF_00270	LPPGFCCH_03700	AMPOJNKJ_03485	PMIECDFE_03398	HMDBJOFL_00356	KCJNLABC_02596	EDNHKMOF_03508	KLEDOLAC_03877	LLGMMCOL_03028	IAOLGGFO_02837	OGAKENFA_01572	IBKININP_00247	JJOIIOPK_02237	NOHBGNMO_03684	IMGBALCJ_00991	CMHIEBDP_03596	FJAKHGLK_04169	HGEPAKPN_00973	ILNJBNNJ_03556	DAHMPNPP_04165	LIFCBJAK_00649	FHEHPHHC_01404	DKFKFDJM_00777	MGIKKLBD_03329	ADADMPLM_00899	AGFLKIAC_03898	PMNNKGMJ_01624	BIHPDDHI_03943	EMIKNDEL_03954	PGKGDCFD_00530	ADJANAFG_01616	FNHMGJIK_00401
ggt		Glutathione hydrolase proenzyme	61	61	1	467	10292				1763	1763	1763	FGBPADJH_00766	HODMNFEL_00845	GGBLKGLM_00049	EMEBBHPK_02653	CFLMFKHF_02426	LPPGFCCH_03523	AMPOJNKJ_03130	PMIECDFE_00145	HMDBJOFL_00696	KCJNLABC_02681	EDNHKMOF_00415	KLEDOLAC_02720	LLGMMCOL_00102	IAOLGGFO_02264	OGAKENFA_02653	IBKININP_02490	JJOIIOPK_02552	NOHBGNMO_03517	IMGBALCJ_01295	CMHIEBDP_03051	FJAKHGLK_03270	HGEPAKPN_00110	ILNJBNNJ_03054	DAHMPNPP_03249	LIFCBJAK_02991	FHEHPHHC_03048	DKFKFDJM_00863	MGIKKLBD_03488	ADADMPLM_00970	AGFLKIAC_01330	PMNNKGMJ_03416	BIHPDDHI_02436	EMIKNDEL_00911	PGKGDCFD_03905	ADJANAFG_00109	FNHMGJIK_02463
rplX		50S ribosomal protein L24	61	61	1	467	17302				314	314	314	FGBPADJH_00118	HODMNFEL_00182	GGBLKGLM_00168	EMEBBHPK_03509	CFLMFKHF_03631	LPPGFCCH_02808	AMPOJNKJ_03366	PMIECDFE_02995	HMDBJOFL_03113	KCJNLABC_03621	EDNHKMOF_03375	KLEDOLAC_03727	LLGMMCOL_03452	IAOLGGFO_02536	OGAKENFA_02140	IBKININP_03894	JJOIIOPK_03278	NOHBGNMO_02925	IMGBALCJ_03514	CMHIEBDP_02532	FJAKHGLK_03507	HGEPAKPN_03032	ILNJBNNJ_02519	DAHMPNPP_03486	LIFCBJAK_02531	FHEHPHHC_01943	DKFKFDJM_03569	MGIKKLBD_02503	ADADMPLM_03553	AGFLKIAC_02555	PMNNKGMJ_02246	BIHPDDHI_02648	EMIKNDEL_04233	PGKGDCFD_02734	ADJANAFG_03004	FNHMGJIK_03537
yejM		Inner membrane protein YejM	61	61	1	467	13745				1739	1739	1739	FGBPADJH_00362	HODMNFEL_04014	GGBLKGLM_02381	EMEBBHPK_04239	CFLMFKHF_00059	LPPGFCCH_03301	AMPOJNKJ_01191	PMIECDFE_02557	HMDBJOFL_03221	KCJNLABC_04342	EDNHKMOF_01026	KLEDOLAC_03836	LLGMMCOL_03553	IAOLGGFO_01314	OGAKENFA_00220	IBKININP_00059	JJOIIOPK_01647	NOHBGNMO_03572	IMGBALCJ_01031	CMHIEBDP_00410	FJAKHGLK_01304	HGEPAKPN_03645	ILNJBNNJ_00413	DAHMPNPP_01294	LIFCBJAK_03284	FHEHPHHC_00220	DKFKFDJM_01079	MGIKKLBD_03780	ADADMPLM_01316	AGFLKIAC_00297	PMNNKGMJ_00220	BIHPDDHI_01605	EMIKNDEL_02329	PGKGDCFD_00171	ADJANAFG_04068	FNHMGJIK_03586
cobS		Adenosylcobinamide-GDP ribazoletransferase	61	61	1	467	8223				758	758	758	FGBPADJH_03461	HODMNFEL_01012	GGBLKGLM_01159	EMEBBHPK_00553	CFLMFKHF_02151	LPPGFCCH_01462	AMPOJNKJ_02056	PMIECDFE_02797	HMDBJOFL_02812	KCJNLABC_01729	EDNHKMOF_03833	KLEDOLAC_01855	LLGMMCOL_01499	IAOLGGFO_00413	OGAKENFA_03373	IBKININP_02196	JJOIIOPK_00988	NOHBGNMO_02702	IMGBALCJ_02016	CMHIEBDP_00139	FJAKHGLK_02707	HGEPAKPN_00222	ILNJBNNJ_00146	DAHMPNPP_02450	LIFCBJAK_02229	FHEHPHHC_02804	DKFKFDJM_01894	MGIKKLBD_00351	ADADMPLM_02510	AGFLKIAC_02028	PMNNKGMJ_02071	BIHPDDHI_00673	EMIKNDEL_01445	PGKGDCFD_03451	ADJANAFG_03106	FNHMGJIK_03408
wzzE		ECA polysaccharide chain length modulation protein	61	61	1	467	17349				1055	1055	1055	FGBPADJH_00959	HODMNFEL_00135	GGBLKGLM_00806	EMEBBHPK_00153	CFLMFKHF_01797	LPPGFCCH_02105	AMPOJNKJ_00175	PMIECDFE_01809	HMDBJOFL_00021	KCJNLABC_00020	EDNHKMOF_00583	KLEDOLAC_02222	LLGMMCOL_01270	IAOLGGFO_01848	OGAKENFA_01793	IBKININP_01714	JJOIIOPK_01414	NOHBGNMO_01572	IMGBALCJ_00175	CMHIEBDP_03425	FJAKHGLK_02120	HGEPAKPN_01644	ILNJBNNJ_03400	DAHMPNPP_02117	LIFCBJAK_00610	FHEHPHHC_01625	DKFKFDJM_00175	MGIKKLBD_00634	ADADMPLM_00175	AGFLKIAC_03023	PMNNKGMJ_01843	BIHPDDHI_02198	EMIKNDEL_04182	PGKGDCFD_02785	ADJANAFG_02774	FNHMGJIK_02079
group_21343		Phosphorylated carbohydrates phosphatase	61	61	1	467	18550				638	638	638	FGBPADJH_00068	HODMNFEL_00092	GGBLKGLM_00105	EMEBBHPK_02388	CFLMFKHF_03412	LPPGFCCH_01969	AMPOJNKJ_02176	PMIECDFE_01908	HMDBJOFL_02001	KCJNLABC_02424	EDNHKMOF_03216	KLEDOLAC_02683	LLGMMCOL_02622	IAOLGGFO_02139	OGAKENFA_01934	IBKININP_03629	JJOIIOPK_02694	NOHBGNMO_01415	IMGBALCJ_02138	CMHIEBDP_01843	FJAKHGLK_02324	HGEPAKPN_03138	ILNJBNNJ_01896	DAHMPNPP_02320	LIFCBJAK_02040	FHEHPHHC_01749	DKFKFDJM_02262	MGIKKLBD_01864	ADADMPLM_02251	AGFLKIAC_01980	PMNNKGMJ_01884	BIHPDDHI_02154	EMIKNDEL_00382	PGKGDCFD_02148	ADJANAFG_02245	FNHMGJIK_02603
group_21344		hypothetical protein	61	61	1	467	10175				476	476	476	FGBPADJH_03731	HODMNFEL_03923	GGBLKGLM_03040	EMEBBHPK_01198	CFLMFKHF_01412	LPPGFCCH_00842	AMPOJNKJ_01016	PMIECDFE_00076	HMDBJOFL_04101	KCJNLABC_00997	EDNHKMOF_00493	KLEDOLAC_02472	LLGMMCOL_00169	IAOLGGFO_02338	OGAKENFA_01823	IBKININP_01250	JJOIIOPK_03530	NOHBGNMO_01761	IMGBALCJ_01098	CMHIEBDP_03117	FJAKHGLK_01369	HGEPAKPN_00026	ILNJBNNJ_02988	DAHMPNPP_01358	LIFCBJAK_01124	FHEHPHHC_01791	DKFKFDJM_00221	MGIKKLBD_01450	ADADMPLM_00383	AGFLKIAC_01741	PMNNKGMJ_00726	BIHPDDHI_02350	EMIKNDEL_01011	PGKGDCFD_01791	ADJANAFG_00178	FNHMGJIK_03214
nuoC		NADH-quinone oxidoreductase subunit C/D	61	61	1	467	13481				1796	1799	1798	FGBPADJH_04030	HODMNFEL_02516	GGBLKGLM_00875	EMEBBHPK_04252	CFLMFKHF_00046	LPPGFCCH_03314	AMPOJNKJ_01204	PMIECDFE_00969	HMDBJOFL_03235	KCJNLABC_04355	EDNHKMOF_01043	KLEDOLAC_03617	LLGMMCOL_00281	IAOLGGFO_01327	OGAKENFA_00207	IBKININP_00046	JJOIIOPK_03030	NOHBGNMO_03585	IMGBALCJ_01044	CMHIEBDP_00397	FJAKHGLK_01291	HGEPAKPN_01179	ILNJBNNJ_00400	DAHMPNPP_01307	LIFCBJAK_03271	FHEHPHHC_00207	DKFKFDJM_01092	MGIKKLBD_01147	ADADMPLM_01329	AGFLKIAC_00310	PMNNKGMJ_00207	BIHPDDHI_01618	EMIKNDEL_02913	PGKGDCFD_00184	ADJANAFG_04082	FNHMGJIK_01447
ftsI		Peptidoglycan D,D-transpeptidase FtsI	61	61	1	467	18342				1751	1775	1774	FGBPADJH_00619	HODMNFEL_01622	GGBLKGLM_03001	EMEBBHPK_03403	CFLMFKHF_03824	LPPGFCCH_02663	AMPOJNKJ_02221	PMIECDFE_03770	HMDBJOFL_00664	KCJNLABC_03490	EDNHKMOF_00919	KLEDOLAC_03976	LLGMMCOL_02320	IAOLGGFO_03067	OGAKENFA_00767	IBKININP_03965	JJOIIOPK_00070	NOHBGNMO_01894	IMGBALCJ_01776	CMHIEBDP_02719	FJAKHGLK_03413	HGEPAKPN_00457	ILNJBNNJ_02719	DAHMPNPP_03428	LIFCBJAK_00810	FHEHPHHC_00608	DKFKFDJM_01670	MGIKKLBD_01648	ADADMPLM_01800	AGFLKIAC_03621	PMNNKGMJ_03148	BIHPDDHI_03143	EMIKNDEL_03620	PGKGDCFD_03202	ADJANAFG_00314	FNHMGJIK_00177
group_21347		hypothetical protein	61	61	1	467	17470				1223	1226	1225	FGBPADJH_03939	HODMNFEL_01904	GGBLKGLM_01686	EMEBBHPK_00062	CFLMFKHF_02828	LPPGFCCH_02198	AMPOJNKJ_00084	PMIECDFE_03186	HMDBJOFL_00121	KCJNLABC_00112	EDNHKMOF_00670	KLEDOLAC_00024	LLGMMCOL_01358	IAOLGGFO_02698	OGAKENFA_01705	IBKININP_02951	JJOIIOPK_01322	NOHBGNMO_02320	IMGBALCJ_00084	CMHIEBDP_03334	FJAKHGLK_02200	HGEPAKPN_01859	ILNJBNNJ_03308	DAHMPNPP_02197	LIFCBJAK_01291	FHEHPHHC_01537	DKFKFDJM_00084	MGIKKLBD_00541	ADADMPLM_00084	AGFLKIAC_03116	PMNNKGMJ_01749	BIHPDDHI_03355	EMIKNDEL_04097	PGKGDCFD_02873	ADJANAFG_02688	FNHMGJIK_01843
surE		5'/3'-nucleotidase SurE	61	61	1	467	16389				764	764	764	FGBPADJH_02968	HODMNFEL_01386	GGBLKGLM_00700	EMEBBHPK_03569	CFLMFKHF_01908	LPPGFCCH_02777	AMPOJNKJ_03291	PMIECDFE_02088	HMDBJOFL_01652	KCJNLABC_03683	EDNHKMOF_03589	KLEDOLAC_03497	LLGMMCOL_02196	IAOLGGFO_03172	OGAKENFA_01896	IBKININP_01825	JJOIIOPK_04324	NOHBGNMO_03174	IMGBALCJ_03339	CMHIEBDP_02833	FJAKHGLK_02335	HGEPAKPN_03073	ILNJBNNJ_02833	DAHMPNPP_02330	LIFCBJAK_02806	FHEHPHHC_01128	DKFKFDJM_03530	MGIKKLBD_01764	ADADMPLM_03369	AGFLKIAC_03738	PMNNKGMJ_01420	BIHPDDHI_01215	EMIKNDEL_03733	PGKGDCFD_03318	ADJANAFG_01716	FNHMGJIK_02131
yohK		Inner membrane protein YohK	61	61	1	467	11227				695	695	695	FGBPADJH_03666	HODMNFEL_02831	GGBLKGLM_00560	EMEBBHPK_02162	CFLMFKHF_01276	LPPGFCCH_03016	AMPOJNKJ_04096	PMIECDFE_03018	HMDBJOFL_02140	KCJNLABC_02141	EDNHKMOF_00115	KLEDOLAC_00568	LLGMMCOL_01175	IAOLGGFO_00189	OGAKENFA_02887	IBKININP_00854	JJOIIOPK_01569	NOHBGNMO_02550	IMGBALCJ_04263	CMHIEBDP_01562	FJAKHGLK_00226	HGEPAKPN_00859	ILNJBNNJ_01441	DAHMPNPP_00213	LIFCBJAK_00203	FHEHPHHC_03227	DKFKFDJM_04212	MGIKKLBD_00195	ADADMPLM_04227	AGFLKIAC_01424	PMNNKGMJ_02759	BIHPDDHI_02868	EMIKNDEL_03131	PGKGDCFD_01544	ADJANAFG_03503	FNHMGJIK_01129
nuoE		NADH-quinone oxidoreductase subunit E	61	61	1	467	13482				545	545	545	FGBPADJH_04031	HODMNFEL_02517	GGBLKGLM_00874	EMEBBHPK_04251	CFLMFKHF_00047	LPPGFCCH_03313	AMPOJNKJ_01203	PMIECDFE_00970	HMDBJOFL_03234	KCJNLABC_04354	EDNHKMOF_01042	KLEDOLAC_03616	LLGMMCOL_00282	IAOLGGFO_01326	OGAKENFA_00208	IBKININP_00047	JJOIIOPK_03029	NOHBGNMO_03584	IMGBALCJ_01043	CMHIEBDP_00398	FJAKHGLK_01292	HGEPAKPN_01178	ILNJBNNJ_00401	DAHMPNPP_01306	LIFCBJAK_03272	FHEHPHHC_00208	DKFKFDJM_01091	MGIKKLBD_01148	ADADMPLM_01328	AGFLKIAC_00309	PMNNKGMJ_00208	BIHPDDHI_01617	EMIKNDEL_02914	PGKGDCFD_00183	ADJANAFG_04081	FNHMGJIK_01448
glyS		Glycine--tRNA ligase beta subunit	61	61	1	467	4095				2069	2069	2069	FGBPADJH_01707	HODMNFEL_04188	GGBLKGLM_01908	EMEBBHPK_00720	CFLMFKHF_00961	LPPGFCCH_01244	AMPOJNKJ_01863	PMIECDFE_00844	HMDBJOFL_00543	KCJNLABC_00541	EDNHKMOF_00261	KLEDOLAC_04482	LLGMMCOL_00865	IAOLGGFO_02082	OGAKENFA_03669	IBKININP_01006	JJOIIOPK_01998	NOHBGNMO_01008	IMGBALCJ_01717	CMHIEBDP_01038	FJAKHGLK_01742	HGEPAKPN_00663	ILNJBNNJ_00945	DAHMPNPP_01736	LIFCBJAK_02842	FHEHPHHC_00440	DKFKFDJM_01611	MGIKKLBD_00693	ADADMPLM_01689	AGFLKIAC_00429	PMNNKGMJ_00960	BIHPDDHI_01005	EMIKNDEL_00233	PGKGDCFD_00743	ADJANAFG_03743	FNHMGJIK_00516
lpxL		Lipid A biosynthesis lauroyltransferase	61	61	1	467	15318				941	941	941	FGBPADJH_03188	HODMNFEL_03110	GGBLKGLM_02319	EMEBBHPK_03937	CFLMFKHF_03099	LPPGFCCH_03934	AMPOJNKJ_02359	PMIECDFE_00691	HMDBJOFL_01322	KCJNLABC_04176	EDNHKMOF_03053	KLEDOLAC_01955	LLGMMCOL_01918	IAOLGGFO_03885	OGAKENFA_03563	IBKININP_03303	JJOIIOPK_02531	NOHBGNMO_00414	IMGBALCJ_01835	CMHIEBDP_01308	FJAKHGLK_01852	HGEPAKPN_02052	ILNJBNNJ_01695	DAHMPNPP_01846	LIFCBJAK_00392	FHEHPHHC_03697	DKFKFDJM_02082	MGIKKLBD_01027	ADADMPLM_02127	AGFLKIAC_02226	PMNNKGMJ_03615	BIHPDDHI_01113	EMIKNDEL_02466	PGKGDCFD_00598	ADJANAFG_00880	FNHMGJIK_02809
group_21398		hypothetical protein	61	61	1	467	4062				794	794	794	FGBPADJH_01735	HODMNFEL_04216	GGBLKGLM_01936	EMEBBHPK_00690	CFLMFKHF_00930	LPPGFCCH_01214	AMPOJNKJ_01265	PMIECDFE_00872	HMDBJOFL_00571	KCJNLABC_00511	EDNHKMOF_00231	KLEDOLAC_04510	LLGMMCOL_00837	IAOLGGFO_02113	OGAKENFA_03639	IBKININP_00975	JJOIIOPK_00891	NOHBGNMO_01624	IMGBALCJ_01192	CMHIEBDP_01008	FJAKHGLK_01712	HGEPAKPN_00691	ILNJBNNJ_00915	DAHMPNPP_01706	LIFCBJAK_02451	FHEHPHHC_00410	DKFKFDJM_00909	MGIKKLBD_00663	ADADMPLM_01015	AGFLKIAC_00399	PMNNKGMJ_00990	BIHPDDHI_01035	EMIKNDEL_00203	PGKGDCFD_00773	ADJANAFG_03771	FNHMGJIK_00546
group_21399		hypothetical protein	61	61	1	467	19642				758	758	758	FGBPADJH_01418	HODMNFEL_03856	GGBLKGLM_01362	EMEBBHPK_01420	CFLMFKHF_00359	LPPGFCCH_00113	AMPOJNKJ_03117	PMIECDFE_02166	HMDBJOFL_04397	KCJNLABC_01411	EDNHKMOF_02903	KLEDOLAC_04517	LLGMMCOL_02926	IAOLGGFO_03712	OGAKENFA_00518	IBKININP_00776	JJOIIOPK_02102	NOHBGNMO_00052	IMGBALCJ_03121	CMHIEBDP_02194	FJAKHGLK_02857	HGEPAKPN_02382	ILNJBNNJ_02377	DAHMPNPP_02857	LIFCBJAK_01520	FHEHPHHC_02157	DKFKFDJM_03485	MGIKKLBD_02737	ADADMPLM_01267	AGFLKIAC_02684	PMNNKGMJ_00518	BIHPDDHI_00171	EMIKNDEL_01850	PGKGDCFD_02316	ADJANAFG_02166	FNHMGJIK_03268
yfeA		Periplasmic chelated iron-binding protein YfeA	61	61	1	467	1101				914	914	914	FGBPADJH_03648	HODMNFEL_03816	GGBLKGLM_01027	EMEBBHPK_00379	CFLMFKHF_03297	LPPGFCCH_02016	AMPOJNKJ_04223	PMIECDFE_01072	HMDBJOFL_03467	KCJNLABC_00339	EDNHKMOF_01554	KLEDOLAC_01363	LLGMMCOL_03961	IAOLGGFO_01226	OGAKENFA_00384	IBKININP_03577	JJOIIOPK_00184	NOHBGNMO_00183	IMGBALCJ_00802	CMHIEBDP_01890	FJAKHGLK_03169	HGEPAKPN_02183	ILNJBNNJ_01943	DAHMPNPP_03148	LIFCBJAK_01386	FHEHPHHC_00384	DKFKFDJM_00550	MGIKKLBD_03618	ADADMPLM_00702	AGFLKIAC_00134	PMNNKGMJ_00384	BIHPDDHI_01441	EMIKNDEL_02853	PGKGDCFD_00010	ADJANAFG_02899	FNHMGJIK_00980
nhaB		Na(+)/H(+) antiporter NhaB	61	61	1	467	14614				1550	1550	1550	FGBPADJH_03386	HODMNFEL_00478	GGBLKGLM_01405	EMEBBHPK_01461	CFLMFKHF_03209	LPPGFCCH_00071	AMPOJNKJ_02283	PMIECDFE_02120	HMDBJOFL_03169	KCJNLABC_01452	EDNHKMOF_02585	KLEDOLAC_01708	LLGMMCOL_02973	IAOLGGFO_03671	OGAKENFA_00476	IBKININP_03365	JJOIIOPK_02143	NOHBGNMO_00094	IMGBALCJ_02201	CMHIEBDP_02152	FJAKHGLK_03671	HGEPAKPN_02326	ILNJBNNJ_02419	DAHMPNPP_03936	LIFCBJAK_01478	FHEHPHHC_02199	DKFKFDJM_02321	MGIKKLBD_02695	ADADMPLM_01309	AGFLKIAC_00040	PMNNKGMJ_00476	BIHPDDHI_00213	EMIKNDEL_02072	PGKGDCFD_02274	ADJANAFG_02211	FNHMGJIK_00040
arcB		Aerobic respiration control sensor protein ArcB	61	61	1	467	19318				2336	2336	2336	FGBPADJH_01572	HODMNFEL_01993	GGBLKGLM_00297	EMEBBHPK_02782	CFLMFKHF_02516	LPPGFCCH_02051	AMPOJNKJ_01400	PMIECDFE_01539	HMDBJOFL_03904	KCJNLABC_01795	EDNHKMOF_01705	KLEDOLAC_00942	LLGMMCOL_03744	IAOLGGFO_02423	OGAKENFA_02279	IBKININP_02685	JJOIIOPK_03755	NOHBGNMO_02981	IMGBALCJ_03775	CMHIEBDP_03841	FJAKHGLK_03046	HGEPAKPN_01299	ILNJBNNJ_00560	DAHMPNPP_03046	LIFCBJAK_02733	FHEHPHHC_02512	DKFKFDJM_01246	MGIKKLBD_02328	ADADMPLM_01993	AGFLKIAC_03379	PMNNKGMJ_02434	BIHPDDHI_00718	EMIKNDEL_00531	PGKGDCFD_02105	ADJANAFG_01345	FNHMGJIK_02186
rppH_2		RNA pyrophosphohydrolase	61	61	1	467	18138				530	530	530	FGBPADJH_00919	HODMNFEL_01094	GGBLKGLM_02740	EMEBBHPK_03103	CFLMFKHF_00584	LPPGFCCH_03754	AMPOJNKJ_03450	PMIECDFE_00380	HMDBJOFL_00312	KCJNLABC_03167	EDNHKMOF_01511	KLEDOLAC_01222	LLGMMCOL_00376	IAOLGGFO_01049	OGAKENFA_01518	IBKININP_00603	JJOIIOPK_03428	NOHBGNMO_03327	IMGBALCJ_00956	CMHIEBDP_03541	FJAKHGLK_00540	HGEPAKPN_01020	ILNJBNNJ_03501	DAHMPNPP_00523	LIFCBJAK_03791	FHEHPHHC_01350	DKFKFDJM_00742	MGIKKLBD_03274	ADADMPLM_00864	AGFLKIAC_03844	PMNNKGMJ_01569	BIHPDDHI_03888	EMIKNDEL_03897	PGKGDCFD_00482	ADJANAFG_00635	FNHMGJIK_02958
betB_1		NAD/NADP-dependent betaine aldehyde dehydrogenase	61	61	1	467	9454				1466	1466	1466	FGBPADJH_01101	HODMNFEL_02810	GGBLKGLM_01121	EMEBBHPK_03549	CFLMFKHF_04057	LPPGFCCH_01554	AMPOJNKJ_02465	PMIECDFE_02691	HMDBJOFL_02706	KCJNLABC_03661	EDNHKMOF_00799	KLEDOLAC_02260	LLGMMCOL_00764	IAOLGGFO_00583	OGAKENFA_01254	IBKININP_04322	JJOIIOPK_03320	NOHBGNMO_01192	IMGBALCJ_02486	CMHIEBDP_00046	FJAKHGLK_04024	HGEPAKPN_00321	ILNJBNNJ_00053	DAHMPNPP_03679	LIFCBJAK_02135	FHEHPHHC_02912	DKFKFDJM_01358	MGIKKLBD_00445	ADADMPLM_01445	AGFLKIAC_00541	PMNNKGMJ_03938	BIHPDDHI_00580	EMIKNDEL_01352	PGKGDCFD_03546	ADJANAFG_03210	FNHMGJIK_04009
pyrB_1		Aspartate carbamoyltransferase	61	61	1	467	17547				941	941	941	FGBPADJH_03879	HODMNFEL_01824	GGBLKGLM_00235	EMEBBHPK_02940	CFLMFKHF_00775	LPPGFCCH_02254	AMPOJNKJ_00021	PMIECDFE_03247	HMDBJOFL_00185	KCJNLABC_03024	EDNHKMOF_02709	KLEDOLAC_00084	LLGMMCOL_01425	IAOLGGFO_02755	OGAKENFA_01649	IBKININP_00803	JJOIIOPK_02275	NOHBGNMO_02516	IMGBALCJ_00021	CMHIEBDP_03278	FJAKHGLK_03219	HGEPAKPN_02421	ILNJBNNJ_03252	DAHMPNPP_03198	LIFCBJAK_00725	FHEHPHHC_01481	DKFKFDJM_00021	MGIKKLBD_03396	ADADMPLM_00021	AGFLKIAC_03172	PMNNKGMJ_01692	BIHPDDHI_03412	EMIKNDEL_04038	PGKGDCFD_02930	ADJANAFG_02629	FNHMGJIK_02852
hflX		GTPase HflX	61	61	1	467	17455				1280	1280	1280	FGBPADJH_03953	HODMNFEL_01918	GGBLKGLM_01701	EMEBBHPK_00077	CFLMFKHF_02843	LPPGFCCH_02184	AMPOJNKJ_00099	PMIECDFE_03171	HMDBJOFL_00106	KCJNLABC_00097	EDNHKMOF_00656	KLEDOLAC_00009	LLGMMCOL_01343	IAOLGGFO_02683	OGAKENFA_01720	IBKININP_02966	JJOIIOPK_01337	NOHBGNMO_02335	IMGBALCJ_00099	CMHIEBDP_03348	FJAKHGLK_02185	HGEPAKPN_01845	ILNJBNNJ_03322	DAHMPNPP_02182	LIFCBJAK_01306	FHEHPHHC_01552	DKFKFDJM_00099	MGIKKLBD_00556	ADADMPLM_00099	AGFLKIAC_03101	PMNNKGMJ_01764	BIHPDDHI_03340	EMIKNDEL_04111	PGKGDCFD_02859	ADJANAFG_02703	FNHMGJIK_00803
fliF		Flagellar M-ring protein	61	61	1	467	14286				1700	1709	1708	FGBPADJH_01214	HODMNFEL_00880	GGBLKGLM_00514	EMEBBHPK_01044	CFLMFKHF_00388	LPPGFCCH_02906	AMPOJNKJ_01723	PMIECDFE_00286	HMDBJOFL_02442	KCJNLABC_04440	EDNHKMOF_01423	KLEDOLAC_03276	LLGMMCOL_00592	IAOLGGFO_03285	OGAKENFA_03476	IBKININP_00371	JJOIIOPK_04159	NOHBGNMO_03745	IMGBALCJ_03877	CMHIEBDP_01253	FJAKHGLK_02478	HGEPAKPN_02209	ILNJBNNJ_03608	DAHMPNPP_02518	LIFCBJAK_00482	FHEHPHHC_03610	DKFKFDJM_03879	MGIKKLBD_01350	ADADMPLM_03885	AGFLKIAC_02313	PMNNKGMJ_03528	BIHPDDHI_00439	EMIKNDEL_02365	PGKGDCFD_00964	ADJANAFG_00016	FNHMGJIK_00294
hutU		Urocanate hydratase	61	61	1	467	13393				1709	1709	1709	FGBPADJH_01806	HODMNFEL_02450	GGBLKGLM_02406	EMEBBHPK_03250	CFLMFKHF_03672	LPPGFCCH_03371	AMPOJNKJ_00399	PMIECDFE_00909	HMDBJOFL_03295	KCJNLABC_03356	EDNHKMOF_03610	KLEDOLAC_03678	LLGMMCOL_00221	IAOLGGFO_01389	OGAKENFA_00144	IBKININP_04041	JJOIIOPK_00780	NOHBGNMO_02411	IMGBALCJ_00229	CMHIEBDP_00340	FJAKHGLK_00760	HGEPAKPN_01239	ILNJBNNJ_00343	DAHMPNPP_00721	LIFCBJAK_03210	FHEHPHHC_00144	DKFKFDJM_02130	MGIKKLBD_01090	ADADMPLM_00229	AGFLKIAC_00371	PMNNKGMJ_00146	BIHPDDHI_01679	EMIKNDEL_02942	PGKGDCFD_00241	ADJANAFG_01094	FNHMGJIK_00680
rnt		Ribonuclease T	61	61	1	467	1156				650	650	650	FGBPADJH_03032	HODMNFEL_00034	GGBLKGLM_00969	EMEBBHPK_01929	CFLMFKHF_03253	LPPGFCCH_00027	AMPOJNKJ_03295	PMIECDFE_01025	HMDBJOFL_01763	KCJNLABC_01958	EDNHKMOF_01600	KLEDOLAC_01317	LLGMMCOL_04008	IAOLGGFO_02446	OGAKENFA_00432	IBKININP_03409	JJOIIOPK_01944	NOHBGNMO_00135	IMGBALCJ_03479	CMHIEBDP_02108	FJAKHGLK_03715	HGEPAKPN_02135	ILNJBNNJ_02463	DAHMPNPP_03980	LIFCBJAK_01434	FHEHPHHC_02243	DKFKFDJM_03388	MGIKKLBD_02664	ADADMPLM_03306	AGFLKIAC_00086	PMNNKGMJ_00432	BIHPDDHI_00244	EMIKNDEL_02737	PGKGDCFD_02231	ADJANAFG_00545	FNHMGJIK_00084
apbC		Iron-sulfur cluster carrier protein	61	61	1	467	11224				1112	1112	1112	FGBPADJH_03663	HODMNFEL_02828	GGBLKGLM_00563	EMEBBHPK_02159	CFLMFKHF_01279	LPPGFCCH_03007	AMPOJNKJ_04093	PMIECDFE_03015	HMDBJOFL_02143	KCJNLABC_02138	EDNHKMOF_00112	KLEDOLAC_00571	LLGMMCOL_01172	IAOLGGFO_00196	OGAKENFA_02879	IBKININP_00851	JJOIIOPK_01572	NOHBGNMO_02553	IMGBALCJ_04266	CMHIEBDP_01554	FJAKHGLK_00223	HGEPAKPN_00862	ILNJBNNJ_01449	DAHMPNPP_00210	LIFCBJAK_00206	FHEHPHHC_03219	DKFKFDJM_04209	MGIKKLBD_00202	ADADMPLM_04224	AGFLKIAC_01417	PMNNKGMJ_02751	BIHPDDHI_02860	EMIKNDEL_03128	PGKGDCFD_01552	ADJANAFG_03500	FNHMGJIK_01132
gor		Glutathione reductase	61	61	1	467	2127				1352	1352	1352	FGBPADJH_02285	HODMNFEL_02981	GGBLKGLM_00770	EMEBBHPK_02878	CFLMFKHF_02078	LPPGFCCH_01677	AMPOJNKJ_01278	PMIECDFE_02337	HMDBJOFL_01058	KCJNLABC_02957	EDNHKMOF_03119	KLEDOLAC_02143	LLGMMCOL_01737	IAOLGGFO_01690	OGAKENFA_01271	IBKININP_02022	JJOIIOPK_00864	NOHBGNMO_01637	IMGBALCJ_01205	CMHIEBDP_01142	FJAKHGLK_02780	HGEPAKPN_03327	ILNJBNNJ_01049	DAHMPNPP_02780	LIFCBJAK_01228	FHEHPHHC_01150	DKFKFDJM_00922	MGIKKLBD_01830	ADADMPLM_01028	AGFLKIAC_01880	PMNNKGMJ_01235	BIHPDDHI_01288	EMIKNDEL_00313	PGKGDCFD_01724	ADJANAFG_01828	FNHMGJIK_02433
argS		Arginine--tRNA ligase	61	61	1	467	10463				1730	1736	1730	FGBPADJH_01486	HODMNFEL_02765	GGBLKGLM_01751	EMEBBHPK_01525	CFLMFKHF_00565	LPPGFCCH_00307	AMPOJNKJ_00706	PMIECDFE_01219	HMDBJOFL_01931	KCJNLABC_01191	EDNHKMOF_02165	KLEDOLAC_02394	LLGMMCOL_02090	IAOLGGFO_00335	OGAKENFA_00673	IBKININP_00582	JJOIIOPK_01470	NOHBGNMO_01130	IMGBALCJ_02583	CMHIEBDP_02388	FJAKHGLK_04045	HGEPAKPN_03445	ILNJBNNJ_02183	DAHMPNPP_04078	LIFCBJAK_03441	FHEHPHHC_02003	DKFKFDJM_02493	MGIKKLBD_03078	ADADMPLM_03045	AGFLKIAC_02839	PMNNKGMJ_00673	BIHPDDHI_00011	EMIKNDEL_01790	PGKGDCFD_04079	ADJANAFG_02847	FNHMGJIK_02622
puuB		Gamma-glutamylputrescine oxidoreductase	61	61	1	467	10117				1319	1319	1319	FGBPADJH_01509	HODMNFEL_03263	GGBLKGLM_01771	EMEBBHPK_01234	CFLMFKHF_01376	LPPGFCCH_00806	AMPOJNKJ_01052	PMIECDFE_00034	HMDBJOFL_04059	KCJNLABC_01033	EDNHKMOF_00532	KLEDOLAC_02906	LLGMMCOL_03211	IAOLGGFO_02374	OGAKENFA_02464	IBKININP_01214	JJOIIOPK_02379	NOHBGNMO_02827	IMGBALCJ_01134	CMHIEBDP_03153	FJAKHGLK_01405	HGEPAKPN_01357	ILNJBNNJ_02952	DAHMPNPP_01394	LIFCBJAK_01160	FHEHPHHC_02280	DKFKFDJM_00257	MGIKKLBD_01486	ADADMPLM_00419	AGFLKIAC_01777	PMNNKGMJ_00762	BIHPDDHI_02314	EMIKNDEL_01047	PGKGDCFD_01755	ADJANAFG_00219	FNHMGJIK_03607
decR		DNA-binding transcriptional activator DecR	61	61	1	467	10350				461	461	461	FGBPADJH_02522	HODMNFEL_00795	GGBLKGLM_03404	EMEBBHPK_00821	CFLMFKHF_02692	LPPGFCCH_03572	AMPOJNKJ_00242	PMIECDFE_00198	HMDBJOFL_00748	KCJNLABC_00669	EDNHKMOF_02068	KLEDOLAC_04259	LLGMMCOL_00053	IAOLGGFO_02212	OGAKENFA_02702	IBKININP_02837	JJOIIOPK_00385	NOHBGNMO_00455	IMGBALCJ_01345	CMHIEBDP_03002	FJAKHGLK_00894	HGEPAKPN_00159	ILNJBNNJ_03103	DAHMPNPP_00863	LIFCBJAK_03043	FHEHPHHC_03097	DKFKFDJM_03002	MGIKKLBD_03540	ADADMPLM_03419	AGFLKIAC_00935	PMNNKGMJ_03367	BIHPDDHI_02488	EMIKNDEL_00860	PGKGDCFD_03954	ADJANAFG_00058	FNHMGJIK_00362
manX_1		PTS system mannose-specific EIIAB component	61	61	1	467	885				956	956	956	FGBPADJH_00229	HODMNFEL_01309	GGBLKGLM_02217	EMEBBHPK_00356	CFLMFKHF_03320	LPPGFCCH_01993	AMPOJNKJ_03911	PMIECDFE_00501	HMDBJOFL_01462	KCJNLABC_00362	EDNHKMOF_02680	KLEDOLAC_03178	LLGMMCOL_03937	IAOLGGFO_01203	OGAKENFA_00360	IBKININP_03600	JJOIIOPK_00207	NOHBGNMO_02013	IMGBALCJ_00779	CMHIEBDP_01867	FJAKHGLK_03192	HGEPAKPN_02992	ILNJBNNJ_01920	DAHMPNPP_03171	LIFCBJAK_01363	FHEHPHHC_00360	DKFKFDJM_00527	MGIKKLBD_03641	ADADMPLM_00679	AGFLKIAC_00157	PMNNKGMJ_00360	BIHPDDHI_01464	EMIKNDEL_02176	PGKGDCFD_00033	ADJANAFG_02928	FNHMGJIK_03907
zwf		Glucose-6-phosphate 1-dehydrogenase	61	61	1	467	9575				1475	1475	1475	FGBPADJH_01466	HODMNFEL_02785	GGBLKGLM_01232	EMEBBHPK_01503	CFLMFKHF_03562	LPPGFCCH_00285	AMPOJNKJ_00684	PMIECDFE_02293	HMDBJOFL_01952	KCJNLABC_01169	EDNHKMOF_02145	KLEDOLAC_02415	LLGMMCOL_02069	IAOLGGFO_00357	OGAKENFA_00651	IBKININP_03854	JJOIIOPK_01448	NOHBGNMO_01152	IMGBALCJ_02605	CMHIEBDP_02366	FJAKHGLK_02807	HGEPAKPN_03275	ILNJBNNJ_02205	DAHMPNPP_02805	LIFCBJAK_03463	FHEHPHHC_02025	DKFKFDJM_02515	MGIKKLBD_03100	ADADMPLM_03067	AGFLKIAC_02817	PMNNKGMJ_00651	BIHPDDHI_00033	EMIKNDEL_01812	PGKGDCFD_04057	ADJANAFG_02470	FNHMGJIK_03059
uup		ABC transporter ATP-binding protein uup	61	61	1	467	10735				1910	1910	1910	FGBPADJH_03572	HODMNFEL_02065	GGBLKGLM_00018	EMEBBHPK_01289	CFLMFKHF_03156	LPPGFCCH_00612	AMPOJNKJ_01591	PMIECDFE_04160	HMDBJOFL_02234	KCJNLABC_01109	EDNHKMOF_00031	KLEDOLAC_01434	LLGMMCOL_04371	IAOLGGFO_00286	OGAKENFA_00845	IBKININP_03431	JJOIIOPK_01235	NOHBGNMO_03795	IMGBALCJ_01473	CMHIEBDP_01464	FJAKHGLK_02675	HGEPAKPN_01691	ILNJBNNJ_01539	DAHMPNPP_02715	LIFCBJAK_00295	FHEHPHHC_00686	DKFKFDJM_01029	MGIKKLBD_00292	ADADMPLM_01129	AGFLKIAC_01817	PMNNKGMJ_01010	BIHPDDHI_03577	EMIKNDEL_03018	PGKGDCFD_01204	ADJANAFG_03409	FNHMGJIK_03037
lptB_2		Lipopolysaccharide export system ATP-binding protein LptB	61	61	1	467	19345				725	725	725	FGBPADJH_01547	HODMNFEL_02018	GGBLKGLM_00272	EMEBBHPK_02806	CFLMFKHF_02492	LPPGFCCH_02075	AMPOJNKJ_01376	PMIECDFE_01563	HMDBJOFL_03880	KCJNLABC_01819	EDNHKMOF_01730	KLEDOLAC_00918	LLGMMCOL_03720	IAOLGGFO_02399	OGAKENFA_02255	IBKININP_02661	JJOIIOPK_03779	NOHBGNMO_03006	IMGBALCJ_03751	CMHIEBDP_03817	FJAKHGLK_03022	HGEPAKPN_01324	ILNJBNNJ_00584	DAHMPNPP_03022	LIFCBJAK_02757	FHEHPHHC_02488	DKFKFDJM_01270	MGIKKLBD_02352	ADADMPLM_02017	AGFLKIAC_03403	PMNNKGMJ_02458	BIHPDDHI_00743	EMIKNDEL_00506	PGKGDCFD_02081	ADJANAFG_01369	FNHMGJIK_02162
iscA		Iron-binding protein IscA	61	61	1	467	12605				323	323	323	FGBPADJH_02255	HODMNFEL_02130	GGBLKGLM_02592	EMEBBHPK_03689	CFLMFKHF_00520	LPPGFCCH_01347	AMPOJNKJ_00462	PMIECDFE_01840	HMDBJOFL_01796	KCJNLABC_03901	EDNHKMOF_02227	KLEDOLAC_02383	LLGMMCOL_02402	IAOLGGFO_01480	OGAKENFA_00061	IBKININP_00133	JJOIIOPK_03600	NOHBGNMO_01652	IMGBALCJ_00292	CMHIEBDP_00254	FJAKHGLK_01678	HGEPAKPN_01105	ILNJBNNJ_00261	DAHMPNPP_01673	LIFCBJAK_01827	FHEHPHHC_00061	DKFKFDJM_02006	MGIKKLBD_00875	ADADMPLM_00292	AGFLKIAC_00662	PMNNKGMJ_00061	BIHPDDHI_00904	EMIKNDEL_01644	PGKGDCFD_00324	ADJANAFG_01916	FNHMGJIK_01359
manY		PTS system mannose-specific EIIC component	61	61	1	467	884				800	800	800	FGBPADJH_00230	HODMNFEL_01310	GGBLKGLM_02218	EMEBBHPK_00355	CFLMFKHF_03321	LPPGFCCH_01992	AMPOJNKJ_03912	PMIECDFE_00502	HMDBJOFL_01461	KCJNLABC_00363	EDNHKMOF_02681	KLEDOLAC_03179	LLGMMCOL_03936	IAOLGGFO_01202	OGAKENFA_00359	IBKININP_03601	JJOIIOPK_00208	NOHBGNMO_02014	IMGBALCJ_00778	CMHIEBDP_01866	FJAKHGLK_03193	HGEPAKPN_02991	ILNJBNNJ_01919	DAHMPNPP_03172	LIFCBJAK_01362	FHEHPHHC_00359	DKFKFDJM_00526	MGIKKLBD_03642	ADADMPLM_00678	AGFLKIAC_00158	PMNNKGMJ_00359	BIHPDDHI_01465	EMIKNDEL_02177	PGKGDCFD_00034	ADJANAFG_02929	FNHMGJIK_03908
rbsK		Ribokinase	61	61	1	467	3203				929	929	929	FGBPADJH_02296	HODMNFEL_02319	GGBLKGLM_02453	EMEBBHPK_00457	CFLMFKHF_00886	LPPGFCCH_01137	AMPOJNKJ_02500	PMIECDFE_02459	HMDBJOFL_03473	KCJNLABC_00475	EDNHKMOF_03428	KLEDOLAC_03359	LLGMMCOL_03056	IAOLGGFO_01593	OGAKENFA_03108	IBKININP_00967	JJOIIOPK_00282	NOHBGNMO_02756	IMGBALCJ_02744	CMHIEBDP_02433	FJAKHGLK_00729	HGEPAKPN_01589	ILNJBNNJ_02071	DAHMPNPP_00692	LIFCBJAK_03563	FHEHPHHC_03424	DKFKFDJM_02776	MGIKKLBD_02611	ADADMPLM_02702	AGFLKIAC_03225	PMNNKGMJ_03698	BIHPDDHI_03059	EMIKNDEL_00038	PGKGDCFD_03815	ADJANAFG_01068	FNHMGJIK_00713
nuoL		NADH-quinone oxidoreductase subunit L	61	61	1	467	13489				1850	1850	1850	FGBPADJH_04038	HODMNFEL_02524	GGBLKGLM_00867	EMEBBHPK_04244	CFLMFKHF_00054	LPPGFCCH_03306	AMPOJNKJ_01196	PMIECDFE_00977	HMDBJOFL_03227	KCJNLABC_04347	EDNHKMOF_01035	KLEDOLAC_03609	LLGMMCOL_00289	IAOLGGFO_01319	OGAKENFA_00215	IBKININP_00054	JJOIIOPK_03022	NOHBGNMO_03577	IMGBALCJ_01036	CMHIEBDP_00405	FJAKHGLK_01299	HGEPAKPN_01171	ILNJBNNJ_00408	DAHMPNPP_01299	LIFCBJAK_03279	FHEHPHHC_00215	DKFKFDJM_01084	MGIKKLBD_01155	ADADMPLM_01321	AGFLKIAC_00302	PMNNKGMJ_00215	BIHPDDHI_01610	EMIKNDEL_02921	PGKGDCFD_00176	ADJANAFG_04074	FNHMGJIK_01455
yecN		Inner membrane protein YecN	61	61	1	467	9598				398	398	398	FGBPADJH_01481	HODMNFEL_02770	GGBLKGLM_01757	EMEBBHPK_01520	CFLMFKHF_00560	LPPGFCCH_00302	AMPOJNKJ_00701	PMIECDFE_01225	HMDBJOFL_01937	KCJNLABC_01186	EDNHKMOF_02160	KLEDOLAC_02400	LLGMMCOL_02084	IAOLGGFO_00340	OGAKENFA_00668	IBKININP_00587	JJOIIOPK_01465	NOHBGNMO_01135	IMGBALCJ_02588	CMHIEBDP_02383	FJAKHGLK_04040	HGEPAKPN_03440	ILNJBNNJ_02188	DAHMPNPP_04073	LIFCBJAK_03446	FHEHPHHC_02008	DKFKFDJM_02498	MGIKKLBD_03083	ADADMPLM_03050	AGFLKIAC_02834	PMNNKGMJ_00668	BIHPDDHI_00016	EMIKNDEL_01795	PGKGDCFD_04074	ADJANAFG_02853	FNHMGJIK_02617
fliT		Flagellar protein FliT	61	61	1	467	14245				374	374	374	FGBPADJH_00559	HODMNFEL_00325	GGBLKGLM_03742	EMEBBHPK_02438	CFLMFKHF_00399	LPPGFCCH_01782	AMPOJNKJ_02990	PMIECDFE_02600	HMDBJOFL_02591	KCJNLABC_02512	EDNHKMOF_01400	KLEDOLAC_03255	LLGMMCOL_01888	IAOLGGFO_03306	OGAKENFA_01482	IBKININP_00382	JJOIIOPK_02859	NOHBGNMO_03709	IMGBALCJ_00395	CMHIEBDP_00815	FJAKHGLK_00462	HGEPAKPN_03625	ILNJBNNJ_03630	DAHMPNPP_00448	LIFCBJAK_02396	FHEHPHHC_01724	DKFKFDJM_01795	MGIKKLBD_01932	ADADMPLM_01871	AGFLKIAC_02335	PMNNKGMJ_01084	BIHPDDHI_00461	EMIKNDEL_02682	PGKGDCFD_00943	ADJANAFG_03275	FNHMGJIK_03754
tktA		Transketolase 1	61	61	1	467	9418				1994	1994	1994	FGBPADJH_04058	HODMNFEL_03496	GGBLKGLM_01096	EMEBBHPK_02499	CFLMFKHF_00135	LPPGFCCH_01574	AMPOJNKJ_02485	PMIECDFE_01759	HMDBJOFL_02405	KCJNLABC_02547	EDNHKMOF_02925	KLEDOLAC_03933	LLGMMCOL_02658	IAOLGGFO_00603	OGAKENFA_01234	IBKININP_04507	JJOIIOPK_02764	NOHBGNMO_01213	IMGBALCJ_02466	CMHIEBDP_00026	FJAKHGLK_03102	HGEPAKPN_00352	ILNJBNNJ_00033	DAHMPNPP_03102	LIFCBJAK_02115	FHEHPHHC_02932	DKFKFDJM_01378	MGIKKLBD_01998	ADADMPLM_01465	AGFLKIAC_00521	PMNNKGMJ_03918	BIHPDDHI_02053	EMIKNDEL_01321	PGKGDCFD_03566	ADJANAFG_02390	FNHMGJIK_03151
group_21426		hypothetical protein	61	61	1	467	17486				380	380	380	FGBPADJH_03927	HODMNFEL_01874	GGBLKGLM_01872	EMEBBHPK_00050	CFLMFKHF_02816	LPPGFCCH_02210	AMPOJNKJ_00072	PMIECDFE_03198	HMDBJOFL_00133	KCJNLABC_00124	EDNHKMOF_00682	KLEDOLAC_00036	LLGMMCOL_01373	IAOLGGFO_02710	OGAKENFA_01693	IBKININP_02939	JJOIIOPK_01310	NOHBGNMO_02143	IMGBALCJ_00072	CMHIEBDP_03322	FJAKHGLK_02212	HGEPAKPN_01871	ILNJBNNJ_03296	DAHMPNPP_02209	LIFCBJAK_01279	FHEHPHHC_01525	DKFKFDJM_00072	MGIKKLBD_00529	ADADMPLM_00072	AGFLKIAC_03128	PMNNKGMJ_01737	BIHPDDHI_03367	EMIKNDEL_04085	PGKGDCFD_02885	ADJANAFG_02676	FNHMGJIK_01831
group_21427		hypothetical protein	61	61	1	467	10326				491	491	491	FGBPADJH_02545	HODMNFEL_00818	GGBLKGLM_03427	EMEBBHPK_02622	CFLMFKHF_02453	LPPGFCCH_03550	AMPOJNKJ_00220	PMIECDFE_00176	HMDBJOFL_00726	KCJNLABC_02649	EDNHKMOF_02046	KLEDOLAC_04281	LLGMMCOL_00075	IAOLGGFO_02234	OGAKENFA_02680	IBKININP_02517	JJOIIOPK_02583	NOHBGNMO_00477	IMGBALCJ_01323	CMHIEBDP_03024	FJAKHGLK_00916	HGEPAKPN_00136	ILNJBNNJ_03081	DAHMPNPP_00885	LIFCBJAK_03021	FHEHPHHC_03075	DKFKFDJM_02980	MGIKKLBD_03518	ADADMPLM_03397	AGFLKIAC_00913	PMNNKGMJ_03389	BIHPDDHI_02466	EMIKNDEL_00883	PGKGDCFD_03932	ADJANAFG_00080	FNHMGJIK_00385
fadM		Long-chain acyl-CoA thioesterase FadM	61	61	1	467	10347				398	398	398	FGBPADJH_02525	HODMNFEL_00798	GGBLKGLM_03407	EMEBBHPK_00818	CFLMFKHF_02689	LPPGFCCH_03569	AMPOJNKJ_00239	PMIECDFE_00195	HMDBJOFL_00745	KCJNLABC_00666	EDNHKMOF_02065	KLEDOLAC_04262	LLGMMCOL_00056	IAOLGGFO_02215	OGAKENFA_02699	IBKININP_02834	JJOIIOPK_00388	NOHBGNMO_00458	IMGBALCJ_01342	CMHIEBDP_03005	FJAKHGLK_00897	HGEPAKPN_00156	ILNJBNNJ_03100	DAHMPNPP_00866	LIFCBJAK_03040	FHEHPHHC_03094	DKFKFDJM_02999	MGIKKLBD_03537	ADADMPLM_03416	AGFLKIAC_00932	PMNNKGMJ_03370	BIHPDDHI_02485	EMIKNDEL_00863	PGKGDCFD_03951	ADJANAFG_00061	FNHMGJIK_00365
btuC		Vitamin B12 import system permease protein BtuC	61	61	1	467	1114				995	995	995	FGBPADJH_03639	HODMNFEL_03807	GGBLKGLM_01036	EMEBBHPK_00388	CFLMFKHF_04180	LPPGFCCH_02025	AMPOJNKJ_03005	PMIECDFE_01063	HMDBJOFL_03315	KCJNLABC_00330	EDNHKMOF_01563	KLEDOLAC_01354	LLGMMCOL_03970	IAOLGGFO_01785	OGAKENFA_00393	IBKININP_03066	JJOIIOPK_00175	NOHBGNMO_00174	IMGBALCJ_03250	CMHIEBDP_01899	FJAKHGLK_03754	HGEPAKPN_02174	ILNJBNNJ_01952	DAHMPNPP_04019	LIFCBJAK_01395	FHEHPHHC_00393	DKFKFDJM_03629	MGIKKLBD_02625	ADADMPLM_03613	AGFLKIAC_00125	PMNNKGMJ_00393	BIHPDDHI_00283	EMIKNDEL_02776	PGKGDCFD_02192	ADJANAFG_02890	FNHMGJIK_00123
hmuU_2		Hemin transport system permease protein HmuU	61	61	1	467	1134				1001	1001	1001	FGBPADJH_03056	HODMNFEL_00056	GGBLKGLM_00992	EMEBBHPK_01952	CFLMFKHF_00983	LPPGFCCH_00004	AMPOJNKJ_03021	PMIECDFE_01048	HMDBJOFL_01785	KCJNLABC_01981	EDNHKMOF_01577	KLEDOLAC_01339	LLGMMCOL_03985	IAOLGGFO_01801	OGAKENFA_00409	IBKININP_00958	JJOIIOPK_01967	NOHBGNMO_00158	IMGBALCJ_03266	CMHIEBDP_02085	FJAKHGLK_03738	HGEPAKPN_02158	ILNJBNNJ_02486	DAHMPNPP_04003	LIFCBJAK_01411	FHEHPHHC_02266	DKFKFDJM_04359	MGIKKLBD_02641	ADADMPLM_04347	AGFLKIAC_00109	PMNNKGMJ_00409	BIHPDDHI_00267	EMIKNDEL_02761	PGKGDCFD_02208	ADJANAFG_00523	FNHMGJIK_00107
nrdB		Ribonucleoside-diphosphate reductase 1 subunit beta	61	61	1	467	15237				1130	1130	1130	FGBPADJH_01377	HODMNFEL_03407	GGBLKGLM_03108	EMEBBHPK_02753	CFLMFKHF_03144	LPPGFCCH_03963	AMPOJNKJ_02454	PMIECDFE_00659	HMDBJOFL_01273	KCJNLABC_02859	EDNHKMOF_03252	KLEDOLAC_01923	LLGMMCOL_02148	IAOLGGFO_03914	OGAKENFA_03593	IBKININP_03467	JJOIIOPK_02174	NOHBGNMO_02560	IMGBALCJ_02324	CMHIEBDP_01337	FJAKHGLK_04064	HGEPAKPN_02085	ILNJBNNJ_01666	DAHMPNPP_03928	LIFCBJAK_00363	FHEHPHHC_03727	DKFKFDJM_02599	MGIKKLBD_00997	ADADMPLM_02392	AGFLKIAC_02197	PMNNKGMJ_03644	BIHPDDHI_03513	EMIKNDEL_02529	PGKGDCFD_00627	ADJANAFG_00848	FNHMGJIK_02883
pepQ		Xaa-Pro dipeptidase	61	61	1	467	13237				1334	1334	1334	FGBPADJH_01983	HODMNFEL_01520	GGBLKGLM_02990	EMEBBHPK_01817	CFLMFKHF_03354	LPPGFCCH_00861	AMPOJNKJ_03334	PMIECDFE_02636	HMDBJOFL_03024	KCJNLABC_01841	EDNHKMOF_01944	KLEDOLAC_01591	LLGMMCOL_01798	IAOLGGFO_01958	OGAKENFA_01194	IBKININP_03525	JJOIIOPK_04186	NOHBGNMO_00869	IMGBALCJ_03560	CMHIEBDP_00547	FJAKHGLK_02849	HGEPAKPN_01772	ILNJBNNJ_00646	DAHMPNPP_02849	LIFCBJAK_02443	FHEHPHHC_01073	DKFKFDJM_03615	MGIKKLBD_02066	ADADMPLM_03599	AGFLKIAC_02494	PMNNKGMJ_02184	BIHPDDHI_02606	EMIKNDEL_03758	PGKGDCFD_01983	ADJANAFG_01143	FNHMGJIK_02844
proS		Proline--tRNA ligase	61	61	1	467	16542				1721	1721	1721	FGBPADJH_00857	HODMNFEL_01032	GGBLKGLM_02864	EMEBBHPK_03041	CFLMFKHF_02631	LPPGFCCH_03816	AMPOJNKJ_03388	PMIECDFE_00304	HMDBJOFL_00250	KCJNLABC_03105	EDNHKMOF_01448	KLEDOLAC_03028	LLGMMCOL_00451	IAOLGGFO_00987	OGAKENFA_01958	IBKININP_02808	JJOIIOPK_03366	NOHBGNMO_00509	IMGBALCJ_02856	CMHIEBDP_03479	FJAKHGLK_02399	HGEPAKPN_00801	ILNJBNNJ_03439	DAHMPNPP_02395	LIFCBJAK_03853	FHEHPHHC_01288	DKFKFDJM_02912	MGIKKLBD_03212	ADADMPLM_02860	AGFLKIAC_03782	PMNNKGMJ_01507	BIHPDDHI_03827	EMIKNDEL_03834	PGKGDCFD_00420	ADJANAFG_00709	FNHMGJIK_03020
pdxA		4-hydroxythreonine-4-phosphate dehydrogenase	61	61	1	467	18870				992	1004	992	FGBPADJH_02773	HODMNFEL_00571	GGBLKGLM_02245	EMEBBHPK_01712	CFLMFKHF_01094	LPPGFCCH_00352	AMPOJNKJ_01512	PMIECDFE_01448	HMDBJOFL_00863	KCJNLABC_01597	EDNHKMOF_01774	KLEDOLAC_00670	LLGMMCOL_03304	IAOLGGFO_03559	OGAKENFA_02392	IBKININP_00696	JJOIIOPK_02637	NOHBGNMO_01352	IMGBALCJ_00472	CMHIEBDP_03654	FJAKHGLK_00051	HGEPAKPN_02240	ILNJBNNJ_03752	DAHMPNPP_00051	LIFCBJAK_02641	FHEHPHHC_02625	DKFKFDJM_01136	MGIKKLBD_02216	ADADMPLM_01882	AGFLKIAC_03974	PMNNKGMJ_02326	BIHPDDHI_00343	EMIKNDEL_00625	PGKGDCFD_00799	ADJANAFG_01242	FNHMGJIK_01713
fliE		Flagellar hook-basal body complex protein FliE	61	61	1	467	14285				311	311	311	FGBPADJH_01213	HODMNFEL_00879	GGBLKGLM_00515	EMEBBHPK_01043	CFLMFKHF_00389	LPPGFCCH_02905	AMPOJNKJ_01722	PMIECDFE_00287	HMDBJOFL_02443	KCJNLABC_04439	EDNHKMOF_01422	KLEDOLAC_03275	LLGMMCOL_00593	IAOLGGFO_03286	OGAKENFA_03475	IBKININP_00372	JJOIIOPK_04158	NOHBGNMO_03746	IMGBALCJ_03876	CMHIEBDP_01252	FJAKHGLK_02479	HGEPAKPN_02210	ILNJBNNJ_03609	DAHMPNPP_02519	LIFCBJAK_00483	FHEHPHHC_03609	DKFKFDJM_03878	MGIKKLBD_01351	ADADMPLM_03884	AGFLKIAC_02314	PMNNKGMJ_03527	BIHPDDHI_00440	EMIKNDEL_02364	PGKGDCFD_00963	ADJANAFG_00017	FNHMGJIK_00293
yhgF		Protein YhgF	61	61	1	467	4174				2342	2342	2342	FGBPADJH_02634	HODMNFEL_03004	GGBLKGLM_03492	EMEBBHPK_02977	CFLMFKHF_04201	LPPGFCCH_02540	AMPOJNKJ_00962	PMIECDFE_00798	HMDBJOFL_00496	KCJNLABC_03068	EDNHKMOF_00309	KLEDOLAC_04439	LLGMMCOL_00912	IAOLGGFO_00717	OGAKENFA_03715	IBKININP_04366	JJOIIOPK_03883	NOHBGNMO_01053	IMGBALCJ_01594	CMHIEBDP_02485	FJAKHGLK_04254	HGEPAKPN_00607	ILNJBNNJ_02123	DAHMPNPP_04250	LIFCBJAK_01734	FHEHPHHC_00486	DKFKFDJM_01475	MGIKKLBD_00740	ADADMPLM_01555	AGFLKIAC_00473	PMNNKGMJ_00914	BIHPDDHI_00959	EMIKNDEL_00290	PGKGDCFD_00696	ADJANAFG_03696	FNHMGJIK_03358
kdsB		3-deoxy-manno-octulosonate cytidylyltransferase	61	61	1	467	10773				749	749	749	FGBPADJH_03610	HODMNFEL_04058	GGBLKGLM_00623	EMEBBHPK_02088	CFLMFKHF_00669	LPPGFCCH_00591	AMPOJNKJ_01611	PMIECDFE_04181	HMDBJOFL_02213	KCJNLABC_02067	EDNHKMOF_00051	KLEDOLAC_01413	LLGMMCOL_04392	IAOLGGFO_00266	OGAKENFA_00865	IBKININP_00344	JJOIIOPK_02807	NOHBGNMO_03775	IMGBALCJ_01493	CMHIEBDP_01485	FJAKHGLK_04296	HGEPAKPN_00925	ILNJBNNJ_01518	DAHMPNPP_04292	LIFCBJAK_00275	FHEHPHHC_00706	DKFKFDJM_01049	MGIKKLBD_00271	ADADMPLM_01149	AGFLKIAC_01348	PMNNKGMJ_01030	BIHPDDHI_03615	EMIKNDEL_03057	PGKGDCFD_01224	ADJANAFG_03430	FNHMGJIK_02267
map		Methionine aminopeptidase	61	61	1	467	16565				797	797	797	FGBPADJH_00879	HODMNFEL_01054	GGBLKGLM_02842	EMEBBHPK_03063	CFLMFKHF_02609	LPPGFCCH_03794	AMPOJNKJ_03410	PMIECDFE_00326	HMDBJOFL_00272	KCJNLABC_03127	EDNHKMOF_01471	KLEDOLAC_03006	LLGMMCOL_00429	IAOLGGFO_01009	OGAKENFA_01980	IBKININP_02786	JJOIIOPK_03388	NOHBGNMO_03287	IMGBALCJ_02878	CMHIEBDP_03501	FJAKHGLK_02421	HGEPAKPN_00824	ILNJBNNJ_03461	DAHMPNPP_02417	LIFCBJAK_03831	FHEHPHHC_01310	DKFKFDJM_02890	MGIKKLBD_03234	ADADMPLM_02882	AGFLKIAC_03804	PMNNKGMJ_01529	BIHPDDHI_03849	EMIKNDEL_03856	PGKGDCFD_00442	ADJANAFG_00687	FNHMGJIK_02998
gsiA		Glutathione import ATP-binding protein GsiA	61	61	1	467	4088				1031	1031	1031	FGBPADJH_01714	HODMNFEL_04195	GGBLKGLM_01915	EMEBBHPK_00713	CFLMFKHF_00954	LPPGFCCH_01237	AMPOJNKJ_01856	PMIECDFE_00851	HMDBJOFL_00550	KCJNLABC_00534	EDNHKMOF_00254	KLEDOLAC_04489	LLGMMCOL_00858	IAOLGGFO_02089	OGAKENFA_03662	IBKININP_00999	JJOIIOPK_02005	NOHBGNMO_01001	IMGBALCJ_01710	CMHIEBDP_01031	FJAKHGLK_01735	HGEPAKPN_00670	ILNJBNNJ_00938	DAHMPNPP_01729	LIFCBJAK_02849	FHEHPHHC_00433	DKFKFDJM_01604	MGIKKLBD_00686	ADADMPLM_01682	AGFLKIAC_00422	PMNNKGMJ_00967	BIHPDDHI_01012	EMIKNDEL_00226	PGKGDCFD_00750	ADJANAFG_03750	FNHMGJIK_00523
ispF		2-C-methyl-D-erythritol 2,4-cyclodiphosphate synthase	61	61	1	467	16383				473	473	473	FGBPADJH_02970	HODMNFEL_04162	GGBLKGLM_02710	EMEBBHPK_03882	CFLMFKHF_04415	LPPGFCCH_02779	AMPOJNKJ_03743	PMIECDFE_02090	HMDBJOFL_01654	KCJNLABC_04018	EDNHKMOF_03875	KLEDOLAC_03499	LLGMMCOL_02194	IAOLGGFO_03174	OGAKENFA_01898	IBKININP_04611	JJOIIOPK_03811	NOHBGNMO_03539	IMGBALCJ_03820	CMHIEBDP_02835	FJAKHGLK_03249	HGEPAKPN_03071	ILNJBNNJ_02835	DAHMPNPP_03228	LIFCBJAK_02808	FHEHPHHC_01130	DKFKFDJM_03861	MGIKKLBD_01766	ADADMPLM_03867	AGFLKIAC_02656	PMNNKGMJ_01422	BIHPDDHI_01217	EMIKNDEL_03735	PGKGDCFD_03320	ADJANAFG_01718	FNHMGJIK_02133
flgI		Flagellar P-ring protein	61	61	1	467	14352				1118	1118	1118	FGBPADJH_01238	HODMNFEL_00733	GGBLKGLM_00494	EMEBBHPK_03192	CFLMFKHF_04015	LPPGFCCH_03871	AMPOJNKJ_01841	PMIECDFE_00255	HMDBJOFL_01100	KCJNLABC_03296	EDNHKMOF_03473	KLEDOLAC_03307	LLGMMCOL_00560	IAOLGGFO_03822	OGAKENFA_03503	IBKININP_04180	JJOIIOPK_01774	NOHBGNMO_02901	IMGBALCJ_01691	CMHIEBDP_02002	FJAKHGLK_03633	HGEPAKPN_03388	ILNJBNNJ_01758	DAHMPNPP_03612	LIFCBJAK_00454	FHEHPHHC_03637	DKFKFDJM_01530	MGIKKLBD_01323	ADADMPLM_01612	AGFLKIAC_02286	PMNNKGMJ_03556	BIHPDDHI_01050	EMIKNDEL_02393	PGKGDCFD_02450	ADJANAFG_01494	FNHMGJIK_03735
bfr		Bacterioferritin	61	61	1	467	17289				473	473	473	FGBPADJH_00131	HODMNFEL_00195	GGBLKGLM_00181	EMEBBHPK_03496	CFLMFKHF_03618	LPPGFCCH_02795	AMPOJNKJ_03379	PMIECDFE_03008	HMDBJOFL_03126	KCJNLABC_03608	EDNHKMOF_03388	KLEDOLAC_03740	LLGMMCOL_03465	IAOLGGFO_02523	OGAKENFA_02127	IBKININP_03881	JJOIIOPK_03265	NOHBGNMO_02912	IMGBALCJ_03501	CMHIEBDP_02519	FJAKHGLK_03494	HGEPAKPN_03045	ILNJBNNJ_02506	DAHMPNPP_03473	LIFCBJAK_02518	FHEHPHHC_01930	DKFKFDJM_03556	MGIKKLBD_02490	ADADMPLM_03540	AGFLKIAC_02542	PMNNKGMJ_02233	BIHPDDHI_02635	EMIKNDEL_04246	PGKGDCFD_02721	ADJANAFG_03017	FNHMGJIK_03524
truD		tRNA pseudouridine synthase D	61	61	1	467	16384				1049	1049	1049	FGBPADJH_02969	HODMNFEL_04163	GGBLKGLM_02709	EMEBBHPK_03881	CFLMFKHF_04416	LPPGFCCH_02778	AMPOJNKJ_03742	PMIECDFE_02089	HMDBJOFL_01653	KCJNLABC_04017	EDNHKMOF_03874	KLEDOLAC_03498	LLGMMCOL_02195	IAOLGGFO_03173	OGAKENFA_01897	IBKININP_04610	JJOIIOPK_03810	NOHBGNMO_03540	IMGBALCJ_03819	CMHIEBDP_02834	FJAKHGLK_03248	HGEPAKPN_03072	ILNJBNNJ_02834	DAHMPNPP_03227	LIFCBJAK_02807	FHEHPHHC_01129	DKFKFDJM_03860	MGIKKLBD_01765	ADADMPLM_03866	AGFLKIAC_02655	PMNNKGMJ_01421	BIHPDDHI_01216	EMIKNDEL_03734	PGKGDCFD_03319	ADJANAFG_01717	FNHMGJIK_02132
lon_2		Lon protease	61	61	1	467	10729				1730	1763	1761	FGBPADJH_03566	HODMNFEL_02059	GGBLKGLM_00012	EMEBBHPK_01295	CFLMFKHF_03150	LPPGFCCH_00618	AMPOJNKJ_01585	PMIECDFE_04154	HMDBJOFL_02240	KCJNLABC_01103	EDNHKMOF_00025	KLEDOLAC_01440	LLGMMCOL_04365	IAOLGGFO_00292	OGAKENFA_00839	IBKININP_03425	JJOIIOPK_01229	NOHBGNMO_03801	IMGBALCJ_01467	CMHIEBDP_01458	FJAKHGLK_02681	HGEPAKPN_01685	ILNJBNNJ_01545	DAHMPNPP_02721	LIFCBJAK_00301	FHEHPHHC_00680	DKFKFDJM_01023	MGIKKLBD_00298	ADADMPLM_01123	AGFLKIAC_01811	PMNNKGMJ_01004	BIHPDDHI_03571	EMIKNDEL_03012	PGKGDCFD_01198	ADJANAFG_03403	FNHMGJIK_03031
rnr		Ribonuclease R	61	61	1	467	17460				2432	2438	2437	FGBPADJH_03948	HODMNFEL_01913	GGBLKGLM_01696	EMEBBHPK_00072	CFLMFKHF_02838	LPPGFCCH_02189	AMPOJNKJ_00094	PMIECDFE_03176	HMDBJOFL_00111	KCJNLABC_00102	EDNHKMOF_00661	KLEDOLAC_00014	LLGMMCOL_01348	IAOLGGFO_02688	OGAKENFA_01715	IBKININP_02961	JJOIIOPK_01332	NOHBGNMO_02330	IMGBALCJ_00094	CMHIEBDP_03343	FJAKHGLK_02190	HGEPAKPN_01850	ILNJBNNJ_03317	DAHMPNPP_02187	LIFCBJAK_01301	FHEHPHHC_01547	DKFKFDJM_00094	MGIKKLBD_00551	ADADMPLM_00094	AGFLKIAC_03106	PMNNKGMJ_01759	BIHPDDHI_03345	EMIKNDEL_04106	PGKGDCFD_02864	ADJANAFG_02698	FNHMGJIK_00798
pgpA		Phosphatidylglycerophosphatase A	61	61	1	467	10307				491	491	491	FGBPADJH_02559	HODMNFEL_00832	GGBLKGLM_00036	EMEBBHPK_02637	CFLMFKHF_02439	LPPGFCCH_03536	AMPOJNKJ_00205	PMIECDFE_00162	HMDBJOFL_00712	KCJNLABC_02665	EDNHKMOF_00402	KLEDOLAC_03120	LLGMMCOL_00089	IAOLGGFO_02248	OGAKENFA_02666	IBKININP_02503	JJOIIOPK_02568	NOHBGNMO_00492	IMGBALCJ_01308	CMHIEBDP_03038	FJAKHGLK_00502	HGEPAKPN_00123	ILNJBNNJ_03067	DAHMPNPP_00488	LIFCBJAK_03007	FHEHPHHC_03061	DKFKFDJM_02965	MGIKKLBD_03504	ADADMPLM_03382	AGFLKIAC_00899	PMNNKGMJ_03403	BIHPDDHI_02452	EMIKNDEL_00898	PGKGDCFD_03918	ADJANAFG_00094	FNHMGJIK_02450
ffh		Signal recognition particle protein	61	61	1	467	9880				1361	1388	1364	FGBPADJH_03753	HODMNFEL_03710	GGBLKGLM_02515	EMEBBHPK_01106	CFLMFKHF_04316	LPPGFCCH_01054	AMPOJNKJ_00849	PMIECDFE_02357	HMDBJOFL_02671	KCJNLABC_00898	EDNHKMOF_03445	KLEDOLAC_00339	LLGMMCOL_00943	IAOLGGFO_01146	OGAKENFA_01059	IBKININP_04241	JJOIIOPK_01059	NOHBGNMO_02218	IMGBALCJ_04051	CMHIEBDP_00730	FJAKHGLK_02274	HGEPAKPN_02849	ILNJBNNJ_00744	DAHMPNPP_02270	LIFCBJAK_00942	FHEHPHHC_00924	DKFKFDJM_04054	MGIKKLBD_01286	ADADMPLM_04068	AGFLKIAC_01254	PMNNKGMJ_00820	BIHPDDHI_01844	EMIKNDEL_03354	PGKGDCFD_01113	ADJANAFG_00984	FNHMGJIK_04194
group_21448		Putative lipoprotein/NMB1164	61	61	1	467	19426				671	671	671	FGBPADJH_02151	HODMNFEL_01365	GGBLKGLM_00681	EMEBBHPK_03918	CFLMFKHF_01888	LPPGFCCH_02758	AMPOJNKJ_03596	PMIECDFE_03869	HMDBJOFL_01632	KCJNLABC_04055	EDNHKMOF_03570	KLEDOLAC_03450	LLGMMCOL_02218	IAOLGGFO_03154	OGAKENFA_01876	IBKININP_01805	JJOIIOPK_03125	NOHBGNMO_02787	IMGBALCJ_03648	CMHIEBDP_02814	FJAKHGLK_02356	HGEPAKPN_02575	ILNJBNNJ_02814	DAHMPNPP_02351	LIFCBJAK_02787	FHEHPHHC_01108	DKFKFDJM_03663	MGIKKLBD_01746	ADADMPLM_03668	AGFLKIAC_03718	PMNNKGMJ_01399	BIHPDDHI_01197	EMIKNDEL_03709	PGKGDCFD_03296	ADJANAFG_01695	FNHMGJIK_02111
proB		Glutamate 5-kinase	61	61	1	467	9900				1106	1106	1106	FGBPADJH_03769	HODMNFEL_00613	GGBLKGLM_02873	EMEBBHPK_01123	CFLMFKHF_04333	LPPGFCCH_01071	AMPOJNKJ_00832	PMIECDFE_02374	HMDBJOFL_02688	KCJNLABC_00915	EDNHKMOF_03942	KLEDOLAC_00356	LLGMMCOL_00960	IAOLGGFO_01129	OGAKENFA_01076	IBKININP_04258	JJOIIOPK_01075	NOHBGNMO_02235	IMGBALCJ_04034	CMHIEBDP_00747	FJAKHGLK_02291	HGEPAKPN_02832	ILNJBNNJ_00761	DAHMPNPP_02287	LIFCBJAK_00959	FHEHPHHC_00941	DKFKFDJM_04037	MGIKKLBD_01269	ADADMPLM_04051	AGFLKIAC_01237	PMNNKGMJ_00837	BIHPDDHI_01827	EMIKNDEL_03371	PGKGDCFD_01130	ADJANAFG_00967	FNHMGJIK_04177
talB		Transaldolase B	61	61	1	467	10181				953	953	953	FGBPADJH_03737	HODMNFEL_03929	GGBLKGLM_03046	EMEBBHPK_01192	CFLMFKHF_01418	LPPGFCCH_00848	AMPOJNKJ_01010	PMIECDFE_00082	HMDBJOFL_04107	KCJNLABC_00991	EDNHKMOF_00487	KLEDOLAC_02466	LLGMMCOL_00163	IAOLGGFO_02332	OGAKENFA_01817	IBKININP_01256	JJOIIOPK_03524	NOHBGNMO_01767	IMGBALCJ_01092	CMHIEBDP_03111	FJAKHGLK_01363	HGEPAKPN_00032	ILNJBNNJ_02994	DAHMPNPP_01352	LIFCBJAK_01118	FHEHPHHC_01785	DKFKFDJM_00215	MGIKKLBD_01444	ADADMPLM_00377	AGFLKIAC_01735	PMNNKGMJ_00720	BIHPDDHI_02356	EMIKNDEL_01005	PGKGDCFD_01797	ADJANAFG_00172	FNHMGJIK_03220
holC		DNA polymerase III subunit chi	61	61	1	467	17598				464	464	464	FGBPADJH_01759	HODMNFEL_01709	GGBLKGLM_03769	EMEBBHPK_04333	CFLMFKHF_03958	LPPGFCCH_02298	AMPOJNKJ_02816	PMIECDFE_03283	HMDBJOFL_00223	KCJNLABC_04460	EDNHKMOF_02747	KLEDOLAC_00123	LLGMMCOL_03230	IAOLGGFO_02797	OGAKENFA_01608	IBKININP_04077	JJOIIOPK_02306	NOHBGNMO_03260	IMGBALCJ_03014	CMHIEBDP_03246	FJAKHGLK_03575	HGEPAKPN_03563	ILNJBNNJ_03220	DAHMPNPP_03554	LIFCBJAK_00687	FHEHPHHC_01440	DKFKFDJM_03187	MGIKKLBD_03362	ADADMPLM_03119	AGFLKIAC_03203	PMNNKGMJ_01652	BIHPDDHI_03444	EMIKNDEL_04005	PGKGDCFD_02973	ADJANAFG_02354	FNHMGJIK_03262
glpE_1		Thiosulfate sulfurtransferase GlpE	61	61	1	467	3800				323	323	323	FGBPADJH_02623	HODMNFEL_03015	GGBLKGLM_03483	EMEBBHPK_03160	CFLMFKHF_03604	LPPGFCCH_02463	AMPOJNKJ_00941	PMIECDFE_01961	HMDBJOFL_01719	KCJNLABC_03270	EDNHKMOF_00320	KLEDOLAC_02106	LLGMMCOL_02782	IAOLGGFO_00739	OGAKENFA_03737	IBKININP_03770	JJOIIOPK_03154	NOHBGNMO_03218	IMGBALCJ_01618	CMHIEBDP_01750	FJAKHGLK_02945	HGEPAKPN_00596	ILNJBNNJ_01211	DAHMPNPP_02945	LIFCBJAK_01851	FHEHPHHC_00510	DKFKFDJM_01452	MGIKKLBD_00761	ADADMPLM_01532	AGFLKIAC_00493	PMNNKGMJ_01935	BIHPDDHI_02231	EMIKNDEL_00301	PGKGDCFD_01947	ADJANAFG_03666	FNHMGJIK_03482
argO		Arginine exporter protein ArgO	61	61	1	467	18210				611	623	622	FGBPADJH_01935	HODMNFEL_01655	GGBLKGLM_01963	EMEBBHPK_03436	CFLMFKHF_03791	LPPGFCCH_02630	AMPOJNKJ_02315	PMIECDFE_02012	HMDBJOFL_02270	KCJNLABC_03523	EDNHKMOF_00961	KLEDOLAC_02757	LLGMMCOL_02996	IAOLGGFO_03034	OGAKENFA_00734	IBKININP_03998	JJOIIOPK_00103	NOHBGNMO_01927	IMGBALCJ_02368	CMHIEBDP_02686	FJAKHGLK_03379	HGEPAKPN_00424	ILNJBNNJ_02686	DAHMPNPP_03394	LIFCBJAK_02337	FHEHPHHC_00575	DKFKFDJM_02766	MGIKKLBD_01615	ADADMPLM_02671	AGFLKIAC_03588	PMNNKGMJ_03115	BIHPDDHI_03176	EMIKNDEL_03587	PGKGDCFD_03169	ADJANAFG_02001	FNHMGJIK_02380
uhpT		Hexose-6-phosphate:phosphate antiporter	61	61	1	467	9424				1379	1397	1379	FGBPADJH_04066	HODMNFEL_03488	GGBLKGLM_01103	EMEBBHPK_02505	CFLMFKHF_00130	LPPGFCCH_01568	AMPOJNKJ_02479	PMIECDFE_01765	HMDBJOFL_02411	KCJNLABC_02553	EDNHKMOF_02931	KLEDOLAC_03927	LLGMMCOL_02652	IAOLGGFO_00597	OGAKENFA_01240	IBKININP_04502	JJOIIOPK_02758	NOHBGNMO_01207	IMGBALCJ_02472	CMHIEBDP_00032	FJAKHGLK_03096	HGEPAKPN_00342	ILNJBNNJ_00039	DAHMPNPP_03096	LIFCBJAK_02121	FHEHPHHC_02926	DKFKFDJM_01372	MGIKKLBD_01992	ADADMPLM_01459	AGFLKIAC_00527	PMNNKGMJ_03924	BIHPDDHI_02058	EMIKNDEL_01337	PGKGDCFD_03560	ADJANAFG_02384	FNHMGJIK_03156
luxS		S-ribosylhomocysteine lyase	61	61	1	467	9889				515	515	515	FGBPADJH_03756	HODMNFEL_00599	GGBLKGLM_02518	EMEBBHPK_01109	CFLMFKHF_04319	LPPGFCCH_01057	AMPOJNKJ_00846	PMIECDFE_02360	HMDBJOFL_02674	KCJNLABC_00901	EDNHKMOF_03442	KLEDOLAC_00342	LLGMMCOL_00946	IAOLGGFO_01143	OGAKENFA_01062	IBKININP_04244	JJOIIOPK_01062	NOHBGNMO_02221	IMGBALCJ_04048	CMHIEBDP_00733	FJAKHGLK_02277	HGEPAKPN_02846	ILNJBNNJ_00747	DAHMPNPP_02273	LIFCBJAK_00945	FHEHPHHC_00927	DKFKFDJM_04051	MGIKKLBD_01283	ADADMPLM_04065	AGFLKIAC_01251	PMNNKGMJ_00823	BIHPDDHI_01841	EMIKNDEL_03357	PGKGDCFD_01116	ADJANAFG_00981	FNHMGJIK_04191
exsA		Exoenzyme S synthesis regulatory protein ExsA	61	61	1	467	8208				815	815	815	FGBPADJH_03467	HODMNFEL_02324	GGBLKGLM_01169	EMEBBHPK_00546	CFLMFKHF_02158	LPPGFCCH_01455	AMPOJNKJ_02049	PMIECDFE_02804	HMDBJOFL_02819	KCJNLABC_01722	EDNHKMOF_02869	KLEDOLAC_01848	LLGMMCOL_01506	IAOLGGFO_00406	OGAKENFA_03366	IBKININP_02203	JJOIIOPK_00981	NOHBGNMO_02695	IMGBALCJ_02009	CMHIEBDP_00146	FJAKHGLK_02701	HGEPAKPN_00216	ILNJBNNJ_00153	DAHMPNPP_02444	LIFCBJAK_02236	FHEHPHHC_02797	DKFKFDJM_01887	MGIKKLBD_00344	ADADMPLM_02503	AGFLKIAC_02021	PMNNKGMJ_02064	BIHPDDHI_00680	EMIKNDEL_01451	PGKGDCFD_03444	ADJANAFG_03098	FNHMGJIK_00583
qseE		Sensor histidine kinase QseE	61	61	1	467	12588				1439	1439	1439	FGBPADJH_02242	HODMNFEL_03598	GGBLKGLM_02605	EMEBBHPK_04099	CFLMFKHF_00489	LPPGFCCH_01371	AMPOJNKJ_03643	PMIECDFE_02059	HMDBJOFL_01236	KCJNLABC_04239	EDNHKMOF_02214	KLEDOLAC_02928	LLGMMCOL_02721	IAOLGGFO_01493	OGAKENFA_00042	IBKININP_00164	JJOIIOPK_02898	NOHBGNMO_03657	IMGBALCJ_03842	CMHIEBDP_00230	FJAKHGLK_04323	HGEPAKPN_01118	ILNJBNNJ_00237	DAHMPNPP_04319	LIFCBJAK_02324	FHEHPHHC_00042	DKFKFDJM_03853	MGIKKLBD_00862	ADADMPLM_03859	AGFLKIAC_00675	PMNNKGMJ_00042	BIHPDDHI_00891	EMIKNDEL_01627	PGKGDCFD_00348	ADJANAFG_02317	FNHMGJIK_01390
glyA		Serine hydroxymethyltransferase	61	61	1	467	12598				1253	1253	1253	FGBPADJH_02248	HODMNFEL_02137	GGBLKGLM_02599	EMEBBHPK_03682	CFLMFKHF_00513	LPPGFCCH_01354	AMPOJNKJ_00469	PMIECDFE_01833	HMDBJOFL_01789	KCJNLABC_03894	EDNHKMOF_02220	KLEDOLAC_02390	LLGMMCOL_02395	IAOLGGFO_01487	OGAKENFA_00054	IBKININP_00140	JJOIIOPK_03593	NOHBGNMO_01645	IMGBALCJ_00299	CMHIEBDP_00247	FJAKHGLK_01685	HGEPAKPN_01112	ILNJBNNJ_00254	DAHMPNPP_01680	LIFCBJAK_01834	FHEHPHHC_00054	DKFKFDJM_01999	MGIKKLBD_00868	ADADMPLM_00299	AGFLKIAC_00669	PMNNKGMJ_00054	BIHPDDHI_00897	EMIKNDEL_01637	PGKGDCFD_00331	ADJANAFG_01923	FNHMGJIK_01366
mreD		Rod shape-determining protein MreD	61	61	1	467	19364				488	488	488	FGBPADJH_01776	HODMNFEL_02035	GGBLKGLM_00255	EMEBBHPK_01998	CFLMFKHF_03867	LPPGFCCH_01846	AMPOJNKJ_01359	PMIECDFE_01580	HMDBJOFL_03863	KCJNLABC_02225	EDNHKMOF_01747	KLEDOLAC_02041	LLGMMCOL_03703	IAOLGGFO_02001	OGAKENFA_02238	IBKININP_04125	JJOIIOPK_01909	NOHBGNMO_03023	IMGBALCJ_03734	CMHIEBDP_03800	FJAKHGLK_03005	HGEPAKPN_01341	ILNJBNNJ_00601	DAHMPNPP_03005	LIFCBJAK_01691	FHEHPHHC_02471	DKFKFDJM_01587	MGIKKLBD_02369	ADADMPLM_01669	AGFLKIAC_03420	PMNNKGMJ_02475	BIHPDDHI_00760	EMIKNDEL_00485	PGKGDCFD_01662	ADJANAFG_01386	FNHMGJIK_03709
frdB		Fumarate reductase iron-sulfur subunit	61	61	1	467	18592				734	734	734	FGBPADJH_02846	HODMNFEL_01416	GGBLKGLM_02324	EMEBBHPK_01792	CFLMFKHF_01946	LPPGFCCH_02370	AMPOJNKJ_02751	PMIECDFE_01646	HMDBJOFL_03798	KCJNLABC_01676	EDNHKMOF_03010	KLEDOLAC_03103	LLGMMCOL_03635	IAOLGGFO_02624	OGAKENFA_02176	IBKININP_01878	JJOIIOPK_02490	NOHBGNMO_00189	IMGBALCJ_02839	CMHIEBDP_01968	FJAKHGLK_02548	HGEPAKPN_02897	ILNJBNNJ_02021	DAHMPNPP_02687	LIFCBJAK_02061	FHEHPHHC_02409	DKFKFDJM_02872	MGIKKLBD_02431	ADADMPLM_02798	AGFLKIAC_03487	PMNNKGMJ_02537	BIHPDDHI_00820	EMIKNDEL_00413	PGKGDCFD_02697	ADJANAFG_01454	FNHMGJIK_00470
cysQ		3'(2'),5'-bisphosphate nucleotidase CysQ	61	61	1	467	17467				740	740	740	FGBPADJH_03942	HODMNFEL_01907	GGBLKGLM_01689	EMEBBHPK_00065	CFLMFKHF_02831	LPPGFCCH_02195	AMPOJNKJ_00087	PMIECDFE_03183	HMDBJOFL_00118	KCJNLABC_00109	EDNHKMOF_00667	KLEDOLAC_00021	LLGMMCOL_01355	IAOLGGFO_02695	OGAKENFA_01708	IBKININP_02954	JJOIIOPK_01325	NOHBGNMO_02323	IMGBALCJ_00087	CMHIEBDP_03337	FJAKHGLK_02197	HGEPAKPN_01856	ILNJBNNJ_03311	DAHMPNPP_02194	LIFCBJAK_01294	FHEHPHHC_01540	DKFKFDJM_00087	MGIKKLBD_00544	ADADMPLM_00087	AGFLKIAC_03113	PMNNKGMJ_01752	BIHPDDHI_03352	EMIKNDEL_04100	PGKGDCFD_02870	ADJANAFG_02691	FNHMGJIK_00791
pheS		Phenylalanine--tRNA ligase alpha subunit	61	61	1	467	1111				983	983	983	FGBPADJH_03642	HODMNFEL_03810	GGBLKGLM_01033	EMEBBHPK_00385	CFLMFKHF_04177	LPPGFCCH_02022	AMPOJNKJ_03002	PMIECDFE_01066	HMDBJOFL_03312	KCJNLABC_00333	EDNHKMOF_01560	KLEDOLAC_01357	LLGMMCOL_03967	IAOLGGFO_01782	OGAKENFA_00390	IBKININP_03063	JJOIIOPK_00178	NOHBGNMO_00177	IMGBALCJ_03247	CMHIEBDP_01896	FJAKHGLK_03757	HGEPAKPN_02177	ILNJBNNJ_01949	DAHMPNPP_04022	LIFCBJAK_01392	FHEHPHHC_00390	DKFKFDJM_03626	MGIKKLBD_02622	ADADMPLM_03610	AGFLKIAC_00128	PMNNKGMJ_00390	BIHPDDHI_00286	EMIKNDEL_02779	PGKGDCFD_02189	ADJANAFG_02893	FNHMGJIK_00126
oppD		Oligopeptide transport ATP-binding protein OppD	61	61	1	467	14647				1007	1007	1007	FGBPADJH_03354	HODMNFEL_03664	GGBLKGLM_01372	EMEBBHPK_01429	CFLMFKHF_03177	LPPGFCCH_00103	AMPOJNKJ_02251	PMIECDFE_02152	HMDBJOFL_03137	KCJNLABC_01420	EDNHKMOF_02617	KLEDOLAC_01676	LLGMMCOL_02941	IAOLGGFO_03703	OGAKENFA_00508	IBKININP_03333	JJOIIOPK_02111	NOHBGNMO_00062	IMGBALCJ_02169	CMHIEBDP_02184	FJAKHGLK_02435	HGEPAKPN_02294	ILNJBNNJ_02387	DAHMPNPP_02475	LIFCBJAK_01510	FHEHPHHC_02167	DKFKFDJM_02289	MGIKKLBD_02727	ADADMPLM_01277	AGFLKIAC_00008	PMNNKGMJ_00508	BIHPDDHI_00181	EMIKNDEL_02039	PGKGDCFD_02306	ADJANAFG_02179	FNHMGJIK_00008
ettA		Energy-dependent translational throttle protein EttA	61	61	1	467	10169				1667	1667	1667	FGBPADJH_03725	HODMNFEL_03917	GGBLKGLM_01801	EMEBBHPK_01204	CFLMFKHF_01406	LPPGFCCH_00836	AMPOJNKJ_01022	PMIECDFE_00070	HMDBJOFL_04095	KCJNLABC_01003	EDNHKMOF_00499	KLEDOLAC_02478	LLGMMCOL_00175	IAOLGGFO_02344	OGAKENFA_01829	IBKININP_01244	JJOIIOPK_03536	NOHBGNMO_01755	IMGBALCJ_01104	CMHIEBDP_03123	FJAKHGLK_01375	HGEPAKPN_00020	ILNJBNNJ_02982	DAHMPNPP_01364	LIFCBJAK_01130	FHEHPHHC_01797	DKFKFDJM_00227	MGIKKLBD_01456	ADADMPLM_00389	AGFLKIAC_01747	PMNNKGMJ_00732	BIHPDDHI_02344	EMIKNDEL_01017	PGKGDCFD_01785	ADJANAFG_00184	FNHMGJIK_03208
glpK		Glycerol kinase	61	61	1	467	17250				1523	1523	1523	FGBPADJH_00723	HODMNFEL_02644	GGBLKGLM_03586	EMEBBHPK_03980	CFLMFKHF_01492	LPPGFCCH_00739	AMPOJNKJ_02703	PMIECDFE_03595	HMDBJOFL_03621	KCJNLABC_04088	EDNHKMOF_01177	KLEDOLAC_00836	LLGMMCOL_02365	IAOLGGFO_00950	OGAKENFA_03262	IBKININP_01521	JJOIIOPK_03985	NOHBGNMO_00628	IMGBALCJ_00600	CMHIEBDP_00988	FJAKHGLK_01783	HGEPAKPN_01438	ILNJBNNJ_00895	DAHMPNPP_01776	LIFCBJAK_03710	FHEHPHHC_03578	DKFKFDJM_00340	MGIKKLBD_03843	ADADMPLM_00490	AGFLKIAC_00858	PMNNKGMJ_03848	BIHPDDHI_03788	EMIKNDEL_04292	PGKGDCFD_03654	ADJANAFG_00474	FNHMGJIK_02509
fkpB		FKBP-type 16 kDa peptidyl-prolyl cis-trans isomerase	61	61	1	467	10231				470	470	470	FGBPADJH_00811	HODMNFEL_03962	GGBLKGLM_03206	EMEBBHPK_02689	CFLMFKHF_02479	LPPGFCCH_03488	AMPOJNKJ_02394	PMIECDFE_00106	HMDBJOFL_04131	KCJNLABC_02717	EDNHKMOF_00461	KLEDOLAC_02984	LLGMMCOL_00139	IAOLGGFO_02300	OGAKENFA_02614	IBKININP_02612	JJOIIOPK_00643	NOHBGNMO_03509	IMGBALCJ_01258	CMHIEBDP_03086	FJAKHGLK_01123	HGEPAKPN_00064	ILNJBNNJ_03019	DAHMPNPP_01100	LIFCBJAK_02953	FHEHPHHC_03009	DKFKFDJM_00826	MGIKKLBD_03449	ADADMPLM_00933	AGFLKIAC_01294	PMNNKGMJ_03455	BIHPDDHI_02400	EMIKNDEL_00979	PGKGDCFD_03868	ADJANAFG_00148	FNHMGJIK_03098
atpF		ATP synthase subunit b	61	61	1	467	3220				470	470	470	FGBPADJH_02311	HODMNFEL_02304	GGBLKGLM_02468	EMEBBHPK_02903	CFLMFKHF_03280	LPPGFCCH_01154	AMPOJNKJ_02515	PMIECDFE_02444	HMDBJOFL_03488	KCJNLABC_02985	EDNHKMOF_03412	KLEDOLAC_03374	LLGMMCOL_03071	IAOLGGFO_01608	OGAKENFA_03123	IBKININP_03484	JJOIIOPK_02839	NOHBGNMO_02771	IMGBALCJ_02759	CMHIEBDP_02450	FJAKHGLK_03905	HGEPAKPN_01573	ILNJBNNJ_02088	DAHMPNPP_03883	LIFCBJAK_03578	FHEHPHHC_03439	DKFKFDJM_02791	MGIKKLBD_03987	ADADMPLM_02717	AGFLKIAC_01678	PMNNKGMJ_03713	BIHPDDHI_03656	EMIKNDEL_00023	PGKGDCFD_03798	ADJANAFG_01053	FNHMGJIK_04020
mnmA		tRNA-specific 2-thiouridylase MnmA	61	61	1	467	13666				1103	1103	1103	FGBPADJH_00297	HODMNFEL_00378	GGBLKGLM_03735	EMEBBHPK_02589	CFLMFKHF_00855	LPPGFCCH_03236	AMPOJNKJ_03986	PMIECDFE_00740	HMDBJOFL_01373	KCJNLABC_02794	EDNHKMOF_03776	KLEDOLAC_00193	LLGMMCOL_01968	IAOLGGFO_00846	OGAKENFA_00285	IBKININP_01133	JJOIIOPK_03853	NOHBGNMO_03644	IMGBALCJ_02979	CMHIEBDP_00475	FJAKHGLK_02594	HGEPAKPN_01951	ILNJBNNJ_00478	DAHMPNPP_02602	LIFCBJAK_03349	FHEHPHHC_00285	DKFKFDJM_03152	MGIKKLBD_03715	ADADMPLM_02978	AGFLKIAC_00232	PMNNKGMJ_00285	BIHPDDHI_01540	EMIKNDEL_02262	PGKGDCFD_00106	ADJANAFG_01771	FNHMGJIK_00287
phoB		Phosphate regulon transcriptional regulatory protein PhoB	61	61	1	467	10289				689	689	689	FGBPADJH_00769	HODMNFEL_00848	GGBLKGLM_00052	EMEBBHPK_02656	CFLMFKHF_02423	LPPGFCCH_03520	AMPOJNKJ_03133	PMIECDFE_00142	HMDBJOFL_04166	KCJNLABC_02684	EDNHKMOF_00418	KLEDOLAC_02717	LLGMMCOL_00105	IAOLGGFO_02267	OGAKENFA_02650	IBKININP_02487	JJOIIOPK_02549	NOHBGNMO_03520	IMGBALCJ_01292	CMHIEBDP_03054	FJAKHGLK_03267	HGEPAKPN_00107	ILNJBNNJ_03051	DAHMPNPP_03246	LIFCBJAK_02988	FHEHPHHC_03045	DKFKFDJM_00860	MGIKKLBD_03485	ADADMPLM_00967	AGFLKIAC_01327	PMNNKGMJ_03419	BIHPDDHI_02433	EMIKNDEL_00914	PGKGDCFD_03902	ADJANAFG_00112	FNHMGJIK_02466
mepM		Murein DD-endopeptidase MepM	61	61	1	467	9579				1313	1313	1313	FGBPADJH_01470	HODMNFEL_02781	GGBLKGLM_01228	EMEBBHPK_01507	CFLMFKHF_03558	LPPGFCCH_00289	AMPOJNKJ_00688	PMIECDFE_02297	HMDBJOFL_01948	KCJNLABC_01173	EDNHKMOF_02149	KLEDOLAC_02411	LLGMMCOL_02073	IAOLGGFO_00353	OGAKENFA_00655	IBKININP_03850	JJOIIOPK_01452	NOHBGNMO_01148	IMGBALCJ_02601	CMHIEBDP_02370	FJAKHGLK_02803	HGEPAKPN_03271	ILNJBNNJ_02201	DAHMPNPP_02809	LIFCBJAK_03459	FHEHPHHC_02021	DKFKFDJM_02511	MGIKKLBD_03096	ADADMPLM_03063	AGFLKIAC_02821	PMNNKGMJ_00655	BIHPDDHI_00029	EMIKNDEL_01808	PGKGDCFD_04061	ADJANAFG_02466	FNHMGJIK_03063
phoP		Transcriptional regulatory protein PhoP	61	61	1	467	13672				683	683	683	FGBPADJH_00301	HODMNFEL_00374	GGBLKGLM_03731	EMEBBHPK_02307	CFLMFKHF_00121	LPPGFCCH_03240	AMPOJNKJ_03990	PMIECDFE_00736	HMDBJOFL_01369	KCJNLABC_02336	EDNHKMOF_03773	KLEDOLAC_00189	LLGMMCOL_01964	IAOLGGFO_00842	OGAKENFA_00281	IBKININP_00121	JJOIIOPK_03849	NOHBGNMO_03648	IMGBALCJ_02983	CMHIEBDP_00471	FJAKHGLK_02590	HGEPAKPN_01947	ILNJBNNJ_00474	DAHMPNPP_02598	LIFCBJAK_03345	FHEHPHHC_00281	DKFKFDJM_03156	MGIKKLBD_03719	ADADMPLM_02982	AGFLKIAC_00236	PMNNKGMJ_00281	BIHPDDHI_01544	EMIKNDEL_02266	PGKGDCFD_00110	ADJANAFG_01767	FNHMGJIK_01895
gpmA		2,3-bisphosphoglycerate-dependent phosphoglycerate mutase	61	61	1	467	11408				752	752	752	FGBPADJH_03147	HODMNFEL_01243	GGBLKGLM_01516	EMEBBHPK_03775	CFLMFKHF_04229	LPPGFCCH_03071	AMPOJNKJ_04151	PMIECDFE_01363	HMDBJOFL_02087	KCJNLABC_03877	EDNHKMOF_00178	KLEDOLAC_00515	LLGMMCOL_01228	IAOLGGFO_00134	OGAKENFA_02942	IBKININP_04415	JJOIIOPK_00537	NOHBGNMO_02604	IMGBALCJ_04208	CMHIEBDP_01617	FJAKHGLK_04180	HGEPAKPN_02548	ILNJBNNJ_01386	DAHMPNPP_04176	LIFCBJAK_00147	FHEHPHHC_03282	DKFKFDJM_04267	MGIKKLBD_00138	ADADMPLM_04282	AGFLKIAC_01480	PMNNKGMJ_02815	BIHPDDHI_02924	EMIKNDEL_03204	PGKGDCFD_01488	ADJANAFG_01954	FNHMGJIK_02042
obg		GTPase Obg	61	61	1	467	17491				1178	1178	1178	FGBPADJH_03922	HODMNFEL_01869	GGBLKGLM_01867	EMEBBHPK_00045	CFLMFKHF_02811	LPPGFCCH_02215	AMPOJNKJ_00067	PMIECDFE_03203	HMDBJOFL_00138	KCJNLABC_00129	EDNHKMOF_00687	KLEDOLAC_00041	LLGMMCOL_01378	IAOLGGFO_02715	OGAKENFA_01688	IBKININP_02934	JJOIIOPK_01305	NOHBGNMO_02148	IMGBALCJ_00067	CMHIEBDP_03317	FJAKHGLK_02217	HGEPAKPN_01876	ILNJBNNJ_03291	DAHMPNPP_02214	LIFCBJAK_01274	FHEHPHHC_01520	DKFKFDJM_00067	MGIKKLBD_00524	ADADMPLM_00067	AGFLKIAC_03133	PMNNKGMJ_01732	BIHPDDHI_03372	EMIKNDEL_04080	PGKGDCFD_02890	ADJANAFG_02671	FNHMGJIK_01826
coaBC_2		Coenzyme A biosynthesis bifunctional protein CoaBC	61	61	1	467	3072				1229	1229	1229	FGBPADJH_02056	HODMNFEL_02704	GGBLKGLM_03526	EMEBBHPK_04043	CFLMFKHF_01550	LPPGFCCH_00676	AMPOJNKJ_02636	PMIECDFE_03528	HMDBJOFL_03561	KCJNLABC_04151	EDNHKMOF_01117	KLEDOLAC_00779	LLGMMCOL_03517	IAOLGGFO_00885	OGAKENFA_03202	IBKININP_01580	JJOIIOPK_04048	NOHBGNMO_03143	IMGBALCJ_00667	CMHIEBDP_00925	FJAKHGLK_02054	HGEPAKPN_01505	ILNJBNNJ_00832	DAHMPNPP_02050	LIFCBJAK_03649	FHEHPHHC_03518	DKFKFDJM_00407	MGIKKLBD_03907	ADADMPLM_00557	AGFLKIAC_00797	PMNNKGMJ_03791	BIHPDDHI_03726	EMIKNDEL_04353	PGKGDCFD_03718	ADJANAFG_00418	FNHMGJIK_02566
recN		DNA repair protein RecN	61	61	1	467	12542				1673	1673	1673	FGBPADJH_02222	HODMNFEL_03624	GGBLKGLM_02631	EMEBBHPK_00491	CFLMFKHF_03704	LPPGFCCH_01395	AMPOJNKJ_01748	PMIECDFE_02030	HMDBJOFL_01208	KCJNLABC_02756	EDNHKMOF_02184	KLEDOLAC_02957	LLGMMCOL_02692	IAOLGGFO_01583	OGAKENFA_00018	IBKININP_02549	JJOIIOPK_03257	NOHBGNMO_03076	IMGBALCJ_03934	CMHIEBDP_00206	FJAKHGLK_03149	HGEPAKPN_01144	ILNJBNNJ_00213	DAHMPNPP_03128	LIFCBJAK_02300	FHEHPHHC_00018	DKFKFDJM_01822	MGIKKLBD_00833	ADADMPLM_02049	AGFLKIAC_00703	PMNNKGMJ_00018	BIHPDDHI_00867	EMIKNDEL_01516	PGKGDCFD_00372	ADJANAFG_02288	FNHMGJIK_01419
artQ		Arginine ABC transporter permease protein ArtQ	61	61	1	467	11178				722	722	722	FGBPADJH_00019	HODMNFEL_04095	GGBLKGLM_00589	EMEBBHPK_02124	CFLMFKHF_01313	LPPGFCCH_02973	AMPOJNKJ_02904	PMIECDFE_04217	HMDBJOFL_02177	KCJNLABC_02103	EDNHKMOF_00086	KLEDOLAC_02634	LLGMMCOL_04427	IAOLGGFO_00231	OGAKENFA_02025	IBKININP_00817	JJOIIOPK_01691	NOHBGNMO_02396	IMGBALCJ_03186	CMHIEBDP_01520	FJAKHGLK_00189	HGEPAKPN_00888	ILNJBNNJ_01483	DAHMPNPP_00176	LIFCBJAK_00240	FHEHPHHC_01854	DKFKFDJM_03266	MGIKKLBD_00236	ADADMPLM_03198	AGFLKIAC_01383	PMNNKGMJ_02717	BIHPDDHI_02826	EMIKNDEL_03097	PGKGDCFD_01586	ADJANAFG_03466	FNHMGJIK_01166
queC		7-cyano-7-deazaguanine synthase	61	61	1	467	10348				698	698	698	FGBPADJH_02524	HODMNFEL_00797	GGBLKGLM_03406	EMEBBHPK_00819	CFLMFKHF_02690	LPPGFCCH_03570	AMPOJNKJ_00240	PMIECDFE_00196	HMDBJOFL_00746	KCJNLABC_00667	EDNHKMOF_02066	KLEDOLAC_04261	LLGMMCOL_00055	IAOLGGFO_02214	OGAKENFA_02700	IBKININP_02835	JJOIIOPK_00387	NOHBGNMO_00457	IMGBALCJ_01343	CMHIEBDP_03004	FJAKHGLK_00896	HGEPAKPN_00157	ILNJBNNJ_03101	DAHMPNPP_00865	LIFCBJAK_03041	FHEHPHHC_03095	DKFKFDJM_03000	MGIKKLBD_03538	ADADMPLM_03417	AGFLKIAC_00933	PMNNKGMJ_03369	BIHPDDHI_02486	EMIKNDEL_00862	PGKGDCFD_03952	ADJANAFG_00060	FNHMGJIK_00364
fadB		Fatty acid oxidation complex subunit alpha	61	61	1	467	13238				2186	2186	2186	FGBPADJH_01982	HODMNFEL_01519	GGBLKGLM_02989	EMEBBHPK_01818	CFLMFKHF_03353	LPPGFCCH_00862	AMPOJNKJ_03333	PMIECDFE_02635	HMDBJOFL_03025	KCJNLABC_01842	EDNHKMOF_01943	KLEDOLAC_01592	LLGMMCOL_01799	IAOLGGFO_01957	OGAKENFA_01193	IBKININP_03524	JJOIIOPK_04187	NOHBGNMO_00870	IMGBALCJ_03559	CMHIEBDP_00548	FJAKHGLK_02848	HGEPAKPN_01773	ILNJBNNJ_00647	DAHMPNPP_02848	LIFCBJAK_02442	FHEHPHHC_01072	DKFKFDJM_03614	MGIKKLBD_02067	ADADMPLM_03598	AGFLKIAC_02493	PMNNKGMJ_02185	BIHPDDHI_02607	EMIKNDEL_03759	PGKGDCFD_01984	ADJANAFG_01144	FNHMGJIK_02843
def		Peptide deformylase	61	61	1	467	17323				512	512	512	FGBPADJH_00097	HODMNFEL_00161	GGBLKGLM_00147	EMEBBHPK_03530	CFLMFKHF_03652	LPPGFCCH_02829	AMPOJNKJ_03345	PMIECDFE_02974	HMDBJOFL_03092	KCJNLABC_03642	EDNHKMOF_03354	KLEDOLAC_03706	LLGMMCOL_03431	IAOLGGFO_02557	OGAKENFA_02161	IBKININP_03915	JJOIIOPK_03299	NOHBGNMO_02946	IMGBALCJ_03535	CMHIEBDP_02553	FJAKHGLK_03528	HGEPAKPN_03011	ILNJBNNJ_02540	DAHMPNPP_03507	LIFCBJAK_02552	FHEHPHHC_01964	DKFKFDJM_03590	MGIKKLBD_02524	ADADMPLM_03574	AGFLKIAC_02576	PMNNKGMJ_02267	BIHPDDHI_02669	EMIKNDEL_04212	PGKGDCFD_02755	ADJANAFG_02983	FNHMGJIK_03558
gshA		Glutamate--cysteine ligase	61	61	1	467	9890				1559	1559	1559	FGBPADJH_03757	HODMNFEL_00600	GGBLKGLM_02519	EMEBBHPK_01110	CFLMFKHF_04320	LPPGFCCH_01058	AMPOJNKJ_00845	PMIECDFE_02361	HMDBJOFL_02675	KCJNLABC_00902	EDNHKMOF_03441	KLEDOLAC_00343	LLGMMCOL_00947	IAOLGGFO_01142	OGAKENFA_01063	IBKININP_04245	JJOIIOPK_01063	NOHBGNMO_02222	IMGBALCJ_04047	CMHIEBDP_00734	FJAKHGLK_02278	HGEPAKPN_02845	ILNJBNNJ_00748	DAHMPNPP_02274	LIFCBJAK_00946	FHEHPHHC_00928	DKFKFDJM_04050	MGIKKLBD_01282	ADADMPLM_04064	AGFLKIAC_01250	PMNNKGMJ_00824	BIHPDDHI_01840	EMIKNDEL_03358	PGKGDCFD_01117	ADJANAFG_00980	FNHMGJIK_04190
mpl		UDP-N-acetylmuramate--L-alanyl-gamma-D-glutamyl-meso-2,6-diaminoheptandioate ligase	61	61	1	467	17480				1370	1370	1370	FGBPADJH_03932	HODMNFEL_01897	GGBLKGLM_01679	EMEBBHPK_00055	CFLMFKHF_02821	LPPGFCCH_02205	AMPOJNKJ_00077	PMIECDFE_03193	HMDBJOFL_00128	KCJNLABC_00119	EDNHKMOF_00677	KLEDOLAC_00031	LLGMMCOL_01368	IAOLGGFO_02705	OGAKENFA_01698	IBKININP_02944	JJOIIOPK_01315	NOHBGNMO_02313	IMGBALCJ_00077	CMHIEBDP_03327	FJAKHGLK_02207	HGEPAKPN_01866	ILNJBNNJ_03301	DAHMPNPP_02204	LIFCBJAK_01284	FHEHPHHC_01530	DKFKFDJM_00077	MGIKKLBD_00534	ADADMPLM_00077	AGFLKIAC_03123	PMNNKGMJ_01742	BIHPDDHI_03362	EMIKNDEL_04090	PGKGDCFD_02880	ADJANAFG_02681	FNHMGJIK_01836
emrD_1		Multidrug resistance protein D	61	61	1	467	17249				1187	1187	1187	FGBPADJH_00724	HODMNFEL_02645	GGBLKGLM_03585	EMEBBHPK_03981	CFLMFKHF_01493	LPPGFCCH_00738	AMPOJNKJ_02702	PMIECDFE_03594	HMDBJOFL_03620	KCJNLABC_04089	EDNHKMOF_01176	KLEDOLAC_00835	LLGMMCOL_02364	IAOLGGFO_00949	OGAKENFA_03261	IBKININP_01522	JJOIIOPK_03986	NOHBGNMO_00627	IMGBALCJ_00601	CMHIEBDP_00987	FJAKHGLK_01782	HGEPAKPN_01439	ILNJBNNJ_00894	DAHMPNPP_01775	LIFCBJAK_03709	FHEHPHHC_03577	DKFKFDJM_00341	MGIKKLBD_03844	ADADMPLM_00491	AGFLKIAC_00857	PMNNKGMJ_03847	BIHPDDHI_03787	EMIKNDEL_04293	PGKGDCFD_03655	ADJANAFG_00473	FNHMGJIK_02510
group_21486		hypothetical protein	61	61	1	467	16568				386	386	386	FGBPADJH_00882	HODMNFEL_01057	GGBLKGLM_02839	EMEBBHPK_03066	CFLMFKHF_02606	LPPGFCCH_03791	AMPOJNKJ_03413	PMIECDFE_00329	HMDBJOFL_00275	KCJNLABC_03130	EDNHKMOF_01474	KLEDOLAC_03003	LLGMMCOL_00426	IAOLGGFO_01012	OGAKENFA_01983	IBKININP_02783	JJOIIOPK_03391	NOHBGNMO_03290	IMGBALCJ_02881	CMHIEBDP_03504	FJAKHGLK_02424	HGEPAKPN_00827	ILNJBNNJ_03464	DAHMPNPP_02420	LIFCBJAK_03828	FHEHPHHC_01313	DKFKFDJM_02887	MGIKKLBD_03237	ADADMPLM_02885	AGFLKIAC_03807	PMNNKGMJ_01532	BIHPDDHI_03852	EMIKNDEL_03859	PGKGDCFD_00445	ADJANAFG_00684	FNHMGJIK_02995
mukF		Chromosome partition protein MukF	61	61	1	467	10770				1322	1322	1322	FGBPADJH_03607	HODMNFEL_04055	GGBLKGLM_00626	EMEBBHPK_02085	CFLMFKHF_00672	LPPGFCCH_00594	AMPOJNKJ_01608	PMIECDFE_04178	HMDBJOFL_02216	KCJNLABC_02064	EDNHKMOF_00048	KLEDOLAC_01416	LLGMMCOL_04389	IAOLGGFO_00269	OGAKENFA_00862	IBKININP_00347	JJOIIOPK_02810	NOHBGNMO_03778	IMGBALCJ_01490	CMHIEBDP_01482	FJAKHGLK_04293	HGEPAKPN_00928	ILNJBNNJ_01521	DAHMPNPP_04289	LIFCBJAK_00278	FHEHPHHC_00703	DKFKFDJM_01046	MGIKKLBD_00274	ADADMPLM_01146	AGFLKIAC_01345	PMNNKGMJ_01027	BIHPDDHI_03612	EMIKNDEL_03054	PGKGDCFD_01221	ADJANAFG_03427	FNHMGJIK_02270
fliP		Flagellar biosynthetic protein FliP	61	61	1	467	14300				809	815	809	FGBPADJH_01224	HODMNFEL_00890	GGBLKGLM_00504	EMEBBHPK_01054	CFLMFKHF_00378	LPPGFCCH_02916	AMPOJNKJ_01733	PMIECDFE_00276	HMDBJOFL_02432	KCJNLABC_04450	EDNHKMOF_01433	KLEDOLAC_03286	LLGMMCOL_00582	IAOLGGFO_03275	OGAKENFA_03486	IBKININP_00361	JJOIIOPK_04169	NOHBGNMO_03735	IMGBALCJ_03887	CMHIEBDP_01263	FJAKHGLK_02468	HGEPAKPN_02199	ILNJBNNJ_03598	DAHMPNPP_02508	LIFCBJAK_00472	FHEHPHHC_03620	DKFKFDJM_03889	MGIKKLBD_01340	ADADMPLM_03895	AGFLKIAC_02303	PMNNKGMJ_03538	BIHPDDHI_00429	EMIKNDEL_02375	PGKGDCFD_00974	ADJANAFG_00006	FNHMGJIK_00304
cysN		Sulfate adenylyltransferase subunit 1	61	61	1	467	16379				1442	1442	1442	FGBPADJH_02974	HODMNFEL_04158	GGBLKGLM_02714	EMEBBHPK_03886	CFLMFKHF_04411	LPPGFCCH_02783	AMPOJNKJ_03747	PMIECDFE_02094	HMDBJOFL_01658	KCJNLABC_04022	EDNHKMOF_03879	KLEDOLAC_03503	LLGMMCOL_02190	IAOLGGFO_03178	OGAKENFA_01902	IBKININP_04615	JJOIIOPK_03815	NOHBGNMO_03535	IMGBALCJ_03824	CMHIEBDP_02839	FJAKHGLK_03253	HGEPAKPN_03067	ILNJBNNJ_02839	DAHMPNPP_03232	LIFCBJAK_02812	FHEHPHHC_01134	DKFKFDJM_03865	MGIKKLBD_01770	ADADMPLM_03871	AGFLKIAC_02660	PMNNKGMJ_01426	BIHPDDHI_01221	EMIKNDEL_03739	PGKGDCFD_03324	ADJANAFG_01722	FNHMGJIK_02137
sspA		Stringent starvation protein A	61	61	1	467	19326				641	641	641	FGBPADJH_01567	HODMNFEL_01998	GGBLKGLM_00292	EMEBBHPK_02787	CFLMFKHF_02511	LPPGFCCH_02056	AMPOJNKJ_01395	PMIECDFE_01544	HMDBJOFL_03899	KCJNLABC_01800	EDNHKMOF_01710	KLEDOLAC_00937	LLGMMCOL_03739	IAOLGGFO_02418	OGAKENFA_02274	IBKININP_02680	JJOIIOPK_03760	NOHBGNMO_02986	IMGBALCJ_03770	CMHIEBDP_03836	FJAKHGLK_03041	HGEPAKPN_01304	ILNJBNNJ_00565	DAHMPNPP_03041	LIFCBJAK_02738	FHEHPHHC_02507	DKFKFDJM_01251	MGIKKLBD_02333	ADADMPLM_01998	AGFLKIAC_03384	PMNNKGMJ_02439	BIHPDDHI_00723	EMIKNDEL_00526	PGKGDCFD_02100	ADJANAFG_01350	FNHMGJIK_02181
mprA		Transcriptional repressor MprA	61	61	1	467	11506				527	527	527	FGBPADJH_02924	HODMNFEL_01130	GGBLKGLM_02808	EMEBBHPK_00293	CFLMFKHF_01604	LPPGFCCH_01015	AMPOJNKJ_03722	PMIECDFE_04059	HMDBJOFL_00978	KCJNLABC_00287	EDNHKMOF_01283	KLEDOLAC_02861	LLGMMCOL_04173	IAOLGGFO_00019	OGAKENFA_03062	IBKININP_01340	JJOIIOPK_04341	NOHBGNMO_00748	IMGBALCJ_03458	CMHIEBDP_00652	FJAKHGLK_01025	HGEPAKPN_00773	ILNJBNNJ_01256	DAHMPNPP_00990	LIFCBJAK_00019	FHEHPHHC_03402	DKFKFDJM_03808	MGIKKLBD_00019	ADADMPLM_03823	AGFLKIAC_01596	PMNNKGMJ_02934	BIHPDDHI_03038	EMIKNDEL_03318	PGKGDCFD_01361	ADJANAFG_03933	FNHMGJIK_02328
group_21492		hypothetical protein	61	61	1	467	10772				806	809	806	FGBPADJH_03609	HODMNFEL_04057	GGBLKGLM_00624	EMEBBHPK_02087	CFLMFKHF_00670	LPPGFCCH_00592	AMPOJNKJ_01610	PMIECDFE_04180	HMDBJOFL_02214	KCJNLABC_02066	EDNHKMOF_00050	KLEDOLAC_01414	LLGMMCOL_04391	IAOLGGFO_00267	OGAKENFA_00864	IBKININP_00345	JJOIIOPK_02808	NOHBGNMO_03776	IMGBALCJ_01492	CMHIEBDP_01484	FJAKHGLK_04295	HGEPAKPN_00926	ILNJBNNJ_01519	DAHMPNPP_04291	LIFCBJAK_00276	FHEHPHHC_00705	DKFKFDJM_01048	MGIKKLBD_00272	ADADMPLM_01148	AGFLKIAC_01347	PMNNKGMJ_01029	BIHPDDHI_03614	EMIKNDEL_03056	PGKGDCFD_01223	ADJANAFG_03429	FNHMGJIK_02268
leuC		3-isopropylmalate dehydratase large subunit	61	61	1	467	18390				1298	1298	1298	FGBPADJH_00595	HODMNFEL_01597	GGBLKGLM_02562	EMEBBHPK_03372	CFLMFKHF_02667	LPPGFCCH_02699	AMPOJNKJ_01937	PMIECDFE_03806	HMDBJOFL_00628	KCJNLABC_03459	EDNHKMOF_00887	KLEDOLAC_04009	LLGMMCOL_02287	IAOLGGFO_03097	OGAKENFA_00798	IBKININP_02729	JJOIIOPK_00039	NOHBGNMO_01863	IMGBALCJ_02932	CMHIEBDP_02755	FJAKHGLK_00257	HGEPAKPN_00481	ILNJBNNJ_02755	DAHMPNPP_00244	LIFCBJAK_00780	FHEHPHHC_00639	DKFKFDJM_02927	MGIKKLBD_01678	ADADMPLM_02898	AGFLKIAC_03651	PMNNKGMJ_03179	BIHPDDHI_03107	EMIKNDEL_03644	PGKGDCFD_03235	ADJANAFG_00347	FNHMGJIK_00145
osmY_2		hypothetical protein	61	61	1	467	19315				575	575	575	FGBPADJH_01575	HODMNFEL_01990	GGBLKGLM_00300	EMEBBHPK_04123	CFLMFKHF_02519	LPPGFCCH_02048	AMPOJNKJ_01403	PMIECDFE_01536	HMDBJOFL_03907	KCJNLABC_01792	EDNHKMOF_01702	KLEDOLAC_00945	LLGMMCOL_03747	IAOLGGFO_02426	OGAKENFA_02282	IBKININP_02688	JJOIIOPK_03752	NOHBGNMO_02978	IMGBALCJ_03778	CMHIEBDP_03844	FJAKHGLK_03049	HGEPAKPN_01296	ILNJBNNJ_00557	DAHMPNPP_03049	LIFCBJAK_02730	FHEHPHHC_02515	DKFKFDJM_01243	MGIKKLBD_02325	ADADMPLM_01990	AGFLKIAC_03376	PMNNKGMJ_02431	BIHPDDHI_00715	EMIKNDEL_00534	PGKGDCFD_02108	ADJANAFG_01342	FNHMGJIK_02189
degS		Serine endoprotease DegS	61	61	1	467	19332				1058	1058	1058	FGBPADJH_01560	HODMNFEL_02005	GGBLKGLM_00285	EMEBBHPK_02793	CFLMFKHF_02505	LPPGFCCH_02062	AMPOJNKJ_01389	PMIECDFE_01550	HMDBJOFL_03893	KCJNLABC_01806	EDNHKMOF_01717	KLEDOLAC_00931	LLGMMCOL_03733	IAOLGGFO_02412	OGAKENFA_02268	IBKININP_02674	JJOIIOPK_03766	NOHBGNMO_02993	IMGBALCJ_03764	CMHIEBDP_03830	FJAKHGLK_03035	HGEPAKPN_01311	ILNJBNNJ_00571	DAHMPNPP_03035	LIFCBJAK_02744	FHEHPHHC_02501	DKFKFDJM_01257	MGIKKLBD_02339	ADADMPLM_02004	AGFLKIAC_03390	PMNNKGMJ_02445	BIHPDDHI_00730	EMIKNDEL_00519	PGKGDCFD_02094	ADJANAFG_01356	FNHMGJIK_02175
speB		Agmatinase	61	61	1	467	18393				926	926	926	FGBPADJH_00591	HODMNFEL_01593	GGBLKGLM_02559	EMEBBHPK_03369	CFLMFKHF_02664	LPPGFCCH_02702	AMPOJNKJ_01934	PMIECDFE_03809	HMDBJOFL_00625	KCJNLABC_03456	EDNHKMOF_00883	KLEDOLAC_04012	LLGMMCOL_02284	IAOLGGFO_03100	OGAKENFA_00801	IBKININP_02726	JJOIIOPK_00036	NOHBGNMO_01860	IMGBALCJ_02935	CMHIEBDP_02758	FJAKHGLK_00254	HGEPAKPN_00485	ILNJBNNJ_02758	DAHMPNPP_00241	LIFCBJAK_00777	FHEHPHHC_00642	DKFKFDJM_02930	MGIKKLBD_01681	ADADMPLM_02901	AGFLKIAC_03654	PMNNKGMJ_03182	BIHPDDHI_03104	EMIKNDEL_03648	PGKGDCFD_03238	ADJANAFG_00350	FNHMGJIK_00142
yijD		Inner membrane protein YijD	61	61	1	467	17278				377	377	377	FGBPADJH_00697	HODMNFEL_03861	GGBLKGLM_03613	EMEBBHPK_03953	CFLMFKHF_01465	LPPGFCCH_02900	AMPOJNKJ_03214	PMIECDFE_03622	HMDBJOFL_03648	KCJNLABC_04061	EDNHKMOF_01202	KLEDOLAC_00863	LLGMMCOL_02391	IAOLGGFO_00976	OGAKENFA_03288	IBKININP_01494	JJOIIOPK_03958	NOHBGNMO_00654	IMGBALCJ_03315	CMHIEBDP_02632	FJAKHGLK_01810	HGEPAKPN_03583	ILNJBNNJ_02594	DAHMPNPP_01803	LIFCBJAK_03736	FHEHPHHC_03604	DKFKFDJM_03365	MGIKKLBD_03817	ADADMPLM_03297	AGFLKIAC_00884	PMNNKGMJ_03874	BIHPDDHI_03814	EMIKNDEL_04266	PGKGDCFD_03070	ADJANAFG_00500	FNHMGJIK_02482
rpmC		50S ribosomal protein L29	61	61	1	467	17299				191	191	191	FGBPADJH_00121	HODMNFEL_00185	GGBLKGLM_00171	EMEBBHPK_03506	CFLMFKHF_03628	LPPGFCCH_02805	AMPOJNKJ_03369	PMIECDFE_02998	HMDBJOFL_03116	KCJNLABC_03618	EDNHKMOF_03378	KLEDOLAC_03730	LLGMMCOL_03455	IAOLGGFO_02533	OGAKENFA_02137	IBKININP_03891	JJOIIOPK_03275	NOHBGNMO_02922	IMGBALCJ_03511	CMHIEBDP_02529	FJAKHGLK_03504	HGEPAKPN_03035	ILNJBNNJ_02516	DAHMPNPP_03483	LIFCBJAK_02528	FHEHPHHC_01940	DKFKFDJM_03566	MGIKKLBD_02500	ADADMPLM_03550	AGFLKIAC_02552	PMNNKGMJ_02243	BIHPDDHI_02645	EMIKNDEL_04236	PGKGDCFD_02731	ADJANAFG_03007	FNHMGJIK_03534
group_21499		hypothetical protein	61	61	1	467	10115				170	170	170	FGBPADJH_01507	HODMNFEL_03265	GGBLKGLM_01769	EMEBBHPK_01236	CFLMFKHF_01374	LPPGFCCH_00804	AMPOJNKJ_01054	PMIECDFE_00032	HMDBJOFL_04057	KCJNLABC_01035	EDNHKMOF_00534	KLEDOLAC_02904	LLGMMCOL_03209	IAOLGGFO_02376	OGAKENFA_02462	IBKININP_01212	JJOIIOPK_02381	NOHBGNMO_02825	IMGBALCJ_01136	CMHIEBDP_03155	FJAKHGLK_01407	HGEPAKPN_01359	ILNJBNNJ_02950	DAHMPNPP_01396	LIFCBJAK_01162	FHEHPHHC_02282	DKFKFDJM_00259	MGIKKLBD_01488	ADADMPLM_00421	AGFLKIAC_01779	PMNNKGMJ_00764	BIHPDDHI_02312	EMIKNDEL_01049	PGKGDCFD_01753	ADJANAFG_00221	FNHMGJIK_03605
tpiA		Triosephosphate isomerase	61	61	1	467	17245				767	767	767	FGBPADJH_00728	HODMNFEL_02649	GGBLKGLM_03581	EMEBBHPK_03985	CFLMFKHF_01497	LPPGFCCH_00734	AMPOJNKJ_02698	PMIECDFE_03590	HMDBJOFL_03616	KCJNLABC_04093	EDNHKMOF_01172	KLEDOLAC_00831	LLGMMCOL_02360	IAOLGGFO_00945	OGAKENFA_03257	IBKININP_01526	JJOIIOPK_03990	NOHBGNMO_00623	IMGBALCJ_00605	CMHIEBDP_00983	FJAKHGLK_01778	HGEPAKPN_01443	ILNJBNNJ_00890	DAHMPNPP_01771	LIFCBJAK_03705	FHEHPHHC_03573	DKFKFDJM_00345	MGIKKLBD_03848	ADADMPLM_00495	AGFLKIAC_00853	PMNNKGMJ_03843	BIHPDDHI_03783	EMIKNDEL_04297	PGKGDCFD_03659	ADJANAFG_00469	FNHMGJIK_02514
lptF		Lipopolysaccharide export system permease protein LptF	61	61	1	467	17600				1100	1100	1100	FGBPADJH_01757	HODMNFEL_01711	GGBLKGLM_03767	EMEBBHPK_04331	CFLMFKHF_03960	LPPGFCCH_02300	AMPOJNKJ_02818	PMIECDFE_03285	HMDBJOFL_00225	KCJNLABC_04458	EDNHKMOF_02749	KLEDOLAC_00125	LLGMMCOL_03228	IAOLGGFO_02799	OGAKENFA_01606	IBKININP_04079	JJOIIOPK_02308	NOHBGNMO_03258	IMGBALCJ_03016	CMHIEBDP_03244	FJAKHGLK_03577	HGEPAKPN_03565	ILNJBNNJ_03218	DAHMPNPP_03556	LIFCBJAK_00685	FHEHPHHC_01438	DKFKFDJM_03189	MGIKKLBD_03360	ADADMPLM_03121	AGFLKIAC_03205	PMNNKGMJ_01650	BIHPDDHI_03446	EMIKNDEL_04003	PGKGDCFD_02975	ADJANAFG_02352	FNHMGJIK_03260
der		GTPase Der	61	61	1	467	12625				1490	1490	1490	FGBPADJH_02275	HODMNFEL_02110	GGBLKGLM_02572	EMEBBHPK_02056	CFLMFKHF_03052	LPPGFCCH_01327	AMPOJNKJ_00442	PMIECDFE_01860	HMDBJOFL_01816	KCJNLABC_02039	EDNHKMOF_02247	KLEDOLAC_02363	LLGMMCOL_02422	IAOLGGFO_01460	OGAKENFA_00081	IBKININP_03264	JJOIIOPK_00725	NOHBGNMO_01672	IMGBALCJ_00272	CMHIEBDP_00274	FJAKHGLK_01658	HGEPAKPN_01085	ILNJBNNJ_00281	DAHMPNPP_01653	LIFCBJAK_01807	FHEHPHHC_00081	DKFKFDJM_02026	MGIKKLBD_00895	ADADMPLM_00272	AGFLKIAC_00642	PMNNKGMJ_00081	BIHPDDHI_00924	EMIKNDEL_01664	PGKGDCFD_00304	ADJANAFG_01896	FNHMGJIK_01339
mdlB		Multidrug resistance-like ATP-binding protein MdlB	61	61	1	467	10352				1784	1784	1784	FGBPADJH_02520	HODMNFEL_00793	GGBLKGLM_03402	EMEBBHPK_00823	CFLMFKHF_02694	LPPGFCCH_03574	AMPOJNKJ_00244	PMIECDFE_00200	HMDBJOFL_00750	KCJNLABC_00671	EDNHKMOF_02070	KLEDOLAC_04257	LLGMMCOL_00051	IAOLGGFO_02210	OGAKENFA_02704	IBKININP_02839	JJOIIOPK_00383	NOHBGNMO_00453	IMGBALCJ_01347	CMHIEBDP_03000	FJAKHGLK_00892	HGEPAKPN_00161	ILNJBNNJ_03105	DAHMPNPP_00861	LIFCBJAK_03045	FHEHPHHC_03099	DKFKFDJM_03004	MGIKKLBD_03542	ADADMPLM_03421	AGFLKIAC_00937	PMNNKGMJ_03365	BIHPDDHI_02490	EMIKNDEL_00858	PGKGDCFD_03956	ADJANAFG_00056	FNHMGJIK_00360
thiI		tRNA sulfurtransferase	61	61	1	467	10323				1448	1448	1448	FGBPADJH_02548	HODMNFEL_00821	GGBLKGLM_03430	EMEBBHPK_02625	CFLMFKHF_02450	LPPGFCCH_03547	AMPOJNKJ_00217	PMIECDFE_00173	HMDBJOFL_00723	KCJNLABC_02652	EDNHKMOF_02043	KLEDOLAC_04284	LLGMMCOL_00078	IAOLGGFO_02237	OGAKENFA_02677	IBKININP_02514	JJOIIOPK_02580	NOHBGNMO_00480	IMGBALCJ_01320	CMHIEBDP_03027	FJAKHGLK_00919	HGEPAKPN_00133	ILNJBNNJ_03078	DAHMPNPP_00888	LIFCBJAK_03018	FHEHPHHC_03072	DKFKFDJM_02977	MGIKKLBD_03515	ADADMPLM_03394	AGFLKIAC_00910	PMNNKGMJ_03392	BIHPDDHI_02463	EMIKNDEL_00886	PGKGDCFD_03929	ADJANAFG_00083	FNHMGJIK_00388
metAS		Homoserine O-succinyltransferase	61	61	1	467	13115				929	929	929	FGBPADJH_02667	HODMNFEL_00898	GGBLKGLM_00655	EMEBBHPK_03323	CFLMFKHF_04023	LPPGFCCH_00945	AMPOJNKJ_03624	PMIECDFE_03359	HMDBJOFL_03333	KCJNLABC_03433	EDNHKMOF_01860	KLEDOLAC_01654	LLGMMCOL_03588	IAOLGGFO_02477	OGAKENFA_01132	IBKININP_04211	JJOIIOPK_01135	NOHBGNMO_00934	IMGBALCJ_03676	CMHIEBDP_00631	FJAKHGLK_03554	HGEPAKPN_01833	ILNJBNNJ_00730	DAHMPNPP_03533	LIFCBJAK_01644	FHEHPHHC_01011	DKFKFDJM_03681	MGIKKLBD_01883	ADADMPLM_03696	AGFLKIAC_01179	PMNNKGMJ_02145	BIHPDDHI_02264	EMIKNDEL_03822	PGKGDCFD_02535	ADJANAFG_01204	FNHMGJIK_03777
dppB		Dipeptide transport system permease protein DppB	61	61	1	467	4091				1019	1019	1019	FGBPADJH_01711	HODMNFEL_04192	GGBLKGLM_01912	EMEBBHPK_00716	CFLMFKHF_00957	LPPGFCCH_01240	AMPOJNKJ_01859	PMIECDFE_00848	HMDBJOFL_00547	KCJNLABC_00537	EDNHKMOF_00257	KLEDOLAC_04486	LLGMMCOL_00861	IAOLGGFO_02086	OGAKENFA_03665	IBKININP_01002	JJOIIOPK_02002	NOHBGNMO_01004	IMGBALCJ_01713	CMHIEBDP_01034	FJAKHGLK_01738	HGEPAKPN_00667	ILNJBNNJ_00941	DAHMPNPP_01732	LIFCBJAK_02846	FHEHPHHC_00436	DKFKFDJM_01607	MGIKKLBD_00689	ADADMPLM_01685	AGFLKIAC_00425	PMNNKGMJ_00964	BIHPDDHI_01009	EMIKNDEL_00229	PGKGDCFD_00747	ADJANAFG_03747	FNHMGJIK_00520
[truncated: 20,960 more rows]
[truncated: 81 more columns]
